# Supplementary material for: Crystal structure, DFT study and Hirshfeld surface analysis of 1-nonyl-2,3-di­hydro-1H-indole-2,3-dione
Source: Acta Crystallogr E Crystallogr Commun. 2019 Jul 12;75(Pt 8):1140–4. doi: 10.1107/S2056989019009691 (PMC6690466; doi:10.1107/S2056989019009691)
Supplement: Supplementary file 1 [file e-75-01140-sup1.cif]

##############################################################################
#                                                                            #
# This CIF contains the data in a paper accepted for publication in          #
# Acta Crystallographica Section E. It conforms to the requirements of       #
# Notes for Authors for Acta Crystallographica Section E, and has been       #
# peer reviewed under the auspices of the IUCr Commission on Journals.       #
#                                                                            #
# Full details of the Crystallographic Information File format               #
# are given in the paper "The Crystallographic Information File (CIF):       #
# a New Standard Archive File for Crystallography" by S. R. Hall, F. H.      #
# Allen and I. D. Brown [Acta Cryst. (1991), A47, 655-685].                  #
#                                                                            #
# The current version of the core CIF dictionary is obtainable from          #
# ftp://ftp.iucr.org/pub/cif_core.dic.                                       #
#                                                                            #
# Software is freely available for graphical display of the structure(s)     #
# in this CIF. For information consult the CIF software page                 #
# http://www.iucr.org/resources/cif/software.                                #
#                                                                            #
# This file may be used for bona fide research purposes within the           #
# scientific community so long as proper attribution is given to the journal # 
# article from which it was obtained.                                        #
#                                                                            #
##############################################################################
data_global
_audit_creation_method     'APEX3 v2018.1-0'
_journal_date_recd_electronic     2019-06-03
_journal_date_accepted     2019-07-08
_journal_name_full     'Acta Crystallographica, Section E'
_journal_year     2019
_journal_volume     75
_journal_issue      8
_journal_page_first     1140
_journal_page_last     1144
_journal_paper_category     GO
_journal_paper_doi     10.1107/S2056989019009691
_journal_coeditor_code     VM2219
_publ_contact_author_name     'Youness, El Bakri'
_publ_contact_author_address
;
Laboratoire de Chimie Organique H\'et\'erocyclique
URAC 21
P\^ole de Comp\'etence Pharmacochimie
Av Ibn Battouta
BP 1014
Facult\'e des Sciences
Mohammed V University
Rabat
Morocco
;
_publ_contact_author_email     yns.elbakri@gmail.com
_publ_contact_author_fax     ?
_publ_contact_author_phone     ?
_publ_section_title
;
Crystal structure, DFT study and Hirshfeld surface analysis of
1-nonyl-2,3-dihydro-1<i>H</i>-indole-2,3-dione
;
_publ_section_title_footnote     .
loop_
    _publ_author_name
    _publ_author_footnote
    _publ_author_address
    'Rayni, Ibtissam' .
;
Laboratoire de Chimie Organique H\'et\'erocyclique,
Centre de Recherche des Sciences des M\'edicaments,
URAC 21, P\^ole de Comp\'etence Pharmacochimie, Av Ibn Battouta,
BP 1014, Facult\'e des Sciences, Universit\'e Mohammed V, Rabat,
.
Morocco
;
    'El Bakri, Youness' .
;
Organic Chemistry Department, Faculty of Science, RUDN University
Miklukho-Maklaya St. 6, 117198 Moscow,
Russian Federation
;
    'Lai, Chin-Hung' .
;
Department of Medical Applied Chemistry, Chung Shan Medical University,
Taichung 40241,
Taiwan
Department of Medical Education, Chung Shan Medical University Hospital,
402 Taichung, Taiwan
;
    'Sebhaoui, Jihad' .
;
Laboratoire de Chimie Organique H\'et\'erocyclique,
Centre de Recherche des Sciences des M\'edicaments,
URAC 21, P\^ole de Comp\'etence Pharmacochimie, Av Ibn Battouta,
BP 1014, Facult\'e des Sciences, Universit\'e Mohammed V, Rabat,
.
Morocco
;
    'Essassi, El Mokhtar' .
;
Laboratoire de Chimie Organique H\'et\'erocyclique,
Centre de Recherche des Sciences des M\'edicaments,
URAC 21, P\^ole de Comp\'etence Pharmacochimie, Av Ibn Battouta,
BP 1014, Facult\'e des Sciences, Universit\'e Mohammed V, Rabat,
.
Morocco
;
    'Mague, Joel T.' .
;
Department of Chemistry
Tulane University
New Orleans
LA 70118
USA
;
_publ_section_synopsis
;
The dihydroindole portion is planar and the nonyl substituent is in an
`extended' conformation. In the crystal, the nonyl chains intercalate aided by
pairwise C---H...O hydrogen bonds and the dihydroindoledione units are
associated through additional C---H...O hydrogen bonds to form micellar
blocks. The blocks are linked through \p-stacking interactions between the
six-membered rings of the dihydroindole units.
;
data_I
_audit_creation_method     'SHELXL-2018/1'
_chemical_name_systematic
;
1-Nonyl-2,3-dihydro-1<i>H</i>-indole-2,3-dione
;
_chemical_name_common     ?
_chemical_formula_moiety     'C17 H23 N O2'
_chemical_formula_sum     'C17 H23 N O2'
_chemical_formula_iupac     'C17 H23 N O2'
_chemical_formula_weight     273.36
_chemical_melting_point     ?
_space_group_crystal_system     monoclinic
_space_group_name_H-M_alt     'P 21/c'
_space_group_name_Hall     '-P 2ybc'
loop_
    _space_group_symop_operation_xyz
    'x, y, z'
    '-x, y+1/2, -z+1/2'
    '-x, -y, -z'
    'x, -y-1/2, z-1/2'
_cell_length_a     16.2512(4)
_cell_length_b     7.6859(2)
_cell_length_c     13.0989(3)
_cell_angle_alpha     90
_cell_angle_beta     106.6400(10)
_cell_angle_gamma     90
_cell_volume     1567.60(7)
_cell_formula_units_Z     4
_cell_measurement_reflns_used     9962
_cell_measurement_theta_min     5.1207
_cell_measurement_theta_max     74.3744
_cell_measurement_temperature     150(2)
_exptl_crystal_description     block
_exptl_crystal_colour     orange-red
_exptl_crystal_size_max     0.242
_exptl_crystal_size_mid     0.195
_exptl_crystal_size_min     0.136
_exptl_crystal_density_diffrn     1.158
_exptl_crystal_density_meas     ?
_exptl_crystal_density_method     'not measured'
_exptl_crystal_F_000     592
_exptl_absorpt_coefficient_mu     0.593
_exptl_absorpt_correction_type     multi-scan
_exptl_absorpt_process_details
;
(<i>SADABS</i>; Krause <i>et al.</i>, 2015)
;
_exptl_absorpt_correction_T_min     0.82
_exptl_absorpt_correction_T_max     0.92
_diffrn_ambient_temperature     150(2)
_diffrn_source     'INCOATEC I\mS micro--focus source'
_diffrn_radiation_type     CuK\a
_diffrn_radiation_wavelength     1.54178
_diffrn_radiation_monochromator     mirror
_diffrn_measurement_device_type     'Bruker D8 VENTURE PHOTON 100 CMOS'
_diffrn_measurement_method     '\w scans'
_diffrn_detector_area_resol_mean     10.4167
_diffrn_reflns_number     11594
_diffrn_reflns_av_R_equivalents     0.0291
_diffrn_reflns_av_unetI/netI     0.0269
_diffrn_reflns_theta_min     6.422
_diffrn_reflns_theta_max     74.367
_diffrn_reflns_theta_full     70.500
_diffrn_measured_fraction_theta_max     0.977
_diffrn_measured_fraction_theta_full     0.990
_diffrn_reflns_limit_h_min     -18
_diffrn_reflns_limit_h_max     19
_diffrn_reflns_limit_k_min     -9
_diffrn_reflns_limit_k_max     8
_diffrn_reflns_limit_l_min     -16
_diffrn_reflns_limit_l_max     15
_refine_special_details
;
Refinement of F^2^ against ALL reflections.  The weighted R-factor wR and
goodness of fit S are based on F^2^, conventional R-factors R are based
on F, with F set to zero for negative F^2^. The threshold expression of
F^2^ > 2sigma(F^2^) is used only for calculating R-factors(gt) etc. and is
not relevant to the choice of reflections for refinement.  R-factors based
on F^2^ are statistically about twice as large as those based on F, and R-
factors based on ALL data will be even larger.
;
_reflns_number_total     3128
_reflns_number_gt     2879
_reflns_threshold_expression     'I > 2\s(I)'
_refine_ls_structure_factor_coef     Fsqd
_refine_ls_matrix_type     full
_refine_ls_R_factor_all     0.0377
_refine_ls_R_factor_gt     0.0351
_refine_ls_wR_factor_gt     0.0935
_refine_ls_wR_factor_ref     0.0960
_refine_ls_goodness_of_fit_ref     1.046
_refine_ls_restrained_S_all     1.046
_refine_ls_number_reflns     3128
_refine_ls_number_parameters     274
_refine_ls_number_restraints     0
_refine_ls_hydrogen_treatment     refall
_refine_ls_weighting_scheme     calc
_refine_ls_weighting_details
              'w=1/[\s^2^(Fo^2^)+(0.0474P)^2^+0.2775P] where P=(Fo^2^+2Fc^2^)/3'
_atom_sites_solution_hydrogens     difmap
_atom_sites_solution_primary     direct
_atom_sites_solution_secondary     difmap
_refine_ls_shift/su_max     0.001
_refine_ls_shift/su_mean     0.000
_refine_diff_density_max     0.222
_refine_diff_density_min     -0.136
_refine_ls_extinction_method
;
<i>SHELXL2018</i> (Sheldrick, 2015<i>b</i>)
;
_refine_ls_extinction_coef     0.0114(9)
_refine_ls_extinction_expression
                                  'Fc^*^=kFc[1+0.001xFc^2^\l^3^/sin(2\q)]^-1/4^'
loop_
    _atom_type_symbol
    _atom_type_description
    _atom_type_scat_dispersion_real
    _atom_type_scat_dispersion_imag
    _atom_type_scat_source
    'C' 'C' 0.0181 0.0091
                         'International Tables Vol C Tables 4.2.6.8 and 6.1.1.4'
    'H' 'H' 0.0000 0.0000
                         'International Tables Vol C Tables 4.2.6.8 and 6.1.1.4'
    'N' 'N' 0.0311 0.0180
                         'International Tables Vol C Tables 4.2.6.8 and 6.1.1.4'
    'O' 'O' 0.0492 0.0322
                         'International Tables Vol C Tables 4.2.6.8 and 6.1.1.4'
_computing_data_collection
;
<i>APEX3</i> (Bruker, 2016)
;
_computing_cell_refinement
;
<i>SAINT</i> (Bruker, 2016)
;
_computing_data_reduction
;
<i>SAINT</i> (Bruker, 2016)
;
_computing_structure_solution
;
<i>SHELXT</i> (Sheldrick, 2015<i>a</i>)
;
_computing_structure_refinement
;
<i>SHELXL2018</i> (Sheldrick, 2015<i>b</i>)
;
_computing_molecular_graphics
;
<i>DIAMOND</i> (Brandenburg & Putz, 2012)
;
_computing_publication_material
;
<i>SHELXTL</i> (Sheldrick, 2008)
;
loop_
    _atom_site_type_symbol
    _atom_site_label
    _atom_site_fract_x
    _atom_site_fract_y
    _atom_site_fract_z
    _atom_site_U_iso_or_equiv
    _atom_site_adp_type
    _atom_site_calc_flag
    _atom_site_occupancy
    _atom_site_disorder_assembly
    _atom_site_disorder_group
    O O1 0.08032(5) 0.55941(11) 0.77294(5) 0.0450(2) Uani d 1 . .
    O O2 0.17619(6) 0.85773(11) 0.72453(7) 0.0545(3) Uani d 1 . .
    N N1 0.16664(5) 0.69895(11) 0.57210(6) 0.0326(2) Uani d 1 . .
    C C1 0.13290(6) 0.53470(13) 0.53302(7) 0.0295(2) Uani d 1 . .
    C C2 0.13301(6) 0.45892(14) 0.43750(8) 0.0351(2) Uani d 1 . .
    H H2 0.1570(8) 0.5200(17) 0.3857(10) 0.045(3) Uiso d 1 . .
    C C3 0.09707(7) 0.29390(15) 0.41701(9) 0.0418(3) Uani d 1 . .
    H H3 0.0954(9) 0.2350(19) 0.3486(11) 0.052(4) Uiso d 1 . .
    C C4 0.06188(8) 0.20883(15) 0.48797(10) 0.0443(3) Uani d 1 . .
    H H4 0.0372(9) 0.094(2) 0.4688(11) 0.059(4) Uiso d 1 . .
    C C5 0.05985(7) 0.28781(14) 0.58244(9) 0.0389(3) Uani d 1 . .
    H H5 0.0330(9) 0.2317(19) 0.6319(11) 0.052(4) Uiso d 1 . .
    C C6 0.09576(6) 0.45211(13) 0.60433(7) 0.0314(2) Uani d 1 . .
    C C7 0.10401(6) 0.57137(14) 0.69345(7) 0.0341(2) Uani d 1 . .
    C C8 0.15339(7) 0.73151(14) 0.66825(8) 0.0365(2) Uani d 1 . .
    C C9 0.21591(7) 0.80831(14) 0.51971(9) 0.0363(2) Uani d 1 . .
    H H9A 0.2192(8) 0.9233(18) 0.5546(10) 0.046(3) Uiso d 1 . .
    H H9B 0.1825(8) 0.8201(16) 0.4435(10) 0.039(3) Uiso d 1 . .
    C C10 0.30417(7) 0.73223(15) 0.52814(9) 0.0373(2) Uani d 1 . .
    H H10A 0.3406(9) 0.7374(18) 0.6044(12) 0.051(4) Uiso d 1 . .
    H H10B 0.2979(8) 0.6044(19) 0.5107(10) 0.044(3) Uiso d 1 . .
    C C11 0.34813(7) 0.82187(15) 0.45444(9) 0.0386(3) Uani d 1 . .
    H H11A 0.3578(9) 0.946(2) 0.4751(11) 0.051(4) Uiso d 1 . .
    H H11B 0.3094(8) 0.8199(17) 0.3812(11) 0.046(3) Uiso d 1 . .
    C C12 0.43166(7) 0.73437(15) 0.45297(9) 0.0395(3) Uani d 1 . .
    H H12A 0.4735(9) 0.7357(19) 0.5258(11) 0.052(4) Uiso d 1 . .
    H H12B 0.4207(9) 0.611(2) 0.4372(11) 0.052(4) Uiso d 1 . .
    C C13 0.47345(7) 0.81285(16) 0.37372(9) 0.0405(3) Uani d 1 . .
    H H13A 0.4834(9) 0.940(2) 0.3898(11) 0.056(4) Uiso d 1 . .
    H H13B 0.4323(9) 0.8053(17) 0.3010(11) 0.049(4) Uiso d 1 . .
    C C14 0.55597(7) 0.72275(16) 0.37127(9) 0.0405(3) Uani d 1 . .
    H H14A 0.5991(9) 0.7303(19) 0.4437(12) 0.056(4) Uiso d 1 . .
    H H14B 0.5448(9) 0.595(2) 0.3575(12) 0.057(4) Uiso d 1 . .
    C C15 0.59615(7) 0.79507(16) 0.28902(9) 0.0403(3) Uani d 1 . .
    H H15A 0.6056(9) 0.921(2) 0.3018(11) 0.059(4) Uiso d 1 . .
    H H15B 0.5542(9) 0.7861(17) 0.2165(11) 0.048(3) Uiso d 1 . .
    C C16 0.67845(8) 0.70487(17) 0.28662(10) 0.0448(3) Uani d 1 . .
    H H16A 0.7217(10) 0.725(2) 0.3567(13) 0.064(4) Uiso d 1 . .
    H H16B 0.6688(10) 0.575(2) 0.2808(13) 0.068(4) Uiso d 1 . .
    C C17 0.71335(9) 0.76729(19) 0.19762(11) 0.0494(3) Uani d 1 . .
    H H17A 0.6695(11) 0.753(2) 0.1291(14) 0.070(5) Uiso d 1 . .
    H H17B 0.7272(12) 0.892(3) 0.2051(14) 0.081(5) Uiso d 1 . .
    H H17C 0.7687(12) 0.699(2) 0.1952(14) 0.076(5) Uiso d 1 . .
loop_
    _atom_site_aniso_label
    _atom_site_aniso_U_11
    _atom_site_aniso_U_22
    _atom_site_aniso_U_33
    _atom_site_aniso_U_12
    _atom_site_aniso_U_13
    _atom_site_aniso_U_23
    O1 0.0578(5) 0.0554(5) 0.0250(4) 0.0034(4) 0.0169(3) 0.0028(3)
    O2 0.0739(6) 0.0483(5) 0.0427(5) -0.0124(4) 0.0191(4) -0.0180(4)
    N1 0.0383(5) 0.0331(4) 0.0272(4) -0.0027(3) 0.0110(3) -0.0016(3)
    C1 0.0299(5) 0.0327(5) 0.0254(4) 0.0014(4) 0.0072(3) -0.0003(3)
    C2 0.0360(5) 0.0430(6) 0.0286(5) -0.0006(4) 0.0129(4) -0.0041(4)
    C3 0.0421(6) 0.0468(6) 0.0384(6) -0.0016(5) 0.0148(4) -0.0141(5)
    C4 0.0477(6) 0.0365(6) 0.0510(7) -0.0068(5) 0.0178(5) -0.0096(5)
    C5 0.0418(6) 0.0376(6) 0.0394(6) -0.0019(4) 0.0149(4) 0.0029(4)
    C6 0.0338(5) 0.0353(5) 0.0251(4) 0.0021(4) 0.0086(3) 0.0016(4)
    C7 0.0385(5) 0.0408(5) 0.0222(4) 0.0039(4) 0.0076(4) 0.0020(4)
    C8 0.0426(6) 0.0390(5) 0.0270(5) 0.0006(4) 0.0083(4) -0.0035(4)
    C9 0.0394(6) 0.0341(5) 0.0360(5) -0.0014(4) 0.0113(4) 0.0058(4)
    C10 0.0365(5) 0.0390(6) 0.0357(5) -0.0010(4) 0.0092(4) 0.0072(4)
    C11 0.0375(5) 0.0393(6) 0.0381(5) -0.0022(4) 0.0095(4) 0.0080(4)
    C12 0.0367(6) 0.0422(6) 0.0387(6) -0.0016(4) 0.0094(4) 0.0068(4)
    C13 0.0371(6) 0.0461(6) 0.0370(6) -0.0011(4) 0.0086(4) 0.0070(5)
    C14 0.0368(6) 0.0457(6) 0.0378(6) -0.0014(4) 0.0088(4) 0.0058(4)
    C15 0.0384(6) 0.0450(6) 0.0364(5) -0.0016(4) 0.0090(4) 0.0052(4)
    C16 0.0388(6) 0.0523(7) 0.0435(6) -0.0006(5) 0.0118(5) 0.0066(5)
    C17 0.0496(7) 0.0541(7) 0.0486(7) -0.0067(6) 0.0205(6) -0.0001(6)
_geom_special_details
;
 All esds (except the esd in the dihedral angle between two l.s. planes)
 are estimated using the full covariance matrix.  The cell esds are taken
 into account individually in the estimation of esds in distances, angles
 and torsion angles; correlations between esds in cell parameters are only
 used when they are defined by crystal symmetry.  An approximate (isotropic)
 treatment of cell esds is used for estimating esds involving l.s. planes.
;
loop_
    _geom_bond_atom_site_label_1
    _geom_bond_atom_site_label_2
    _geom_bond_site_symmetry_2
    _geom_bond_distance
    _geom_bond_publ_flag
    O1 C7 . 1.2126(12) ?
    O2 C8 . 1.2106(13) ?
    N1 C8 . 1.3603(13) ?
    N1 C1 . 1.4127(13) ?
    N1 C9 . 1.4606(13) ?
    C1 C2 . 1.3806(13) ?
    C1 C6 . 1.4009(13) ?
    C2 C3 . 1.3899(16) ?
    C2 H2 . 0.992(13) ?
    C3 C4 . 1.3868(16) ?
    C3 H3 . 0.997(14) ?
    C4 C5 . 1.3871(16) ?
    C4 H4 . 0.971(16) ?
    C5 C6 . 1.3862(15) ?
    C5 H5 . 0.980(14) ?
    C6 C7 . 1.4599(13) ?
    C7 C8 . 1.5554(15) ?
    C9 C10 . 1.5233(15) ?
    C9 H9A . 0.989(14) ?
    C9 H9B . 0.994(13) ?
    C10 C11 . 1.5204(14) ?
    C10 H10A . 1.006(15) ?
    C10 H10B . 1.007(14) ?
    C11 C12 . 1.5200(16) ?
    C11 H11A . 0.989(15) ?
    C11 H11B . 0.986(14) ?
    C12 C13 . 1.5186(15) ?
    C12 H12A . 1.000(14) ?
    C12 H12B . 0.979(16) ?
    C13 C14 . 1.5178(16) ?
    C13 H13A . 1.007(16) ?
    C13 H13B . 0.997(14) ?
    C14 C15 . 1.5163(15) ?
    C14 H14A . 1.007(15) ?
    C14 H14B . 1.002(16) ?
    C15 C16 . 1.5147(17) ?
    C15 H15A . 0.986(17) ?
    C15 H15B . 1.000(14) ?
    C16 C17 . 1.5132(16) ?
    C16 H16A . 0.995(17) ?
    C16 H16B . 1.011(18) ?
    C17 H17A . 0.979(18) ?
    C17 H17B . 0.98(2) ?
    C17 H17C . 1.050(18) ?
loop_
    _geom_angle_atom_site_label_1
    _geom_angle_atom_site_label_2
    _geom_angle_atom_site_label_3
    _geom_angle_site_symmetry_1
    _geom_angle_site_symmetry_3
    _geom_angle
    _geom_angle_publ_flag
    C8 N1 C1 . . 110.61(8) ?
    C8 N1 C9 . . 125.63(9) ?
    C1 N1 C9 . . 123.52(8) ?
    C2 C1 C6 . . 121.72(9) ?
    C2 C1 N1 . . 127.18(9) ?
    C6 C1 N1 . . 111.09(8) ?
    C1 C2 C3 . . 116.77(9) ?
    C1 C2 H2 . . 121.5(8) ?
    C3 C2 H2 . . 121.7(8) ?
    C4 C3 C2 . . 122.14(10) ?
    C4 C3 H3 . . 118.6(8) ?
    C2 C3 H3 . . 119.3(8) ?
    C3 C4 C5 . . 120.75(10) ?
    C3 C4 H4 . . 118.3(8) ?
    C5 C4 H4 . . 120.9(8) ?
    C6 C5 C4 . . 117.84(10) ?
    C6 C5 H5 . . 120.4(8) ?
    C4 C5 H5 . . 121.8(9) ?
    C5 C6 C1 . . 120.73(9) ?
    C5 C6 C7 . . 132.39(9) ?
    C1 C6 C7 . . 106.87(8) ?
    O1 C7 C6 . . 131.29(10) ?
    O1 C7 C8 . . 123.52(9) ?
    C6 C7 C8 . . 105.19(8) ?
    O2 C8 N1 . . 127.53(10) ?
    O2 C8 C7 . . 126.26(9) ?
    N1 C8 C7 . . 106.20(8) ?
    N1 C9 C10 . . 112.12(8) ?
    N1 C9 H9A . . 105.1(8) ?
    C10 C9 H9A . . 112.6(8) ?
    N1 C9 H9B . . 108.0(7) ?
    C10 C9 H9B . . 109.9(7) ?
    H9A C9 H9B . . 108.9(10) ?
    C11 C10 C9 . . 112.57(9) ?
    C11 C10 H10A . . 111.3(8) ?
    C9 C10 H10A . . 109.3(8) ?
    C11 C10 H10B . . 109.4(7) ?
    C9 C10 H10B . . 109.0(7) ?
    H10A C10 H10B . . 104.9(11) ?
    C12 C11 C10 . . 113.04(9) ?
    C12 C11 H11A . . 110.9(8) ?
    C10 C11 H11A . . 109.2(8) ?
    C12 C11 H11B . . 107.8(8) ?
    C10 C11 H11B . . 109.0(8) ?
    H11A C11 H11B . . 106.7(11) ?
    C13 C12 C11 . . 114.13(9) ?
    C13 C12 H12A . . 109.5(8) ?
    C11 C12 H12A . . 110.4(8) ?
    C13 C12 H12B . . 109.4(8) ?
    C11 C12 H12B . . 108.8(8) ?
    H12A C12 H12B . . 104.1(12) ?
    C14 C13 C12 . . 113.83(9) ?
    C14 C13 H13A . . 111.1(8) ?
    C12 C13 H13A . . 108.6(8) ?
    C14 C13 H13B . . 108.0(8) ?
    C12 C13 H13B . . 108.7(8) ?
    H13A C13 H13B . . 106.3(11) ?
    C15 C14 C13 . . 114.24(9) ?
    C15 C14 H14A . . 108.8(8) ?
    C13 C14 H14A . . 109.6(8) ?
    C15 C14 H14B . . 108.9(8) ?
    C13 C14 H14B . . 109.5(8) ?
    H14A C14 H14B . . 105.5(12) ?
    C16 C15 C14 . . 114.17(10) ?
    C16 C15 H15A . . 110.9(9) ?
    C14 C15 H15A . . 108.5(8) ?
    C16 C15 H15B . . 108.3(8) ?
    C14 C15 H15B . . 109.5(8) ?
    H15A C15 H15B . . 105.0(11) ?
    C17 C16 C15 . . 113.51(10) ?
    C17 C16 H16A . . 109.9(9) ?
    C15 C16 H16A . . 107.7(9) ?
    C17 C16 H16B . . 109.9(9) ?
    C15 C16 H16B . . 109.6(9) ?
    H16A C16 H16B . . 105.9(13) ?
    C16 C17 H17A . . 109.7(10) ?
    C16 C17 H17B . . 111.0(10) ?
    H17A C17 H17B . . 106.5(15) ?
    C16 C17 H17C . . 112.2(9) ?
    H17A C17 H17C . . 108.7(14) ?
    H17B C17 H17C . . 108.6(14) ?
loop_
    _geom_torsion_atom_site_label_1
    _geom_torsion_atom_site_label_2
    _geom_torsion_atom_site_label_3
    _geom_torsion_atom_site_label_4
    _geom_torsion_site_symmetry_1
    _geom_torsion_site_symmetry_2
    _geom_torsion_site_symmetry_3
    _geom_torsion_site_symmetry_4
    _geom_torsion
    _geom_torsion_publ_flag
    C8 N1 C1 C2 . . . . 178.81(10) ?
    C9 N1 C1 C2 . . . . -6.62(15) ?
    C8 N1 C1 C6 . . . . -0.19(11) ?
    C9 N1 C1 C6 . . . . 174.37(9) ?
    C6 C1 C2 C3 . . . . -2.13(15) ?
    N1 C1 C2 C3 . . . . 178.96(9) ?
    C1 C2 C3 C4 . . . . 0.59(16) ?
    C2 C3 C4 C5 . . . . 1.19(18) ?
    C3 C4 C5 C6 . . . . -1.41(17) ?
    C4 C5 C6 C1 . . . . -0.11(15) ?
    C4 C5 C6 C7 . . . . 179.33(11) ?
    C2 C1 C6 C5 . . . . 1.95(15) ?
    N1 C1 C6 C5 . . . . -178.98(9) ?
    C2 C1 C6 C7 . . . . -177.62(9) ?
    N1 C1 C6 C7 . . . . 1.45(11) ?
    C5 C6 C7 O1 . . . . -1.08(19) ?
    C1 C6 C7 O1 . . . . 178.42(11) ?
    C5 C6 C7 C8 . . . . 178.52(11) ?
    C1 C6 C7 C8 . . . . -1.98(10) ?
    C1 N1 C8 O2 . . . . 177.89(11) ?
    C9 N1 C8 O2 . . . . 3.47(18) ?
    C1 N1 C8 C7 . . . . -1.07(11) ?
    C9 N1 C8 C7 . . . . -175.49(9) ?
    O1 C7 C8 O2 . . . . 2.55(17) ?
    C6 C7 C8 O2 . . . . -177.09(11) ?
    O1 C7 C8 N1 . . . . -178.47(10) ?
    C6 C7 C8 N1 . . . . 1.89(11) ?
    C8 N1 C9 C10 . . . . 103.80(12) ?
    C1 N1 C9 C10 . . . . -69.94(12) ?
    N1 C9 C10 C11 . . . . 167.45(9) ?
    C9 C10 C11 C12 . . . . -173.60(9) ?
    C10 C11 C12 C13 . . . . 175.57(9) ?
    C11 C12 C13 C14 . . . . -178.95(10) ?
    C12 C13 C14 C15 . . . . 177.47(10) ?
    C13 C14 C15 C16 . . . . -179.94(10) ?
    C14 C15 C16 C17 . . . . 174.71(10) ?
loop_
    _geom_hbond_atom_site_label_D
    _geom_hbond_atom_site_label_H
    _geom_hbond_atom_site_label_A
    _geom_hbond_site_symmetry_A
    _geom_hbond_distance_DH
    _geom_hbond_distance_HA
    _geom_hbond_distance_DA
    _geom_hbond_angle_DHA
    _geom_hbond_publ_flag
    C2 H2 O2 4_575 0.992(13) 2.412(13) 3.3737(13) 163.3(10) yes
    C3 H3 O1 4_565 0.997(14) 2.454(15) 3.2734(14) 139.0(11) yes
    C9 H9B O1 4_575 0.994(13) 2.546(13) 3.5012(13) 161.0(10) yes
    C17 H17B O2 3_676 0.98(2) 2.49(2) 3.3941(17) 153.3(15) yes
_shelx_space_group_comment
;
The symmetry employed for this shelxl refinement is uniquely defined
by the following loop, which should always be used as a source of
symmetry information in preference to the above space-group names.
They are only intended as comments.
;
_shelx_estimated_absorpt_T_min     0.870
_shelx_estimated_absorpt_T_max     0.924
_shelx_hkl_file
;
   0   0   2 1456.05   51.29
   0   0  -2 1361.06   51.29
   0   0  -3    0.60    0.20
   0   0   3    1.00    0.30
   0   0   4 2408.96   85.89
   0   0  -4 2320.17   86.09
   0   0   5    0.30    0.20
   0   0  -5    0.20    0.20
   0   0  -6  748.53   27.70
   0   0   6  768.02   27.70
   0   0  -7   -0.10    0.50
   0   0  -8  351.86   14.30
   0   0   8  388.46   14.20
   0   0   8  392.36   14.30
   0   0  -9    0.10    0.90
   0   0   9    0.80    1.20
   0   0   9    4.00    1.30
   0   0   9    0.40    0.70
   0   0  10   72.69    3.50
   0   0  11    0.10    0.70
   0   0 -11    0.30    0.80
   0   0  12  353.36   13.60
   0   0 -12  355.76   13.60
   0   0 -13    0.20    0.60
   0   0  13    0.30    0.60
   0   0 -13    1.50    0.80
   0   0 -14   16.90    1.20
   0   0  14   16.60    1.30
   0   0 -14   15.40    1.40
   0   0 -15    0.20    0.60
   0   0  15   -0.80    0.50
   0   1   1 2015.60   73.09
   0   1  -1 1901.41   73.59
   0  -1   1 1955.10   73.59
   0  -1  -1 2191.18   73.09
   0   1   2  129.99    4.70
   0   1   2  133.79    4.80
   0  -1   2  126.09    4.90
   0   1  -3    5.20    0.50
   0  -1   4    1.20    0.50
   0   1  -5 1025.00   38.10
   0  -1   5 1063.39   38.10
   0   1  -6 1079.79   40.20
   0  -1   6 1120.09   40.30
   0   1   7   16.80    1.40
   0   1  -7   18.30    1.70
   0  -1   7   15.30    2.00
   0   1   8  220.78    8.70
   0  -1   8  222.18    8.70
   0  -1   8  223.68    8.70
   0   1   9  400.66   14.50
   0  -1   9  399.66   14.50
   0  -1   9  384.06   14.40
   0  -1  -9  361.26   14.50
   0  -1   9  360.86   14.50
   0   1  10  251.17    9.60
   0   1 -10  238.88    9.70
   0  -1  10  245.28    9.80
   0  -1 -10  235.58    9.80
   0  -1  10  253.67    9.60
   0   1  11  260.07    9.90
   0   1 -11  248.18   10.00
   0  -1  11  260.37   10.00
   0  -1 -11  242.38   10.00
   0   1 -12  167.08    6.90
   0   1  12  168.88    6.80
   0  -1  12  171.78    6.90
   0  -1 -12  163.48    6.90
   0   1  13  114.89    4.70
   0   1 -13  109.29    4.70
   0  -1 -13  111.39    4.70
   0  -1  13  112.69    4.70
   0  -1 -13  100.49    4.90
   0   1  14  208.18    8.10
   0   1 -14  216.78    8.30
   0   1 -14  205.28    8.20
   0  -1 -14  215.48    8.30
   0  -1  14  216.58    8.20
   0   1 -15   15.40    1.20
   0   1 -15   14.40    1.10
   0  -1 -15   14.00    1.20
   0  -1  15   14.30    1.00
   0   2   1  583.74   21.70
   0   2  -1  585.04   21.80
   0  -2  -1  614.84   21.80
   0  -2   1  605.24   21.90
   0   2  -2  819.92   30.70
   0   2   2  836.72   30.50
   0  -2   2  795.62   30.70
   0  -2  -2  917.41   30.70
   0   2  -3  268.27   10.60
   0   2   3  275.37   10.20
   0   2   3  300.47   10.30
   0  -2   3  280.47   10.70
   0   2  -4    7.70    0.80
   0  -2   4    4.70    0.90
   0   2  -5   76.09    3.40
   0   2   5   71.79    3.10
   0  -2   5   72.49    3.50
   0   2   6  137.19    5.40
   0   2  -6  132.79    5.80
   0   2   7  239.38    9.00
   0   2  -7  235.08    9.70
   0  -2   7  230.38    9.10
   0   2   8   53.39    3.50
   0   2   8   56.19    2.70
   0  -2   8   60.59    2.80
   0  -2   8   50.89    3.10
   0  -2   8   53.39    3.00
   0   2   9   69.49    3.40
   0   2   9   71.49    3.20
   0   2   9   62.29    3.80
   0  -2   9   67.69    3.30
   0  -2   9   65.89    3.50
   0  -2   9   69.39    3.30
   0   2 -10    1.80    0.70
   0  -2  10    2.20    0.70
   0  -2  10    2.20    1.20
   0   2 -11   11.80    1.40
   0   2  11   12.20    1.50
   0  -2  11   12.70    1.40
   0  -2  11    8.30    2.20
   0  -2 -11   13.60    1.40
   0   2 -12    1.50    0.70
   0   2  12    4.80    1.30
   0  -2 -12    2.30    0.70
   0  -2  12    0.50    0.60
   0   2  13   36.60    2.00
   0   2 -13   33.60    2.00
   0   2 -13   34.70    2.00
   0  -2  13   35.70    2.00
   0  -2 -13   34.90    2.00
   0   2 -14   62.99    3.10
   0   2 -14   53.89    2.80
   0  -2  14   56.39    2.70
   0  -2 -14   69.39    3.50
   0   2 -15   17.10    1.10
   0  -2  15   18.30    1.10
   0  -2 -15   18.20    1.00
   0   3   0    0.10    0.30
   0  -3   0    0.30    0.30
   0   3   1  707.53   25.80
   0   3  -1  680.73   25.90
   0  -3   1  694.53   26.00
   0  -3  -1  740.23   25.90
   0   3   2    1.80    0.60
   0   3  -2    2.10    0.70
   0   3   2    0.80    0.40
   0  -3  -2    1.40    0.60
   0   3   3  321.97   12.20
   0   3  -3  337.37   12.60
   0   3   3  334.27   12.10
   0  -3   3  316.77   12.60
   0   3  -4    4.00    1.00
   0   3   4    4.10    0.70
   0   3  -5  457.95   18.10
   0   3   5  489.65   17.60
   0   3  -6   51.09    3.70
   0   3   6   45.90    2.30
   0  -3   6   43.20    2.40
   0   3   7  163.28    7.00
   0   3   7  176.38    6.80
   0  -3   7  164.68    6.80
   0  -3   7  174.68    6.80
   0   3   8    0.20    1.10
   0   3   8    0.30    0.60
   0   3   8   -0.70    1.00
   0  -3   8    0.50    0.90
   0  -3   8    0.10    0.60
   0  -3   8    0.40    1.30
   0   3   9   79.89    4.20
   0   3   9   87.29    3.80
   0  -3   9   80.99    3.90
   0  -3   9   83.99    3.80
   0  -3  -9   81.29    3.80
   0  -3   9   83.29    4.30
   0   3 -10    5.70    1.50
   0   3  10    4.00    1.50
   0   3  10    8.90    1.70
   0  -3 -10    3.90    1.20
   0  -3  10    6.60    1.80
   0  -3  10    4.20    1.10
   0   3 -11  123.39    5.30
   0   3  11  124.79    5.20
   0  -3 -11  123.59    5.20
   0  -3  11  115.89    5.30
   0  -3  11  124.59    5.30
   0   3  12   43.90    2.50
   0  -3 -12   45.90    3.10
   0   3 -13  127.69    5.20
   0  -3  13  119.89    5.00
   0  -3 -13  120.29    5.00
   0   3 -14  278.57   10.70
   0  -3 -14  277.77   10.70
   0  -3  14  296.57   10.70
   0   4   0 4694.23  162.08
   0   4   0 4353.66  160.38
   0  -4   0 4295.37  160.78
   0   4   1   83.89    3.50
   0   4   1   83.89    3.70
   0   4  -1   83.79    3.80
   0   4  -1   78.39    3.50
   0  -4  -1   78.89    3.90
   0  -4   1   84.09    5.20
   0   4  -2  888.81   33.50
   0   4   2  929.71   33.70
   0   4   2  922.51   33.50
   0   4  -2  936.31   34.00
   0  -4  -2  914.51   33.80
   0   4  -3 1094.19   38.50
   0   4  -3  996.70   37.70
   0   4   3 1019.60   37.80
   0   4   3 1025.70   37.80
   0  -4  -3 1039.50   38.20
   0   4   4   48.60    2.30
   0   4   5  324.27   12.40
   0   4   5  329.97   12.40
   0  -4   5  320.67   12.30
   0   4   6   22.60    1.50
   0   4   6   20.40    1.90
   0  -4   6   18.00    1.70
   0  -4  -6   21.10    2.10
   0  -4   6   22.80    1.60
   0   4   7   69.09    3.50
   0   4   7   71.99    3.60
   0   4   7   76.69    3.40
   0  -4  -7   68.99    3.50
   0  -4   7   73.99    3.40
   0  -4   7   72.69    3.40
   0   4   8   70.09    3.90
   0   4   8   68.09    3.20
   0   4   8   68.89    3.50
   0  -4   8   67.79    3.30
   0  -4   8   66.19    3.20
   0  -4  -8   70.19    3.40
   0   4   9  133.49    5.70
   0   4   9  129.69    5.70
   0  -4  -9  137.49    5.70
   0  -4   9  134.89    5.70
   0  -4   9  133.99    5.60
   0   4  10    5.30    1.20
   0   4 -10    5.50    1.30
   0  -4  10    4.70    1.60
   0  -4  10    5.60    1.10
   0  -4 -10    9.00    1.30
   0   4 -11   17.40    1.60
   0  -4  11   16.80    1.70
   0  -4 -11   17.10    1.60
   0  -4  11   19.80    1.90
   0   4 -12    1.60    0.60
   0  -4  12    0.70    0.50
   0  -4 -12    0.20    0.50
   0   4 -13    0.90    0.50
   0  -4 -13    1.30    0.50
   0  -4  13    0.70    0.40
   0   4 -14    2.30    0.50
   0  -4  14    3.40    0.60
   0  -4 -14    2.90    0.80
   0   5   0   -0.30    1.20
   0   5   0    1.40    0.60
   0   5   1  165.18    7.80
   0   5   1  179.18    6.90
   0   5  -1  178.48    6.90
   0   5   2    5.30    0.90
   0   5  -2    6.00    1.10
   0  -5   2    5.50    1.20
   0   5   3   80.29    3.70
   0   5   3   82.79    3.60
   0   5  -3   81.69    3.70
   0  -5   3   81.79    3.70
   0   5   4   36.80    2.10
   0   5   4   38.70    2.20
   0  -5   4   38.60    2.20
   0   5   5  295.07   11.00
   0   5   5  274.47   10.90
   0  -5   5  274.77   10.90
   0  -5   5  287.97   10.90
   0   5   6  121.69    5.50
   0   5   6  126.29    5.30
   0  -5   6  124.19    5.20
   0  -5   6  129.39    5.30
   0   5   7  476.35   17.00
   0   5   7  439.06   16.90
   0  -5  -7  434.96   16.80
   0  -5   7  450.65   17.00
   0  -5   7  438.26   16.80
   0   5  -8  588.74   21.40
   0   5   8  558.04   21.40
   0   5   8  574.14   21.30
   0  -5  -8  584.74   21.30
   0  -5   8  567.34   21.30
   0  -5   8  557.84   21.30
   0   5  -9   49.90    2.70
   0   5   9   46.70    2.60
   0   5   9   50.29    2.70
   0  -5  -9   51.99    2.60
   0  -5   9   46.50    2.60
   0  -5   9   52.39    2.70
   0   5  10  110.19    4.90
   0   5 -10  112.19    4.90
   0  -5 -10  117.09    4.80
   0  -5  10  122.99    4.90
   0   5  11    1.70    1.20
   0   5 -11    2.20    0.60
   0  -5 -11    3.20    1.10
   0  -5  11    2.80    0.90
   0  -5  11    4.10    0.80
   0   5 -12   55.49    2.60
   0  -5  12   55.99    2.60
   0  -5 -12   60.69    3.20
   0   5 -13   63.59    2.70
   0   6   0  172.68    6.80
   0   6   0  163.98    6.80
   0   6   1  417.46   16.00
   0   6  -1  436.66   16.10
   0   6   1  438.66   16.10
   0  -6   1  407.16   16.20
   0   6  -2   57.59    2.90
   0   6   2   57.49    2.90
   0  -6   2   55.59    2.80
   0   6   3   15.50    1.30
   0  -6   3   17.20    1.50
   0   6   4    1.30    0.60
   0  -6   4    0.90    0.70
   0  -6   4    1.80    0.70
   0   6   5  207.28    8.10
   0  -6   5  191.28    8.40
   0  -6   5  196.98    7.80
   0   6   6   52.19    2.80
   0  -6   6   57.69    2.80
   0  -6   6   51.99    2.70
   0   6   7   79.99    3.90
   0   6  -7   82.09    3.90
   0  -6   7   86.99    3.80
   0  -6   7   83.99    3.80
   0   6   8   57.09    3.00
   0   6  -8   63.19    3.00
   0  -6   8   60.09    2.90
   0  -6   8   59.69    2.90
   0   6   9   23.00    1.70
   0   6  -9   23.10    1.70
   0  -6   9   24.60    1.50
   0  -6   9   24.50    1.60
   0   6 -10    8.70    1.20
   0   6  10    7.20    1.20
   0  -6  10    6.60    1.10
   0  -6  10    5.90    0.90
   0   6 -11   29.70    1.60
   0  -6  11   26.40    1.50
   0   7   0    0.30    0.70
   0  -7   0   -0.50    0.60
   0   7   1  202.48    8.20
   0   7  -1  199.78    8.20
   0  -7   1  200.28    8.20
   0  -7  -1  217.78    8.40
   0   7   2   22.90    1.70
   0  -7   2   25.40    1.70
   0   7   3  111.59    5.00
   0  -7   3  116.39    4.80
   0  -7   3  116.89    4.90
   0   7   4  184.08    7.80
   0  -7   4  193.78    7.60
   0  -7   4  199.28    7.70
   0   7   5   43.00    2.40
   0  -7   5   43.70    2.30
   0  -7   5   45.20    2.30
   0   7   6    9.90    1.20
   0  -7   6    8.40    1.10
   0   7   7  177.48    7.30
   0  -7   7  182.18    7.10
   0  -7   7  177.68    7.00
   0   7   8   29.90    1.80
   0  -7   8   28.70    1.60
   0  -7   8   26.00    1.60
   0  -7  -8   27.10    1.70
   0   7   9   27.30    1.70
   0  -7   9   25.90    1.40
   0  -7   9   27.80    1.50
   0  -7  10   13.00    1.00
   0   8   0  321.07   12.50
   0  -8   0  329.07   12.40
   0   8   1   21.70    1.70
   0  -8   1   20.60    1.50
   0  -8  -1   24.10    1.50
   0   8   2   18.90    1.50
   0  -8  -2   20.30    1.40
   0  -8   2   19.00    1.30
   0   8   3   73.99    3.50
   0  -8   3   73.29    3.30
   0  -8  -3   75.69    3.30
   0  -8  -4    1.60    0.50
   0  -8   4    1.30    0.50
   0   8   5   26.00    1.60
   0  -8   5   22.60    1.40
   0  -8  -5   25.40    1.50
   0   8   6   35.60    2.00
   0  -8  -6   33.50    1.80
   0  -8   6   35.90    1.80
   0   8   7   12.70    1.20
   0  -8   7   11.10    0.90
   0  -8   8    0.90    0.50
   0  -9   0   -0.70    0.40
   0  -9  -1   45.50    2.20
   0  -9  -2    8.50    0.80
   0  -9   2    9.40    1.00
   0  -9  -3    3.00    0.70
   0  -9   3    3.00    0.60
   0  -9   4   19.30    1.10
   0  -9  -4   18.30    1.10
   0  -9   5    0.40    0.40
   1   0 -15    0.30    0.80
  -1   0  15   -0.40    0.60
   1   0 -15   -0.10    0.50
  -1   0  14  115.89    4.70
   1   0 -14  112.19    4.70
   1   0 -14  110.09    4.70
  -1   0  13    0.30    1.00
   1   0 -13    0.40    0.60
   1   0 -12 1271.17   47.40
  -1   0  12 1317.47   47.40
   1   0 -11   -0.90    0.80
  -1   0  11    0.30    0.70
  -1   0  10  555.04   20.10
   1   0 -10  514.75   20.00
   1   0  -9   -0.80    0.90
  -1   0   9   -1.10    0.80
  -1   0   8  185.28    7.30
   1   0  -7    0.10    0.50
  -1   0   7    0.70    0.60
  -1   0   6   52.79    2.40
   1   0  -6   48.70    2.40
   1   0  -5    0.00    0.20
  -1   0   5    0.40    0.20
  -1   0   4   37.80    1.70
   1   0  -4   39.20    1.70
   1   0  -3    0.70    0.30
  -1   0   3    1.00    0.30
   1   0  -2 3218.88  119.59
  -1   0   2 3370.06  119.59
  -1   0   1    0.10    0.10
   1   0  -1    0.00    0.10
   1   0   1    0.60    0.10
   1   0   2  527.05   18.90
  -1   0  -2  514.15   18.90
   1   0   3   -0.10    0.10
  -1   0  -3    0.00    0.10
   1   0   4 1283.07   45.80
  -1   0  -4 1241.48   45.70
  -1   0  -5   -0.10    0.20
   1   0   5    0.00    0.30
   1   0   6 1829.22   66.99
  -1   0  -6 1876.51   67.09
  -1   0  -7   -0.20    0.60
   1   0   8  118.89    5.10
   1   0   8  118.19    5.10
   1   0   8  124.89    5.60
   1   0   9    0.60    0.70
   1   0   9    0.30    0.70
   1   0   9    0.50    1.00
  -1   0  -9    1.00    0.90
   1   0  10    0.20    0.70
  -1   0 -10    0.60    0.90
  -1   0 -11   -0.50    0.80
   1   0  11    2.60    1.20
   1   0  11   -1.10    0.60
  -1   0 -12  197.98    7.90
   1   0  12  191.48    7.80
   1   0  13   -0.30    0.50
  -1   0 -13   -0.80    0.70
   1   0  14   73.99    3.10
  -1   0 -14   69.09    3.30
  -1   0 -14   71.09    3.30
   1   0  15    0.60    0.50
  -1   0 -15    0.00    0.40
   1   1 -15    1.40    0.60
   1   1 -15    1.40    0.60
   1  -1 -15    0.50    0.50
  -1  -1  15    1.10    0.50
   1   1 -14   -0.40    0.60
  -1   1  14   -0.30    0.70
   1   1 -14    0.40    0.60
  -1   1  13   60.89    2.90
   1   1 -13   60.69    2.90
   1  -1 -13   58.79    3.10
   1  -1 -13   60.09    3.20
   1   1 -12   37.00    2.30
  -1   1  12   39.20    2.30
   1  -1 -12   36.00    2.20
   1  -1 -12   35.80    2.50
  -1  -1  12   39.80    2.30
  -1   1  11  330.97   12.60
   1   1 -11  333.77   12.70
   1  -1 -11  320.47   12.60
  -1  -1  11  322.97   12.60
  -1   1  10  761.52   27.40
   1   1 -10  751.52   27.60
  -1  -1  10  727.23   27.50
   1  -1 -10  718.53   27.40
  -1   1   9   81.19    3.70
   1   1  -9   78.99    3.70
   1  -1  -9   72.49    3.80
  -1  -1   9   79.79    3.60
  -1  -1   9   82.39    3.60
  -1   1   8  106.49    4.30
   1   1  -8   99.69    5.10
  -1  -1   8  103.69    4.40
  -1  -1   8   99.69    4.40
   1   1  -7    0.90    0.60
  -1  -1   7    5.40    1.70
   1   1  -6  274.67   10.60
  -1   1   6  264.07   10.40
  -1   1   6  289.77   10.20
  -1  -1   6  276.67   10.60
   1   1  -5  677.33   25.80
  -1   1   5  700.83   25.50
  -1  -1   5  729.53   25.80
   1   1  -4  681.83   24.70
  -1   1   4  739.53   24.50
  -1  -1   4  602.04   24.90
  -1   1   3   80.89    3.00
  -1   1   3   79.79    3.00
   1   1  -3   71.89    3.10
  -1  -1   3   78.99    3.20
  -1   1   2  314.27   11.80
   1   1  -2  317.97   11.90
  -1  -1   2  341.27   12.00
   1   1  -1 3633.54  139.49
  -1   1   1 3844.12  139.19
   1  -1  -1 3884.71  139.29
  -1  -1   1 4008.30  139.59
  -1   1   0 1704.83   63.79
   1   1   0 1708.43   63.69
   1  -1   0 1759.32   63.79
  -1  -1   0 1811.72   63.49
  -1   1  -1  850.31   32.50
   1   1   1  848.82   32.20
  -1  -1  -1  936.21   32.20
   1  -1   1  907.61   32.60
  -1   1  -3  117.69    4.80
   1  -1   3  130.09    4.80
  -1   1  -4 1009.20   33.90
   1  -1   4  848.52   34.00
  -1   1  -5  699.23   26.10
   1  -1   5  722.43   26.10
  -1   1  -6  648.94   24.00
   1  -1   6  649.74   24.10
  -1   1  -7   43.40    2.70
   1   1   8   55.19    3.10
   1   1   8   51.69    2.70
   1   1   8   50.29    2.70
   1  -1   8   47.60    2.60
   1  -1   8   53.79    2.70
   1  -1   8   49.80    2.90
   1   1   9  204.88    7.90
   1   1   9  197.18    8.10
   1  -1   9  200.38    7.90
  -1  -1  -9  180.08    8.00
   1  -1   9  199.68    8.00
   1  -1   9  206.48    7.90
   1   1  10   95.59    4.10
  -1   1 -10   90.49    4.20
   1   1  10   84.09    4.40
  -1  -1 -10   83.89    4.30
   1  -1  10   95.69    4.10
   1  -1  10   93.39    4.40
   1  -1  10   93.59    4.20
  -1   1 -11    7.20    1.40
   1   1  11    9.50    2.10
   1   1  11    7.60    1.40
   1  -1  11    7.70    1.30
   1  -1  11    9.80    2.10
  -1  -1 -11    8.70    2.00
  -1   1 -12    3.70    0.90
   1   1  12    2.70    0.70
   1  -1  12    3.30    1.00
  -1  -1 -12    3.60    1.20
  -1   1 -13  222.38    8.70
   1   1  13  219.18    8.60
  -1  -1 -13  219.78    8.70
   1  -1  13  227.98    8.70
  -1   1 -14  201.08    7.70
  -1   1 -14  200.38    7.80
   1   1  14  198.48    7.70
   1  -1  14  204.38    7.80
  -1  -1 -14  199.18    7.80
  -1   1 -15   17.50    1.10
  -1  -1 -15   19.50    1.10
   1  -1  15   17.10    1.10
   1   2 -15   21.70    1.30
  -1  -2  15   22.30    1.20
   1   2 -14  161.48    6.50
   1   2 -14  158.48    6.30
   1  -2 -14  162.68    6.40
  -1  -2  14  167.68    6.40
   1   2 -13    1.00    0.60
  -1   2  13    1.50    0.90
   1   2 -13    0.20    0.70
   1  -2 -13    2.00    0.60
  -1  -2  13    1.30    0.60
   1   2 -12  319.07   12.50
  -1   2  12  318.87   12.40
  -1  -2  12  332.17   12.50
   1  -2 -12  324.37   12.50
  -1   2  11  402.06   15.40
   1   2 -11  396.56   15.50
  -1  -2  11  406.76   15.50
   1  -2 -11  417.96   15.50
  -1   2  10   41.00    2.60
   1   2 -10   45.30    2.60
  -1  -2  10   45.20    2.40
  -1   2   9   68.89    3.20
  -1   2   9   66.59    3.40
   1   2  -9   68.39    3.30
  -1  -2   9   63.29    3.70
  -1  -2   9   72.29    3.30
  -1  -2   9   63.39    3.30
  -1   2   8   63.09    2.80
  -1   2   8   57.19    3.20
  -1  -2   8   61.69    2.90
  -1  -2   8   58.69    3.10
  -1   2   7   89.59    3.80
   1   2  -7   86.39    4.50
  -1  -2   7   97.29    4.40
  -1   2   6  225.18    8.50
   1   2  -6  218.18    8.90
  -1   2   5  164.08    6.10
   1   2  -5  149.49    6.40
  -1  -2   5  155.58    6.40
  -1   2   4  102.89    3.90
   1   2  -4   98.39    4.20
  -1   2   4  102.09    3.80
  -1  -2   4   97.89    4.20
  -1   2   3  283.17   10.20
   1   2  -3  256.57   10.50
  -1  -2   3  291.07   10.50
  -1   2   2 1417.56   51.69
   1   2  -2 1396.76   51.49
  -1  -2   2 1351.96   51.29
   1  -2  -2 1493.05   51.69
  -1   2   1  636.54   22.90
   1   2  -1  592.64   23.00
  -1  -2   1  647.74   23.00
   1  -2  -1  639.74   23.00
  -1   2   0 4574.54  168.58
   1   2   0 4344.07  168.08
  -1  -2   0 4894.01  168.28
   1  -2   0 4712.63  168.38
  -1   2  -1  392.06   15.20
   1   2   1  399.66   15.10
  -1  -2  -1  438.96   15.10
   1  -2   1  420.06   15.30
  -1   2  -2   48.80    2.20
   1   2   2   49.30    1.90
   1  -2   2   46.90    2.20
  -1  -2  -2   50.59    1.90
  -1   2  -3    0.90    0.30
   1  -2   3    0.60    0.30
  -1   2  -4  145.19    5.80
   1   2   4  135.89    5.50
   1  -2   4  142.89    5.80
   1   2   5   -0.30    0.50
  -1   2  -5    0.50    0.50
   1  -2   5   -0.40    0.50
  -1   2  -6   20.80    1.80
   1   2   6   21.70    1.40
   1   2   7  417.46   16.30
   1   2   7  459.05   16.60
  -1   2  -7  404.66   17.00
   1  -2   7  422.06   16.40
   1  -2   7  496.65   17.60
   1   2   8    1.80    1.10
   1   2   8    0.70    0.80
   1   2   8    1.00    0.80
   1  -2   8    1.10    0.90
   1  -2   8    2.00    0.70
   1  -2   8    2.80    0.90
   1   2   9  346.17   13.50
   1   2   9  360.56   13.50
   1  -2   9  345.57   13.60
   1  -2   9  347.07   13.50
   1  -2   9  362.86   13.40
  -1   2 -10    3.30    0.90
   1   2  10    2.40    0.80
   1   2  10    3.70    1.20
   1  -2  10    1.60    0.80
   1  -2  10    1.40    1.10
   1   2  11    8.00    1.40
   1   2  11    5.70    1.30
  -1   2 -11    5.20    1.40
   1  -2  11    5.70    1.80
   1  -2  11    8.10    1.20
  -1   2 -12 1371.56   50.09
   1   2  12 1415.76   49.80
   1  -2  12 1293.37   49.70
   1  -2  12 1374.36   49.90
  -1  -2 -12 1365.56   49.90
  -1   2 -13   36.20    2.00
   1   2  13   33.80    1.90
  -1  -2 -13   34.80    2.00
   1  -2  13   33.10    1.90
  -1   2 -14   17.80    1.30
   1   2  14   18.10    1.30
  -1   2 -14   14.90    1.20
   1  -2  14   17.50    1.10
  -1  -2 -14   19.00    1.40
  -1   2 -15   14.40    1.20
   1  -2  15   13.10    0.90
  -1  -2 -15   13.50    0.90
   1   3 -15    1.20    0.40
   1  -3 -15    1.20    0.40
  -1  -3  15    1.20    0.40
   1   3 -14   93.09    4.00
   1  -3 -14   91.79    3.90
  -1  -3  14   96.09    3.90
   1   3 -13    1.00    0.60
   1  -3 -13    1.50    0.60
  -1  -3  13    1.40    0.50
   1   3 -12  250.77    9.90
   1  -3 -12  257.57    9.80
  -1  -3  12  246.58    9.80
   1   3 -11   85.89    4.00
  -1   3  11   79.29    4.40
  -1  -3  11   89.19    4.00
   1  -3 -11   94.29    4.00
  -1   3  10  563.54   21.50
  -1   3  10  612.24   21.60
   1   3 -10  580.34   21.70
  -1  -3  10  569.54   21.60
  -1  -3  10  546.55   21.50
   1  -3 -10  587.94   21.60
  -1   3   9   63.39    3.40
  -1   3   9   68.09    3.10
   1   3  -9   62.39    3.20
  -1  -3   9   65.19    3.10
  -1  -3   9   63.19    3.40
   1  -3  -9   65.09    3.20
  -1   3   8   23.10    1.60
  -1  -3   8   24.70    2.10
  -1  -3   8   21.90    1.70
   1  -3  -8   21.50    1.80
  -1   3   7   43.30    2.10
   1  -3  -7   40.70    2.40
  -1  -3   7   39.10    2.50
  -1  -3   7   39.20    2.20
  -1   3   6   52.29    3.00
   1   3  -6   60.79    3.60
  -1  -3   6   56.69    2.80
  -1   3   5  437.46   16.60
   1   3  -5  457.65   17.20
   1   3  -4  188.28    7.80
  -1   3   4  190.48    7.40
  -1   3   4  200.18    7.40
  -1   3   4  188.18    7.30
  -1  -3   4  203.18    8.70
   1   3  -3  250.17    9.70
  -1   3   3  256.67    9.40
  -1   3   3  246.68    9.40
  -1  -3   3  241.88    9.80
  -1   3   2  587.74   22.20
  -1   3   2  610.64   22.30
  -1  -3   2  614.44   22.50
   1  -3  -2  616.94   22.40
   1   3  -1  208.68    8.30
  -1   3   1  214.48    8.30
   1  -3  -1  219.88    8.30
  -1  -3   1  220.68    8.40
   1   3   0  310.17   11.50
  -1   3   0  297.47   11.60
   1  -3   0  310.57   11.60
  -1  -3   0  310.87   11.60
   1   3   2 4488.55  159.48
  -1   3  -2 4183.08  159.88
  -1  -3  -2 4497.75  159.48
   1  -3   2 4415.86  160.28
   1   3   3 2127.89   77.49
  -1   3  -3 2181.48   77.89
   1   3   3 2252.37   77.49
   1  -3   3 2012.60   77.89
   1   3   4  230.98    8.40
  -1   3  -4  209.08    8.80
  -1   3  -5  131.89    6.00
   1   3   5  140.39    5.50
   1   3   6    7.10    0.90
   1  -3   6    6.70    1.30
   1  -3   6    7.50    1.20
   1  -3   6    8.50    1.40
   1   3   7  232.28    9.70
   1   3   7  246.18    9.80
   1   3   7  265.87    9.70
   1  -3   7  263.67    9.80
   1  -3   7  255.77    9.80
   1  -3   7  239.78    9.70
   1   3   8   27.40    2.00
   1   3   8   22.30    2.30
   1   3   8   29.40    1.80
   1  -3   8   28.10    1.80
   1  -3   8   26.70    2.10
   1  -3   8   28.20    2.10
   1   3   9    8.00    1.50
   1   3   9    6.50    1.20
   1   3   9    5.70    1.80
   1  -3   9    6.90    1.50
   1  -3   9    6.50    1.70
  -1   3 -10    7.70    1.60
   1   3  10    8.60    1.90
   1   3  10    6.20    1.50
  -1  -3 -10    7.40    1.30
   1  -3  10    5.80    1.60
   1  -3  10    4.90    1.50
   1  -3  10    8.10    1.20
   1   3  11  159.18    6.40
  -1   3 -11  151.28    6.50
  -1  -3 -11  154.68    6.40
   1  -3  11  153.78    6.40
   1  -3  11  157.78    6.40
  -1   3 -12    5.70    1.10
   1   3  12    3.30    0.70
  -1  -3 -12    3.90    1.00
   1  -3  12    3.40    0.90
   1  -3  12    4.70    1.60
  -1   3 -13   86.69    3.80
   1   3  13   86.29    3.70
   1  -3  13   87.49    3.70
  -1  -3 -13   85.59    3.80
  -1   3 -14    3.30    0.80
  -1  -3 -14    5.10    0.80
   1   4 -14    4.50    0.80
  -1  -4  14    5.20    0.70
   1  -4 -14    4.80    0.80
   1   4 -13   11.50    1.20
  -1  -4  13   11.10    1.10
   1  -4 -13   10.10    1.00
   1   4 -12  273.87   10.30
   1  -4 -12  264.07   10.20
  -1  -4  12  256.17   10.20
   1   4 -11  118.19    5.00
  -1   4  11  103.19    4.90
  -1  -4  11  120.19    5.00
   1  -4 -11  122.29    4.90
  -1   4  10    1.50    0.70
   1   4 -10    1.30    0.70
  -1  -4  10    0.10    0.60
   1  -4 -10    4.20    1.20
  -1  -4  10    0.60    0.90
   1   4  -9   11.70    1.50
  -1   4   9   11.90    1.30
  -1  -4   9   10.60    1.30
   1  -4  -9   13.40    1.50
  -1  -4   9   10.90    1.70
  -1   4   8  107.69    4.90
  -1   4   8  115.89    4.80
   1  -4  -8  117.39    4.80
  -1  -4   8  113.59    4.70
  -1  -4   8   93.19    5.10
  -1   4   7   37.60    2.60
  -1   4   7   40.10    2.10
  -1  -4   7   37.10    2.40
  -1  -4   7   39.00    2.20
   1  -4  -7   36.10    2.40
  -1   4   6   47.30    2.90
  -1   4   6   50.29    2.50
  -1  -4   6   51.39    2.50
  -1  -4   6   48.60    2.60
   1  -4  -6   47.00    2.70
  -1   4   5   14.90    1.20
  -1  -4   5   17.80    1.70
  -1   4   4    8.10    0.90
   1   4  -3  413.26   15.50
   1   4  -3  382.16   14.80
  -1   4   3  398.66   14.90
  -1   4   3  398.16   15.00
  -1   4   2  529.65   19.40
  -1   4   2  507.15   19.10
   1   4  -2  532.45   19.70
   1   4  -2  502.95   19.10
   1  -4  -2  520.05   19.50
   1   4  -1  345.87   12.70
  -1   4   1  319.17   12.20
  -1   4   1  348.17   12.60
   1   4  -1  320.57   12.20
  -1  -4   1  312.37   12.70
   1  -4  -1  317.37   12.70
   1   4   0    4.70    1.10
  -1   4   0    6.40    1.20
   1   4   0    5.10    0.80
  -1   4   0    4.90    0.80
  -1  -4   0    3.50    1.50
   1  -4   0    5.60    1.70
  -1   4  -1  764.42   29.30
   1   4   1  818.12   29.40
  -1   4  -1  851.81   29.80
  -1  -4  -1  773.52   29.60
  -1   4  -2  109.09    4.80
  -1   4  -2   95.39    4.20
   1   4   2  102.29    4.40
   1   4   2  107.09    4.30
  -1  -4  -2  103.99    4.50
   1   4   3  254.47    9.90
  -1   4  -3  266.87   10.60
   1   4   4  313.17   12.10
   1   4   4  337.37   12.10
   1  -4   4  306.07   12.10
   1   4   5  770.42   28.80
   1   4   5  785.92   28.90
   1   4   5  804.12   28.90
   1  -4   5  797.92   28.80
   1  -4   5  774.62   28.80
   1  -4   5  770.22   28.80
   1   4   6    8.90    1.70
   1   4   6   12.30    1.70
   1   4   6    9.60    1.00
   1  -4   6    9.40    1.30
  -1  -4  -6   11.70    1.90
   1  -4   6    6.30    1.30
   1   4   7  171.08    7.10
   1   4   7  181.68    7.00
   1   4   7  174.78    7.00
   1  -4   7  177.58    7.10
   1  -4   7  167.58    7.00
  -1  -4  -7  165.88    7.00
   1   4   8  231.98    9.00
   1   4   8  234.18    9.00
   1   4   8  223.98    9.00
   1  -4   8  219.98    9.00
   1  -4   8  235.38    9.00
  -1  -4  -8  226.08    9.00
   1   4   9  103.69    4.60
   1   4   9  103.99    4.70
   1   4   9  105.49    4.60
   1  -4   9  101.09    4.60
  -1  -4  -9  106.49    4.60
   1  -4   9  107.39    4.70
  -1   4 -10    1.60    0.70
   1   4  10    1.50    1.00
   1   4  10    2.00    1.00
   1   4  10    1.80    0.90
   1  -4  10    2.80    0.80
  -1  -4 -10    0.90    0.70
   1  -4  10    0.90    0.60
   1   4  11   21.20    1.80
  -1   4 -11   22.80    1.70
   1  -4  11   20.70    1.80
   1  -4  11   21.40    1.50
  -1  -4 -11   24.40    1.60
  -1   4 -12   27.90    1.80
   1  -4  12   25.40    1.60
  -1  -4 -12   23.60    1.50
   1  -4  12   22.60    1.90
  -1   4 -13  103.39    4.30
   1  -4  13  102.39    4.30
  -1  -4 -13  107.19    4.20
   1   5 -13    9.00    1.00
   1  -5 -13    5.80    1.00
  -1  -5  13    8.30    0.80
   1   5 -12    0.90    0.60
   1  -5 -12   -0.30    0.60
  -1  -5  12    0.30    0.40
   1   5 -11   13.30    1.30
  -1   5  11   11.60    1.50
   1  -5 -11   15.00    1.30
  -1  -5  11   12.90    1.10
  -1   5  10   11.70    1.30
  -1  -5  10   13.60    1.30
  -1  -5  10   12.90    1.50
   1   5  -9    3.70    1.20
  -1   5   9    1.20    0.60
   1  -5  -9    1.20    0.80
  -1  -5   9    1.20    0.80
  -1  -5   9    0.80    0.50
  -1   5   8  245.18    9.90
   1   5  -8  259.67    9.90
  -1   5   8  242.98    9.80
   1  -5  -8  258.57    9.80
  -1  -5   8  253.67    9.90
  -1  -5   8  255.07    9.90
   1   5  -7  170.18    6.90
  -1   5   7  163.68    6.80
  -1   5   7  181.88    7.00
   1  -5  -7  165.58    6.80
  -1  -5   7  169.98    6.90
  -1  -5   7  161.18    6.80
  -1   5   6   41.80    2.50
  -1   5   6   45.60    2.40
   1  -5  -6   42.00    2.70
  -1  -5   6   45.00    2.60
  -1  -5   6   46.30    2.40
  -1   5   5  102.99    4.40
  -1   5   5   96.99    4.40
  -1  -5   5   98.09    4.30
  -1   5   4    0.90    0.50
  -1   5   4    0.40    0.80
  -1  -5   4    1.20    0.60
  -1   5   3   20.10    1.40
   1   5  -3   21.90    1.60
  -1  -5   3   22.00    1.70
   1   5  -2   13.80    1.30
  -1   5   2   15.50    1.20
   1   5  -2   13.80    1.50
  -1   5   1  405.06   16.60
   1   5  -1  434.56   15.90
   1   5  -1  419.56   15.90
  -1   5   1  442.06   15.90
   1   5   0   97.59    4.30
   1   5   0   96.39    5.20
  -1   5   0  106.39    4.30
   1   5   0  102.39    4.30
  -1   5  -1   31.80    1.80
   1   5   1   33.00    1.80
   1   5   1   33.30    2.10
   1  -5   1   27.70    1.90
  -1   5  -2   85.89    3.80
   1   5   2   85.69    3.90
   1   5   2   84.69    3.90
   1   5   2   93.49    3.90
   1  -5   2   86.89    3.90
   1   5   3  355.06   13.40
   1   5   3  375.96   13.40
   1   5   3  337.27   13.30
   1  -5   3  339.57   13.30
   1   5   4   50.89    2.80
   1   5   4   56.79    2.70
   1  -5   4   51.09    2.70
   1  -5   4   53.99    2.70
   1   5   5  314.27   12.30
   1   5   5  321.27   12.40
   1   5   5  331.67   12.50
   1  -5   5  317.77   12.30
   1  -5   5  329.97   12.40
   1   5   6  346.07   13.00
   1   5   6  343.97   13.00
   1  -5   6  329.17   12.90
   1  -5   6  332.07   12.90
   1   5   7  281.57   11.10
   1   5   7  297.77   11.20
   1   5   7  300.87   11.30
   1  -5   7  280.57   11.10
   1  -5   7  296.87   11.10
  -1  -5  -7  270.07   11.10
   1   5   8  237.18    8.80
   1   5   8  217.58    8.80
   1   5   8  216.48    8.70
   1  -5   8  212.88    8.70
   1  -5   8  230.18    8.80
  -1  -5  -8  217.48    8.70
   1   5   9   21.50    1.70
   1   5   9   15.90    1.50
  -1   5  -9   18.50    1.60
   1  -5   9   16.60    1.50
  -1  -5  -9   17.80    1.60
   1  -5   9   16.30    1.40
   1   5  10   97.99    4.50
   1   5  10  105.39    4.40
  -1   5 -10  103.09    4.50
   1  -5  10  108.59    4.50
  -1  -5 -10  102.49    4.40
   1  -5  10  104.49    4.40
  -1   5 -11    7.00    1.00
  -1  -5 -11    9.90    1.20
   1  -5  11    9.50    1.40
   1  -5  11    9.70    1.00
  -1   5 -12    2.30    0.80
  -1  -5 -12    4.60    1.20
   1  -5  12    2.00    0.70
  -1   5 -13   45.10    2.00
  -1  -6  12   11.10    0.80
   1   6 -11   30.30    1.80
  -1  -6  11   30.80    1.60
  -1   6  10    0.60    0.70
   1   6 -10    0.60    0.70
  -1  -6  10    0.90    0.50
  -1  -6  10    2.00    0.70
   1   6  -9   12.40    1.50
  -1   6   9   13.90    1.30
  -1  -6   9   11.00    1.30
  -1  -6   9   11.60    1.10
  -1   6   8   13.70    1.30
  -1  -6   8   13.40    1.40
  -1  -6   8   15.00    1.30
  -1   6   7    5.90    1.10
  -1  -6   7    6.00    1.20
  -1  -6   7    9.10    1.10
  -1   6   6    5.30    1.00
  -1  -6   6    5.30    1.20
  -1  -6   6    7.60    1.10
  -1   6   5   -0.20    0.50
  -1  -6   5    0.10    0.60
  -1  -6   5   -0.50    0.60
  -1   6   4    0.30    0.60
  -1  -6   4    0.10    0.70
  -1   6   3   20.90    1.50
   1   6  -3   19.40    1.80
  -1  -6   3   18.60    1.60
   1   6  -2   23.30    1.70
  -1   6   2   20.40    1.50
  -1  -6   2   17.20    1.60
  -1   6   1   92.69    4.10
   1   6  -1   90.99    4.10
   1   6  -1   95.69    4.20
  -1   6   0    5.60    1.10
   1   6   0    5.90    1.00
   1   6   0    6.60    1.00
  -1   6  -1   26.10    1.80
   1   6   1   31.40    2.10
   1   6   1   29.30    1.80
   1  -6   1   25.00    1.80
   1   6   2  173.78    7.00
   1   6   2  166.68    6.80
   1  -6   2  168.78    6.90
   1   6   3    2.70    0.90
   1  -6   3    3.50    0.90
   1  -6   3    3.20    0.80
   1   6   4   19.60    1.50
   1   6   4   17.50    1.80
   1  -6   4   19.40    1.60
   1  -6   4   21.20    1.60
   1   6   5  210.88    9.30
   1   6   5  242.38    9.10
   1  -6   5  235.68    9.30
   1  -6   5  236.28    9.00
   1   6   6   31.90    2.00
   1   6   6   33.10    2.10
   1  -6   6   34.10    2.00
   1  -6   6   33.40    2.00
   1   6   7   37.20    2.20
  -1   6  -7   40.00    2.30
   1   6   7   35.40    2.20
   1  -6   7   37.70    2.10
   1  -6   7   36.10    2.10
  -1   6  -8   65.69    3.10
   1   6   8   62.69    3.10
   1  -6   8   65.89    3.40
   1  -6   8   60.39    3.40
  -1   6  -9   16.90    1.40
   1   6   9   15.40    1.40
   1  -6   9   15.10    1.20
   1  -6   9   16.00    1.30
  -1   6 -10   32.30    1.80
   1   6  10   30.40    2.00
   1  -6  10   28.70    1.70
   1  -6  10   33.80    1.80
  -1   6 -11   56.49    2.50
   1  -6  11   55.09    2.50
   1  -6  11   52.59    2.50
  -1  -7  10   11.20    0.90
  -1   7   9   14.80    1.30
  -1  -7   9   12.60    1.00
  -1  -7   9   15.20    1.20
  -1  -7   8    4.80    0.90
  -1  -7   8    5.00    1.00
  -1   7   7  150.18    6.30
  -1  -7   7  151.38    6.00
   1  -7  -7  151.08    6.00
  -1  -7   7  150.78    6.10
  -1   7   6   17.50    1.50
  -1  -7   6   16.00    1.30
  -1  -7   6   15.30    1.30
  -1   7   5   17.20    1.40
  -1  -7   5   17.40    1.40
  -1  -7   5   19.30    1.40
  -1   7   4   -0.30    0.60
  -1  -7   4    0.50    0.60
  -1  -7   4    0.30    0.60
  -1   7   3  101.29    4.80
  -1  -7   3  112.59    4.80
   1  -7  -3  116.29    4.80
  -1   7   2    0.90    0.70
   1   7  -2    0.40    0.90
   1  -7  -2    0.90    0.60
   1   7  -1  226.58    9.10
  -1   7   1  222.58    9.10
   1  -7  -1  240.68    9.10
  -1  -7   1  230.08    9.10
   1   7   0   12.60    1.40
  -1   7   0   13.50    1.40
   1  -7   0   12.90    1.50
  -1  -7   0   13.90    1.40
   1   7   1  100.09    4.30
  -1   7  -1   97.59    4.40
   1   7   1   94.49    4.30
   1   7   2   34.40    2.10
   1  -7   2   36.30    2.10
   1   7   3   44.40    2.50
   1  -7   3   47.80    2.40
   1  -7   3   42.80    2.50
   1   7   4  116.79    5.20
   1  -7   4  123.49    5.10
   1  -7   4  119.89    5.00
   1   7   5   76.29    3.60
   1  -7   5   81.79    3.50
   1  -7   5   73.09    3.70
   1   7   6   22.30    1.60
   1  -7   6   24.30    1.60
   1  -7   6   23.90    1.50
   1   7   7   81.89    3.70
   1  -7   7   77.39    3.50
   1  -7   7   76.59    3.40
   1   7   8   15.90    1.30
   1  -7   8   13.40    1.20
   1  -7   8   15.80    1.20
   1   7   9    2.40    0.90
   1  -7   9    2.00    0.50
   1  -7   9    2.20    0.60
  -1  -8   8   14.90    1.10
  -1   8   7    3.10    0.90
  -1  -8   7    1.60    0.60
  -1  -8   7    3.60    0.80
  -1   8   6    7.40    1.00
   1  -8  -6    6.30    1.10
  -1  -8   6    7.80    1.00
  -1  -8   6    5.00    0.90
  -1   8   5   38.20    2.10
  -1  -8   5   38.20    2.00
   1  -8  -5   40.10    2.00
  -1  -8   5   38.00    1.90
  -1   8   4    7.40    1.10
   1  -8  -4    7.20    1.00
  -1  -8   4    6.40    0.90
  -1  -8   4    6.70    1.10
  -1   8   3    0.10    0.70
  -1  -8   3    1.50    0.70
  -1  -8   3    1.00    0.50
   1  -8  -3    0.90    0.50
  -1   8   2   47.00    2.50
  -1  -8   2   48.50    2.40
   1  -8  -2   48.20    2.40
  -1   8   1    1.50    0.90
   1   8  -1    1.50    1.10
  -1  -8   1    1.30    0.50
   1  -8  -1    1.50    0.50
   1   8   0   68.89    3.40
  -1  -8   0   73.79    3.30
   1  -8   0   73.39    3.30
   1   8   1   61.19    3.00
   1  -8   1   61.79    2.90
  -1  -8  -1   64.69    3.00
   1   8   2   16.50    1.40
  -1  -8  -2   13.60    1.20
   1  -8   2   14.30    1.20
   1   8   3    4.30    1.00
  -1  -8  -3    5.20    0.90
   1  -8   3    3.50    0.90
   1   8   4    7.30    1.10
  -1  -8  -4    9.90    1.00
   1  -8   4    9.60    0.90
   1   8   5   15.10    1.30
  -1  -8  -5   13.80    1.10
   1  -8   5   13.60    1.10
   1   8   6   24.40    1.60
   1  -8   6   23.80    1.40
  -1  -8  -6   26.20    1.40
   1  -8   7   26.90    1.40
  -1  -8  -7   24.00    1.50
   1  -8   8    0.00    0.50
  -1  -9   5    2.00    0.70
  -1  -9   4    0.40    0.40
   1  -9  -4    0.20    0.60
  -1  -9   3    1.70    0.60
   1  -9  -3    1.30    0.50
  -1  -9   2    0.50    0.40
   1  -9  -2    0.40    0.40
  -1  -9   1   49.00    2.30
   1  -9  -1   48.10    2.30
   1  -9   0    0.20    0.40
   1  -9   1   25.00    1.40
  -1  -9  -1   26.00    1.40
  -1  -9  -2   55.39    2.40
   1  -9   2   57.79    2.60
  -1  -9  -3   11.30    0.90
   1  -9   3   11.50    0.80
   1  -9   4   24.20    1.20
  -1  -9  -4   23.10    1.30
   1  -9   5    0.40    0.40
  -2   0  15    0.60    0.70
   2   0 -15    0.20    0.50
   2   0 -15    0.20    0.80
  -2   0  14    5.80    1.20
   2   0 -14    6.20    1.00
   2   0 -14    4.90    1.20
   2   0 -13    1.50    0.80
  -2   0  13   -1.40    0.70
   2   0 -13    0.20    0.60
   2   0 -12  186.78    7.50
  -2   0  12  187.78    7.50
   2   0 -12  181.28    7.60
   2   0 -11    0.00    0.90
  -2   0  11   -0.30    0.80
   2   0 -10  136.99    5.90
  -2   0  10  142.39    5.90
  -2   0   9   -0.70    0.90
   2   0  -9   -0.20    0.80
   2   0  -8 1325.47   48.70
  -2   0   7    4.90    1.30
   2   0  -6   36.70    1.90
  -2   0   6   38.40    2.00
   2   0  -5    0.10    0.20
  -2   0   5    0.00    0.30
  -2   0   4  858.91   29.90
   2   0  -4  784.42   29.90
  -2   0   3    0.90    0.30
   2   0  -2 2592.64  100.79
  -2   0   2 2934.01  100.89
   2   0  -1    0.00    0.10
  -2   0   1    0.00    0.10
   2   0   2 1085.89   38.00
  -2   0  -2 1004.90   38.20
   2   0   4 4018.20  141.29
  -2   0  -4 3770.82  141.19
  -2   0  -5    1.70    0.50
  -2   0  -6  563.64   21.10
   2   0   6  588.64   21.10
   2   0   7    1.30    0.70
   2   0   7    0.90    0.70
   2   0   8   -1.30    1.00
   2   0   8    0.80    0.90
   2   0   8    1.40    0.80
   2   0   9   -1.30    0.80
   2   0   9   -0.10    0.70
   2   0   9    0.50    0.70
  -2   0 -10  150.08    6.40
   2   0  10  148.69    6.30
   2   0  10  155.18    6.30
   2   0  10  153.98    6.50
   2   0  11    1.70    0.70
   2   0  11   -1.10    1.00
  -2   0 -11    0.10    0.90
   2   0  12  198.98    8.00
  -2   0 -12  201.18    8.00
  -2   0 -13    0.90    0.80
   2   0  13    0.10    0.50
  -2   0 -14   17.20    1.20
   2   0  14   18.70    1.20
  -2   0 -15   -0.30    0.40
   2   0  15   -0.30    0.50
   2   1 -15    0.80    0.50
   2   1 -15    1.70    0.70
   2  -1 -15    0.30    0.40
  -2  -1  15    0.20    0.60
  -2   1  14   60.79    2.90
   2   1 -14   57.59    2.70
   2   1 -14   60.59    2.90
   2  -1 -14   60.89    2.80
  -2  -1  14   59.99    2.80
   2  -1 -14   56.59    3.00
  -2   1  13   17.80    1.60
   2   1 -13   19.50    1.60
   2  -1 -13   19.90    1.90
  -2  -1  13   18.40    1.50
   2  -1 -13   17.70    1.80
  -2   1  12   26.60    2.00
   2   1 -12   21.00    2.20
   2  -1 -12   23.90    2.10
   2  -1 -12   24.60    1.90
  -2  -1  12   24.00    1.80
   2   1 -11  245.88    9.50
  -2   1  11  236.68    9.40
   2  -1 -11  230.58    9.50
  -2  -1  11  240.28    9.40
  -2   1  10  344.17   13.10
   2   1 -10  343.67   14.00
  -2  -1  10  352.96   13.20
   2  -1 -10  334.97   13.20
  -2   1   9   57.59    3.20
  -2   1   9   61.39    2.90
   2   1  -9   56.19    3.00
  -2  -1   9   61.19    3.00
   2  -1  -9   62.49    3.20
   2   1  -8   45.50    3.30
  -2   1   8   50.79    2.40
   2   1  -8   46.80    2.60
  -2  -1   8   47.90    2.60
  -2   1   7    3.60    1.00
  -2   1   7    3.20    0.80
   2   1  -7    3.70    1.30
  -2  -1   7    4.00    1.70
  -2   1   6  447.06   16.20
  -2   1   6  434.86   16.20
   2   1  -6  420.26   17.20
  -2  -1   6  449.36   16.50
  -2   1   5   63.49    2.60
   2   1  -5   57.29    2.70
  -2  -1   5   61.99    2.80
  -2   1   4  515.35   18.40
   2   1  -4  489.05   18.50
  -2  -1   4  500.25   18.50
   2   1  -3   78.19    3.30
  -2   1   3   81.19    3.20
  -2   1   3   81.09    3.20
  -2  -1   3   85.09    3.30
  -2   1   2 1657.43   62.59
  -2  -1   2 1762.12   62.89
   2   1  -1  956.90   36.10
  -2   1   1  978.90   35.80
  -2  -1   1  994.00   36.00
   2  -1  -1  972.90   35.80
   2   1   0  919.81   34.30
  -2   1   0  902.91   34.20
  -2  -1   0  987.40   34.30
   2  -1   0  921.21   33.80
  -2   1  -1  549.65   21.90
   2   1   1  594.84   21.70
  -2  -1  -1  656.63   21.90
   2  -1   1  598.64   21.90
  -2   1  -3  243.48    9.30
   2  -1   3  248.08    9.20
  -2   1  -4  111.59    4.40
   2  -1   4  108.89    4.50
  -2   1  -5   61.89    2.80
   2  -1   5   60.89    2.90
  -2   1  -6    8.40    1.20
   2  -1   6    6.40    1.60
  -2   1  -7    0.90    0.90
   2   1   7    1.20    0.70
   2   1   7    0.50    0.90
   2  -1   7    0.30    0.70
   2   1   8   16.20    2.00
   2   1   8   16.20    1.60
   2   1   8   15.20    1.50
   2  -1   8   13.20    1.80
   2  -1   8   16.00    1.50
  -2  -1  -8    9.80    2.40
   2  -1   8   16.50    1.50
   2   1   9    1.60    0.90
   2   1   9   -0.20    0.70
   2   1   9    2.00    1.10
   2  -1   9    0.80    0.80
   2  -1   9    0.50    0.70
  -2  -1  -9    0.50    1.30
   2  -1   9    1.40    1.00
  -2   1 -10   13.70    1.60
   2   1  10   11.90    1.50
   2   1  10   12.20    1.90
   2  -1  10   12.20    1.40
  -2  -1 -10   12.50    2.10
   2  -1  10   13.90    1.40
   2   1  11   37.70    2.30
   2   1  11   41.70    2.70
  -2   1 -11   41.50    2.40
   2  -1  11   42.60    2.70
  -2  -1 -11   39.20    2.80
   2  -1  11   40.80    2.40
   2   1  12    9.60    2.00
  -2   1 -12   11.10    1.40
   2   1  12   11.40    1.20
   2  -1  12    7.30    2.10
   2  -1  12   12.40    1.30
  -2   1 -13   80.29    3.60
   2   1  13   83.49    3.60
   2  -1  13   80.19    3.50
  -2  -1 -13   79.59    3.60
   2   1  14   55.59    2.50
  -2   1 -14   55.69    2.50
  -2  -1 -14   57.29    2.50
   2  -1  14   56.39    2.50
   2  -1  15   -0.20    0.40
  -2  -1 -15    0.00    0.40
   2   2 -15    8.90    1.00
   2  -2 -15   10.80    0.90
  -2  -2  15    9.10    0.90
   2   2 -14   12.70    1.40
   2   2 -14   14.00    1.30
  -2  -2  14   14.10    1.10
   2   2 -13   67.29    3.00
   2   2 -13   60.99    3.20
   2  -2 -13   64.79    3.10
  -2  -2  13   60.09    3.00
   2   2 -12  449.16   17.20
   2   2 -12  471.15   17.50
  -2   2  12  448.86   17.30
   2  -2 -12  461.05   17.40
  -2  -2  12  471.45   17.40
  -2   2  11    7.90    1.80
   2   2 -11   11.20    1.40
   2  -2 -11   10.80    2.00
  -2  -2  11   10.40    1.30
   2  -2 -11    8.00    2.40
   2   2 -10  448.26   17.30
  -2   2  10  463.55   17.10
  -2   2  10  460.65   17.20
   2  -2 -10  468.95   17.30
   2  -2 -10  423.26   17.20
  -2  -2  10  473.45   17.60
   2   2  -9  446.96   16.30
  -2   2   9  460.45   16.20
  -2   2   9  404.46   16.20
   2  -2  -9  389.66   16.30
  -2  -2   9  447.66   16.20
   2   2  -8   90.69    4.20
  -2   2   8   96.19    4.00
  -2  -2   8   96.29    4.10
  -2   2   7  849.52   30.30
   2   2  -7  805.62   30.90
   2   2  -6   18.90    1.70
  -2   2   6   17.50    1.20
  -2   2   6   18.70    1.20
  -2   2   6   17.20    1.20
  -2   2   5    7.90    0.90
  -2   2   5    9.50    0.80
  -2   2   5    8.70    0.80
   2   2  -5    8.80    1.10
  -2  -2   5    9.40    1.30
  -2   2   4  389.56   13.80
  -2   2   4  384.66   13.80
   2   2  -4  361.46   14.10
  -2   2   4  351.76   13.80
  -2  -2   4  379.46   14.10
   2   2  -3 1688.23   62.39
  -2   2   3 1701.23   62.29
  -2  -2   3 1747.93   62.19
  -2   2   2 1094.99   39.50
   2   2  -2 1033.00   39.60
   2  -2  -2 1157.48   39.60
  -2  -2   2 1074.29   39.70
   2   2  -1  420.36   17.20
  -2   2   1  442.56   17.20
  -2  -2   1  487.65   17.20
   2  -2  -1  514.75   17.20
  -2   2   0  237.38    9.40
   2   2   0  252.37    9.30
  -2  -2   0  258.37    9.30
   2   2   1  951.90   35.30
  -2   2  -1  924.61   35.60
  -2  -2  -1 1053.69   35.50
   2   2   2  380.36   14.10
  -2   2  -2  376.26   14.40
   2  -2   2  388.36   14.50
  -2  -2  -2  403.86   14.10
  -2   2  -3  828.32   30.60
   2  -2   3  838.52   30.60
   2   2   4 1122.59   41.50
  -2   2  -4 1153.48   41.90
   2  -2   4 1156.08   41.90
  -2   2  -5   52.79    2.70
   2   2   5   50.39    2.30
   2  -2   5   45.50    2.90
  -2   2  -6  150.68    6.50
   2   2   6  152.28    6.00
   2   2   7   96.29    4.10
  -2   2  -7   94.19    5.30
   2   2   7   97.09    4.20
   2   2   7   94.79    4.40
   2  -2   7   96.99    4.30
   2  -2   7   99.29    4.20
   2  -2   7   97.99    4.30
   2  -2   7   99.79    4.20
   2   2   8   31.30    2.30
   2   2   8   29.00    2.00
   2  -2   8   29.50    2.00
   2  -2   8   25.40    2.10
   2  -2   8   32.60    1.90
   2   2   9  137.89    5.70
   2  -2   9  139.79    5.70
   2  -2   9  128.39    5.70
   2  -2   9  138.89    5.80
   2   2  10  130.59    5.60
   2   2  10  131.29    5.80
   2  -2  10  136.89    5.70
   2  -2  10  133.59    5.60
   2  -2  10  131.59    5.60
   2   2  11   89.59    4.10
   2   2  11   88.49    4.20
  -2   2 -11   91.99    4.20
   2  -2  11   96.09    4.30
   2  -2  11   93.39    4.20
  -2   2 -12  254.57   11.20
   2   2  12  265.17   10.10
   2  -2  12  262.97   10.10
  -2   2 -13  140.99    5.60
   2   2  13  136.09    5.50
  -2  -2 -13  135.69    5.70
   2  -2  13  135.49    5.60
  -2   2 -14    3.00    1.00
   2   2  14    1.70    0.60
   2  -2  14    2.20    0.60
  -2  -2 -14    2.90    0.70
   2   3 -15   18.00    1.10
  -2  -3  15   19.00    1.10
   2  -3 -15   19.10    1.10
   2   3 -14    6.80    1.00
   2  -3 -14    7.50    0.80
  -2  -3  14    8.10    0.90
   2   3 -13   -0.80    0.70
   2  -3 -13   -1.10    0.50
  -2  -3  13    1.30    0.50
   2   3 -12  116.59    5.10
   2  -3 -12  115.09    5.00
  -2  -3  12  122.39    5.00
  -2   3  11  330.17   13.40
   2   3 -11  345.87   13.70
  -2  -3  11  351.56   13.50
   2  -3 -11  382.06   13.70
   2   3 -10    1.00    0.70
  -2   3  10    2.30    0.80
   2  -3 -10    1.30    0.80
  -2  -3  10    1.30    0.70
   2   3  -9  329.17   12.70
  -2   3   9  336.87   12.60
   2  -3  -9  324.07   12.60
  -2  -3   9  327.17   12.60
  -2   3   8  136.09    5.40
   2   3  -8  131.79    5.50
  -2  -3   8  132.29    5.40
   2  -3  -8  132.59    5.50
  -2  -3   8  119.29    5.60
  -2   3   7    1.00    0.50
  -2  -3   7    0.40    0.70
   2  -3  -7    0.90    0.90
   2   3  -6   14.00    2.00
  -2   3   6   11.20    1.10
   2   3  -5   96.49    4.50
  -2   3   5   97.29    4.00
  -2   3   5   96.19    3.90
  -2   3   5   92.79    4.00
  -2   3   4  635.84   23.40
  -2   3   4  624.74   22.90
  -2   3   4  622.94   23.00
   2   3  -4  616.34   23.40
  -2   3   3  468.35   16.90
  -2   3   3  459.25   16.90
   2   3  -3  466.35   17.20
  -2  -3   3  431.96   17.20
  -2   3   2  331.27   12.40
  -2   3   2  319.77   12.20
  -2  -3   2  321.27   12.50
   2  -3  -2  340.87   12.40
   2   3  -1  385.76   14.50
  -2   3   1  393.96   14.50
   2  -3  -1  387.76   14.60
  -2  -3   1  384.06   14.50
   2   3   0  344.87   13.60
  -2   3   0  362.46   13.80
   2   3   0  372.76   13.70
   2  -3   0  376.46   13.90
  -2  -3   0  376.16   13.70
  -2   3  -1  652.93   24.80
   2   3   1  696.53   24.50
   2   3   1  641.94   24.50
   2  -3   1  669.93   24.80
  -2  -3  -1  691.13   24.60
   2   3   2  773.52   28.40
   2   3   2  785.02   28.30
  -2  -3  -2  787.92   28.30
   2  -3   2  764.02   28.80
   2   3   3    5.60    0.80
  -2   3  -3    6.90    1.10
   2  -3   3    6.30    1.50
   2   3   4 1259.17   45.80
   2   3   5   91.79    3.80
  -2   3  -5   86.19    4.50
   2   3   6    0.30    0.60
   2   3   6    0.80    0.90
   2   3   6   -0.30    0.80
   2  -3   6   -1.00    1.50
   2  -3   6    1.20    0.70
   2  -3   6   -0.20    0.70
   2   3   7  107.09    4.60
   2   3   7  100.99    4.70
   2   3   7  108.49    4.50
   2  -3   7  110.09    4.50
   2  -3   7  101.29    4.60
   2  -3   7   99.69    4.50
   2   3   8  127.89    5.50
   2   3   8  128.89    5.60
   2   3   8  131.19    5.40
   2  -3   8  119.39    5.40
   2  -3   8  132.99    6.00
   2  -3   8  135.49    5.50
   2   3   9  195.48    7.70
   2   3   9  198.18    7.80
   2  -3   9  187.38    7.70
   2  -3   9  185.68    7.70
   2  -3   9  183.98    7.60
   2   3  10   12.30    1.50
   2   3  10    8.70    1.70
   2  -3  10   12.00    1.50
   2  -3  10   11.80    1.30
   2  -3  10   10.40    1.50
  -2  -3 -10   11.80    1.40
   2   3  11   85.49    3.90
  -2   3 -11   86.99    4.00
   2   3  11   98.39    4.80
   2  -3  11   88.39    4.00
  -2  -3 -11   86.09    3.90
   2  -3  11   85.99    4.00
   2   3  12    0.00    0.60
  -2   3 -12    0.10    0.50
   2  -3  12    0.20    0.80
  -2  -3 -12   -0.90    0.60
   2  -3  12    0.50    0.50
  -2   3 -13   35.50    2.00
  -2   3 -13   35.90    2.00
   2   3  13   40.10    2.20
   2  -3  13   38.50    1.90
  -2  -3 -13   37.20    2.00
  -2   3 -14   46.40    2.10
  -2  -3 -14   45.00    2.00
   2  -3  14   47.50    2.00
   2   4 -14    9.00    1.10
   2  -4 -14   10.10    0.90
  -2  -4  14    9.20    0.90
   2   4 -13   23.20    1.50
  -2  -4  13   22.50    1.40
   2  -4 -13   22.50    1.40
   2   4 -12   12.20    1.30
  -2  -4  12   12.20    1.10
   2  -4 -12   11.30    1.10
  -2   4  11  199.78    8.50
   2   4 -11  225.18    8.60
  -2  -4  11  226.78    8.50
   2  -4 -11  206.98    8.50
   2   4 -10  175.08    7.10
  -2   4  10  166.48    7.00
  -2  -4  10  171.68    7.60
  -2  -4  10  167.18    7.00
   2  -4 -10  178.08    7.00
   2   4  -9   26.50    1.90
  -2   4   9   31.00    1.90
  -2  -4   9   27.80    2.30
   2  -4  -9   26.80    1.90
  -2  -4   9   25.50    1.80
   2   4  -8  301.17   11.50
  -2   4   8  309.67   11.50
  -2  -4   8  287.67   11.50
  -2  -4   8  295.67   11.50
   2  -4  -8  294.37   11.50
   2   4  -7    5.70    1.10
  -2   4   7    3.90    0.90
  -2  -4   7    5.00    1.50
   2  -4  -7    5.70    1.60
  -2   4   6  256.27   10.60
  -2   4   6  289.47   10.60
   2  -4  -6  279.07   10.60
  -2  -4   6  270.27   10.50
  -2   4   5    7.80    0.90
   2   4  -4   22.00    1.60
  -2   4   4   22.00    1.40
  -2   4   3    0.30    0.50
   2   4  -3   -0.80    0.70
  -2   4   3    1.50    0.60
   2   4  -3   -0.20    0.60
   2   4  -2   10.80    1.00
   2   4  -1  276.37   10.20
   2   4  -1  275.97    9.80
  -2   4   1  251.07    9.70
  -2   4   1  257.57   10.10
   2  -4  -1  239.98   10.20
  -2  -4   1  241.88   10.20
  -2   4   0  102.19    4.30
  -2   4   0  102.29    4.70
   2   4   0  110.49    4.60
   2   4   0  110.19    4.30
  -2  -4   0   99.99    4.70
  -2   4  -1  151.58    6.30
  -2   4  -1  174.48    7.00
   2   4   1  162.18    6.60
   2   4   1  169.18    6.40
  -2  -4  -1  156.18    6.60
   2   4   2   10.60    1.30
  -2   4  -2   12.20    1.80
   2   4   2   10.50    1.00
  -2  -4  -2    9.50    1.60
   2   4   3  164.38    7.20
   2  -4   3  206.68    7.80
   2   4   4   32.20    2.10
   2   4   4   33.60    1.80
   2  -4   4   28.90    2.00
   2  -4   4   32.10    2.00
   2  -4   4   30.30    2.10
   2   4   5  308.97   11.30
   2   4   5  285.67   11.30
   2   4   5  292.57   11.20
   2  -4   5  291.07   11.20
   2  -4   5  290.17   11.20
   2  -4   5  292.17   11.30
   2   4   6    8.20    1.50
   2   4   6    8.60    1.00
   2   4   6    6.90    1.50
   2  -4   6    6.80    1.30
  -2  -4  -6    6.70    1.30
   2  -4   6    9.40    1.30
   2  -4   6    8.60    1.30
   2   4   7   57.69    3.00
   2   4   7   62.19    2.90
   2   4   7   57.49    3.50
   2  -4   7   58.19    2.90
   2  -4   7   57.39    3.00
  -2  -4  -7   61.89    3.10
   2   4   8   20.30    1.90
   2   4   8   21.10    1.60
   2   4   8   19.20    1.80
   2  -4   8   22.30    1.60
  -2  -4  -8   20.20    1.90
   2  -4   8   20.90    2.10
   2  -4   8   22.10    1.80
   2   4   9   22.60    1.80
   2   4   9   26.40    2.00
   2   4   9   22.00    1.80
  -2  -4  -9   22.20    1.90
   2  -4   9   24.10    1.80
   2  -4   9   22.30    1.80
   2  -4   9   22.30    2.10
  -2   4 -10   39.80    2.40
   2   4  10   43.00    2.40
   2   4  10   44.80    2.40
   2  -4  10   42.20    2.30
   2  -4  10   41.40    2.40
  -2  -4 -10   44.40    2.40
   2   4  11    0.30    0.70
  -2   4 -11    0.80    0.50
   2   4  11   -1.40    0.90
   2  -4  11   -0.60    0.50
   2  -4  11    0.90    0.70
  -2  -4 -11    0.30    0.60
   2   4  12   21.40    1.70
  -2   4 -12   21.40    1.50
  -2  -4 -12   18.90    1.30
   2  -4  12   22.00    1.50
   2  -4  12   21.80    1.60
  -2   4 -13   34.50    1.70
  -2  -4 -13   31.20    1.60
   2  -4  13   34.70    1.70
   2   5 -13    6.70    0.90
   2  -5 -13    4.80    0.80
  -2  -5  13    4.80    0.70
   2   5 -12    7.90    1.00
  -2  -5  12    8.30    0.90
   2  -5 -12    6.80    1.00
  -2   5  11   14.80    1.30
   2   5 -11   12.00    1.30
  -2  -5  11   11.70    1.10
   2  -5 -11   13.40    1.20
  -2   5  10    4.60    1.00
   2   5 -10    3.70    1.20
  -2  -5  10    1.90    1.00
  -2  -5  10    2.80    0.90
   2  -5 -10    4.40    1.10
  -2   5   9   61.89    3.20
   2   5  -9   72.19    3.30
  -2  -5   9   65.09    3.20
   2  -5  -9   69.19    3.20
  -2  -5   9   64.99    3.30
   2   5  -8    4.80    1.40
  -2   5   8    2.80    0.90
   2  -5  -8    2.50    0.90
  -2  -5   8    2.00    0.70
  -2  -5   8    2.90    0.80
   2   5  -7   23.10    2.10
  -2   5   7   28.10    1.80
  -2  -5   7   27.20    1.90
  -2  -5   7   26.00    1.80
   2  -5  -7   25.30    2.00
   2   5  -6  352.36   13.90
  -2   5   6  376.66   14.00
   2  -5  -6  364.26   13.80
  -2   5   5   50.29    3.10
   2  -5  -5   41.80    2.70
  -2  -5   5   41.70    2.40
  -2   5   4   72.79    3.30
   2   5  -4   73.89    3.40
  -2  -5   4   67.99    3.30
   2   5  -3  121.39    4.90
   2   5  -3  123.69    5.00
  -2   5   3  112.99    4.90
  -2  -5   3  111.19    4.90
   2   5  -2   39.90    2.20
  -2   5   2   37.20    2.00
   2   5  -2   38.60    2.10
   2   5  -1    0.90    0.70
  -2   5   1    0.80    0.50
   2   5  -1    0.60    0.50
   2   5   0    4.80    1.20
  -2   5   0    4.50    1.00
   2   5   0    4.00    0.80
   2  -5   0    6.80    1.30
   2   5   1    0.20    0.80
   2   5   1    0.80    0.60
  -2   5  -1    1.90    0.80
   2   5   1    0.20    0.50
   2  -5   1    0.30    0.60
   2   5   2  884.21   32.60
   2   5   2  873.21   32.70
   2   5   2  922.11   32.80
   2  -5   2  882.81   32.70
   2   5   3   80.19    3.60
   2   5   3   82.89    3.60
   2   5   3   73.99    3.50
   2  -5   3   76.09    3.50
   2  -5   3   68.09    3.70
   2  -5   3   81.29    3.60
   2   5   4    9.90    1.10
   2   5   4    9.10    1.50
   2   5   4   13.40    1.50
   2  -5   4    8.90    1.70
   2  -5   4   10.70    1.50
   2  -5   4    9.00    1.30
   2   5   5   99.79    4.30
   2   5   5   95.29    4.50
   2   5   5   92.59    4.20
   2  -5   5   94.89    4.20
   2  -5   5   93.69    4.20
   2   5   6   92.79    4.20
   2   5   6   92.29    4.20
   2   5   6   98.29    4.30
   2  -5   6   93.29    4.20
   2  -5   6   94.89    4.20
   2   5   7    4.70    1.30
   2   5   7    4.40    1.00
   2   5   7    3.20    0.90
   2  -5   7    4.30    1.10
   2  -5   7    3.40    1.10
   2   5   8   11.30    1.20
   2   5   8    8.80    1.60
   2   5   8   11.50    1.60
   2  -5   8   10.20    1.40
   2  -5   8   10.30    1.30
  -2  -5  -8   10.50    2.10
   2   5   9    1.30    0.80
   2   5   9    0.30    0.80
   2  -5   9    1.40    0.60
   2  -5   9    0.90    0.60
  -2  -5  -9    0.90    1.60
   2   5  10    0.40    0.70
   2   5  10   -0.30    0.90
   2   5  10   -1.90    1.50
  -2   5 -10    0.20    0.60
   2  -5  10   -0.20    0.50
   2  -5  10   -0.50    0.60
  -2  -5 -10   -1.30    0.90
  -2   5 -11   13.10    1.20
   2  -5  11   14.90    1.30
  -2  -5 -11   14.70    1.50
   2  -5  11   15.10    1.10
  -2   5 -12   13.40    1.10
   2  -5  12   17.40    1.30
  -2  -6  12   23.70    1.30
  -2   6  11   32.60    1.90
   2   6 -11   31.20    1.90
  -2  -6  11   31.10    1.70
   2   6 -10  172.78    6.70
  -2   6  10  162.98    6.90
  -2  -6  10  173.88    6.70
   2  -6 -10  166.98    6.60
  -2  -6  10  167.98    6.70
   2   6  -9   30.10    2.10
  -2   6   9   30.60    1.90
  -2  -6   9   34.40    2.00
  -2  -6   9   30.90    1.80
   2  -6  -9   33.60    2.00
  -2   6   8    0.60    0.60
  -2  -6   8    1.80    0.70
  -2  -6   8    2.90    0.90
   2  -6  -8    1.90    1.00
  -2   6   7  104.09    4.90
  -2  -6   7  114.89    4.80
  -2  -6   7  116.89    4.80
  -2   6   6   87.79    4.10
  -2  -6   6   86.59    4.00
  -2  -6   6   93.49    4.00
  -2   6   5  325.17   12.20
  -2  -6   5  303.67   12.00
  -2   6   4   16.40    1.40
   2   6  -4   15.30    2.60
  -2  -6   4   14.40    1.50
   2   6  -3   73.39    3.50
  -2   6   3   77.19    3.50
  -2  -6   3   70.69    3.40
   2   6  -2    4.10    1.10
   2   6  -2    2.40    1.30
  -2  -6   2    4.90    0.90
   2   6  -1   10.90    1.40
   2   6  -1   11.00    1.20
  -2   6   1   10.50    1.20
   2  -6  -1    9.00    1.30
  -2   6   0   63.89    3.00
   2   6   0   61.69    3.10
   2   6   0   62.19    3.00
   2  -6   0   63.89    3.10
  -2   6  -1   -0.20    0.90
   2   6   1    0.30    0.70
   2   6   1    0.10    0.60
   2  -6   1    0.40    0.60
   2   6   2    6.70    1.10
   2   6   2    7.10    1.60
   2  -6   2    7.60    1.20
   2   6   3  193.68    7.50
   2   6   3  190.08    7.60
   2  -6   3  182.08    7.50
   2  -6   3  182.08    7.40
   2   6   4  220.78    8.80
   2   6   4  227.28    8.70
   2   6   4  219.88    8.60
   2  -6   4  213.68    8.60
   2  -6   4  212.98    8.60
   2   6   5   79.39    3.60
   2   6   5   79.29    3.70
   2   6   5   85.69    3.70
   2  -6   5   78.39    3.60
   2  -6   5   74.09    3.90
   2   6   6    6.60    1.20
   2   6   6    4.10    1.00
   2   6   6    6.40    1.40
   2  -6   6    5.80    1.10
   2  -6   6    8.20    1.20
   2   6   7   29.50    2.00
   2   6   7   28.80    1.90
   2   6   7   31.10    1.90
   2  -6   7   26.70    1.80
   2  -6   7   32.50    1.90
  -2   6  -8    4.10    0.80
   2   6   8    4.70    1.10
   2   6   8    3.90    1.10
   2  -6   8    5.70    1.00
   2  -6   8    3.90    1.00
  -2   6  -9    1.90    0.60
   2   6   9    2.10    0.90
   2  -6   9    1.10    0.60
   2  -6   9    1.00    0.50
  -2   6 -10   41.20    2.00
   2  -6  10   36.90    1.90
   2  -6  10   38.40    1.90
  -2   6 -11    0.80    0.60
   2  -6  11    0.10    0.50
   2  -6  11    3.10    1.10
  -2  -7  11   18.50    1.00
  -2  -7  10    1.60    0.60
  -2   7   9  109.39    4.50
  -2  -7   9   98.99    4.30
  -2  -7   9  110.69    4.40
  -2   7   8    1.70    0.60
  -2  -7   8    1.50    0.50
  -2  -7   8    0.50    0.60
  -2   7   7   16.30    1.30
  -2  -7   7   15.70    1.30
   2  -7  -7   13.20    2.00
  -2  -7   7   16.30    1.20
  -2   7   6   12.70    1.20
   2  -7  -6   12.00    1.40
  -2  -7   6   14.80    1.20
  -2   7   5   34.20    2.10
  -2  -7   5   37.30    2.10
  -2  -7   5   40.70    2.10
   2  -7  -5   38.10    2.10
  -2   7   4  210.78    8.90
  -2  -7   4  233.58    8.80
   2  -7  -4  224.78    8.70
   2   7  -3    8.80    1.70
  -2   7   3   10.90    1.20
  -2  -7   3   12.90    1.30
   2  -7  -3   10.40    1.30
   2   7  -2    3.90    0.90
  -2   7   2    4.60    1.10
   2  -7  -2    3.40    1.10
  -2  -7   2    3.40    1.10
  -2   7   1  203.88    8.40
   2   7  -1  208.68    8.50
  -2  -7   1  222.38    8.60
  -2   7   0    2.40    1.00
   2   7   0    1.00    0.70
   2   7   0    1.60    0.70
   2  -7   0    0.90    0.60
   2   7   1  232.28    8.90
   2   7   1  224.68    9.10
   2  -7   1  225.68    9.20
   2   7   2    1.00    0.80
   2   7   2    1.40    0.70
   2  -7   2    1.50    0.60
   2   7   3   67.59    3.40
   2   7   3   73.19    3.30
   2  -7   3   73.19    3.30
   2   7   4   98.29    4.50
   2   7   4   94.49    5.00
   2  -7   4  103.39    4.30
   2   7   5  222.18    9.70
   2  -7   5  267.87    9.50
   2  -7   5  232.58    9.20
   2   7   6   27.40    1.90
   2  -7   6   29.20    1.70
   2  -7   6   27.20    1.80
   2   7   7    1.20    0.70
   2  -7   7    1.50    0.70
   2   7   8    8.60    1.30
   2  -7   8    8.20    1.40
   2  -7   8   10.60    1.00
   2  -7   9    9.50    1.20
  -2  -8   8   24.60    1.40
  -2  -8   8   26.60    1.50
  -2   8   7    0.60    0.70
  -2  -8   7    0.60    0.50
  -2  -8   7    1.20    0.50
  -2   8   6    5.70    1.00
  -2  -8   6    8.00    0.90
  -2  -8   6    8.00    0.90
   2  -8  -6    7.40    1.90
  -2   8   5    7.20    1.10
  -2  -8   5    5.90    0.80
   2  -8  -5    6.80    1.00
  -2  -8   5    6.40    1.00
  -2   8   4   36.60    2.10
   2  -8  -4   36.30    1.90
  -2  -8   4   39.00    2.00
  -2  -8   4   38.20    2.00
  -2   8   3   37.30    2.10
   2  -8  -3   36.40    1.90
  -2  -8   3   36.40    1.90
  -2  -8   3   34.50    1.90
  -2   8   2   16.70    1.50
   2  -8  -2   16.80    1.30
  -2  -8   2   20.10    1.90
  -2   8   1   12.30    1.60
   2   8  -1   14.70    1.60
   2  -8  -1   15.80    1.30
  -2  -8   1   15.00    1.20
   2   8   0   20.80    1.60
  -2  -8   0   22.50    1.40
   2  -8   0   19.60    1.40
   2   8   1   27.00    1.80
   2  -8   1   25.70    1.60
  -2  -8  -1   27.80    1.60
   2   8   2   86.49    4.00
   2  -8   2   90.29    3.90
  -2  -8  -2   90.49    3.80
   2   8   3  155.08    6.30
  -2  -8  -3  150.88    6.00
   2  -8   3  145.19    6.00
   2   8   4  103.59    5.20
   2  -8   4  115.59    4.70
  -2  -8  -4  118.69    4.60
   2   8   5    7.80    1.00
   2  -8   5    5.10    0.80
  -2  -8  -5    5.50    0.80
   2   8   6    9.70    1.10
  -2  -8  -6   12.20    1.00
   2  -8   6    9.40    0.90
   2  -8   7    0.90    0.40
  -2  -8  -7   -0.70    0.60
   2  -8   8    2.90    0.80
  -2  -9   5    7.90    0.80
  -2  -9   4    3.40    0.60
   2  -9  -3    0.80    0.50
  -2  -9   3    0.70    0.40
   2  -9  -2    0.50    0.80
  -2  -9   2    2.40    0.60
   2  -9  -1    3.10    0.70
  -2  -9   1    3.60    0.70
  -2  -9   0    1.70    0.90
   2  -9   0    2.60    0.70
   2  -9   1   -0.10    0.40
  -2  -9  -1   -0.10    0.40
   2  -9   2    1.30    0.50
  -2  -9  -3   12.90    0.90
   2  -9   3   12.80    1.00
   2  -9   4    4.30    0.70
  -2  -9  -4    6.20    0.70
   3   0 -15    0.50    0.70
   3   0 -15    0.10    0.40
   3   0 -14  170.28    6.90
   3   0 -14  172.58    6.80
  -3   0  14  175.38    6.80
  -3   0  13    0.40    0.80
   3   0 -13    0.40    0.70
   3   0 -13   -0.40    0.60
  -3   0  12  129.89    5.30
   3   0 -12  121.59    5.30
   3   0 -12  121.39    5.40
  -3   0  11   -0.40    0.90
   3   0 -11    0.40    0.80
  -3   0  10   21.50    1.90
   3   0 -10   26.20    2.00
  -3   0   9   -0.80    0.90
  -3   0   9    1.50    0.90
   3   0  -9    0.40    0.90
   3   0  -8  134.09    6.10
  -3   0   7    0.70    0.60
   3   0  -7    0.10    0.60
   3   0  -6  229.98    9.00
  -3   0   6  236.68    8.90
   3   0  -6  224.38    8.90
  -3   0   5   -0.20    0.30
   3   0  -5    0.40    0.30
   3   0  -4  407.46   16.30
  -3   0   4  472.25   16.30
   3   0  -3    0.00    0.20
  -3   0   3    0.00    0.10
  -3   0   2  143.89    5.30
   3   0  -2  131.79    5.30
  -3   0   1    0.00    0.10
  -3   0   0 3712.03  135.09
  -3   0  -1    0.10    0.10
   3   0   2  517.05   18.70
  -3   0  -2  506.55   18.60
   3   0   4 4750.12  169.78
  -3   0  -4 4618.94  169.78
   3   0   5    0.10    0.40
  -3   0  -5    0.10    0.30
  -3   0  -6 1281.47   46.50
   3   0   7    0.40    0.80
   3   0   7   -0.50    0.90
   3   0   7   -0.20    0.70
   3   0   8  259.47    9.70
   3   0   8  248.58    9.70
   3   0   8  237.58    9.70
   3   0   9   -0.10    0.70
   3   0   9    0.30    1.00
   3   0   9    0.10    0.60
   3   0  10  370.76   15.20
   3   0  10  402.76   15.00
   3   0  10  389.96   15.00
  -3   0 -10  402.16   15.00
   3   0  11    3.60    0.80
   3   0  11    3.50    1.00
  -3   0 -11    3.80    1.00
  -3   0 -12  303.17   12.00
   3   0  12  321.87   12.10
   3   0  12  318.67   12.50
   3   0  13   -0.20    0.50
  -3   0 -13   -0.90    1.00
   3   0  14   59.49    2.70
  -3   0 -14   64.59    2.80
   3  -1 -16    7.90    0.80
   3   1 -15    0.50    0.60
   3   1 -15    0.10    0.50
   3  -1 -15    0.90    0.40
  -3  -1  15   -0.40    0.70
   3   1 -14    1.60    0.60
   3   1 -14    3.70    1.10
   3  -1 -14    2.30    0.60
  -3  -1  14    3.50    1.00
   3  -1 -14    3.80    1.40
   3   1 -13  110.49    5.10
   3   1 -13  109.59    4.70
  -3   1  13   98.69    4.70
   3  -1 -13  107.39    4.60
   3  -1 -13  108.99    4.80
  -3  -1  13  110.39    4.70
  -3   1  12  487.75   18.50
   3   1 -12  488.95   18.50
   3  -1 -12  490.75   18.60
  -3  -1  12  508.55   18.60
   3  -1 -12  490.85   18.60
   3   1 -11  160.38    6.80
  -3   1  11  162.98    6.70
   3  -1 -11  157.18    6.70
   3  -1 -11  163.88    6.70
  -3  -1  11  162.58    6.70
   3   1 -10  555.24   21.80
  -3   1  10  584.34   21.60
  -3   1  10  585.44   21.60
  -3  -1  10  581.94   21.60
   3  -1 -10  577.94   21.70
   3  -1 -10  596.14   21.70
  -3   1   9  572.24   20.10
  -3   1   9  502.85   20.10
   3   1  -9  543.15   20.20
  -3  -1   9  541.25   20.10
   3  -1  -9  535.25   20.20
   3   1  -8 1083.89   39.90
  -3   1   8 1103.89   39.30
   3   1  -8 1036.00   39.30
  -3   1   7    3.40    1.30
  -3   1   7    3.20    0.80
   3   1  -7    4.20    0.90
   3   1  -7    4.70    1.40
  -3   1   6 2759.12   99.39
   3   1  -6 2735.93   99.69
  -3  -1   6 2753.02   99.59
   3   1  -5  431.86   16.00
  -3  -1   5  422.06   16.00
   3   1  -4   31.80    1.70
  -3   1   4   33.60    1.60
  -3  -1   4   35.10    1.70
   3   1  -3  920.71   34.80
  -3   1   3  900.81   34.70
  -3   1   3 1003.70   34.80
  -3  -1   3  994.00   34.90
  -3   1   2  396.86   14.70
   3   1  -2  386.86   14.70
  -3  -1   2  411.96   14.70
  -3   1   1  169.18    6.20
   3   1  -1  158.68    6.20
  -3  -1   1  160.28    6.10
   3   1   0 2186.38   81.79
  -3   1   0 2156.58   81.49
   3  -1   0 2347.67   82.29
  -3  -1   0 2288.97   81.99
  -3   1  -1 5867.51  221.88
  -3  -1  -1 6538.25  221.18
   3  -1   1 5937.61  221.98
  -3   1  -2 5016.50  193.18
  -3  -1  -2 5363.76  191.58
  -3  -1  -2 5463.95  191.68
   3  -1   2 5389.76  192.88
  -3   1  -3  134.39    5.90
   3  -1   3  143.99    5.50
  -3   1  -4   15.80    1.10
   3  -1   4   14.90    1.20
  -3   1  -5    0.70    0.40
   3  -1   5   -0.20    0.50
  -3   1  -6  755.32   26.60
   3  -1   6  677.43   26.90
   3   1   7   43.60    2.30
   3   1   7   45.70    2.50
   3   1   7   41.40    2.70
   3  -1   7   42.70    2.50
   3  -1   7   45.10    2.40
   3  -1   7   43.50    2.40
   3  -1   7   43.60    2.50
   3   1   8    0.30    0.90
   3   1   8    2.80    0.90
   3   1   8    1.60    0.70
   3  -1   8    1.30    0.90
   3  -1   8    2.30    0.80
   3  -1   8    3.80    1.10
   3   1   9   89.89    4.50
   3   1   9   91.89    4.10
   3   1   9   96.99    4.20
   3  -1   9   92.79    4.20
   3  -1   9   91.19    4.10
   3  -1   9   88.49    4.30
   3   1  10    1.10    0.90
   3   1  10    0.90    0.70
   3  -1  10    1.30    0.70
   3  -1  10    2.20    0.80
   3  -1  10    1.60    0.70
   3   1  11  162.48    6.80
   3   1  11  163.48    6.70
  -3   1 -11  160.98    6.70
   3  -1  11  167.78    6.80
   3  -1  11  159.98    6.70
  -3   1 -12    2.40    0.80
   3   1  12    4.10    1.00
   3   1  12    2.80    0.90
   3  -1  12    2.70    0.90
   3  -1  12    1.40    0.70
   3   1  13    0.00    0.50
  -3   1 -13    0.40    0.70
  -3  -1 -13    0.40    0.50
   3  -1  13   -0.20    0.40
   3   1  14  121.09    4.90
  -3   1 -14  115.19    4.90
  -3   1 -14  138.39    5.30
   3  -1  14  128.69    5.00
  -3  -1 -14  117.29    4.90
   3   2 -15   12.20    1.10
  -3  -2  15   11.70    1.00
   3  -2 -15   12.50    0.90
   3   2 -14   19.20    1.50
  -3  -2  14   19.20    1.30
   3  -2 -14   17.10    1.20
   3   2 -13   66.19    3.20
  -3  -2  13   69.09    3.20
   3   2 -12  937.81   34.60
   3   2 -12  956.20   34.80
   3  -2 -12  981.60   34.70
  -3  -2  12  973.90   34.70
   3  -2 -12  862.61   34.60
  -3   2  11    6.10    1.50
   3   2 -11    7.80    1.40
  -3  -2  11    8.60    1.40
   3  -2 -11    6.30    1.30
   3  -2 -11    9.10    2.00
   3   2 -10    7.10    1.30
  -3   2  10    7.40    1.20
   3  -2 -10    7.10    1.20
  -3  -2  10    5.30    1.30
   3  -2 -10    7.40    2.00
   3   2  -9  269.87   10.50
  -3   2   9  274.67   10.40
   3  -2  -9  250.37   10.50
   3  -2  -9  276.47   10.50
  -3  -2   9  274.97   10.40
   3   2  -8 1003.00   37.60
  -3   2   8 1037.60   37.50
  -3  -2   8 1027.70   37.50
   3  -2  -8 1028.90   37.50
  -3   2   7   35.10    1.90
   3   2  -7   31.20    2.60
  -3   2   6   33.70    1.70
   3   2  -6   30.90    2.10
  -3   2   6   30.80    1.80
  -3   2   6   30.90    1.70
   3   2  -6   28.70    1.90
  -3   2   5  963.90   35.70
  -3   2   5  998.70   35.80
   3   2  -5  998.90   36.10
  -3   2   5  969.80   35.70
  -3  -2   5  970.90   36.10
  -3   2   4  150.88    6.00
  -3   2   4  158.58    6.00
   3   2  -4  146.99    6.80
  -3  -2   4  159.08    6.30
  -3   2   3 1242.68   46.10
   3   2  -3 1335.77   46.70
  -3  -2   3 1236.08   46.30
   3   2  -2   94.39    4.00
  -3   2   2   99.09    3.90
   3   2  -1   36.00    1.70
  -3   2   1   33.60    1.80
   3  -2  -1   35.80    1.80
  -3  -2   1   36.90    1.70
   3   2   0  543.45   20.20
  -3   2   0  531.95   20.40
   3  -2   0  565.74   20.40
  -3  -2   0  571.74   20.20
  -3   2  -2  317.47   12.20
   3  -2   2  327.17   12.20
   3  -2   3  192.78    7.70
  -3   2  -4 2655.13   93.29
   3   2   4 2496.35   92.89
   3  -2   4 2564.94   93.29
  -3   2  -5 1424.06   52.49
   3   2   5 1443.66   51.99
  -3   2  -6   17.40    2.20
   3   2   6   18.90    1.40
   3   2   6   19.90    1.90
   3   2   6   18.80    1.60
   3  -2   6   16.90    1.60
   3  -2   6   17.70    1.50
   3  -2   6   17.40    1.80
   3  -2   6   20.80    1.90
   3   2   7   20.10    1.90
   3   2   7   19.50    1.60
   3   2   7   18.90    1.80
   3  -2   7   20.70    1.60
   3  -2   7   18.30    1.60
   3  -2   7   18.00    1.60
   3  -2   7   21.20    1.70
   3   2   8  134.99    5.90
   3   2   8  141.49    5.80
   3  -2   8  137.79    5.70
   3  -2   8  138.29    5.80
   3  -2   8  141.19    5.90
   3   2   9   22.50    1.80
   3   2   9   26.00    2.10
   3  -2   9   22.20    1.90
   3  -2   9   26.10    1.80
   3  -2   9   23.70    1.80
   3   2  10  102.59    4.70
   3   2  10  101.59    4.50
   3  -2  10  103.39    4.60
   3  -2  10  105.59    4.60
   3  -2  10  102.39    4.50
   3   2  11   63.79    3.20
   3   2  11   64.49    3.10
  -3   2 -11   62.89    3.10
   3  -2  11   64.49    3.30
   3  -2  11   62.39    3.10
   3  -2  11   62.19    3.10
   3   2  12   13.60    1.20
  -3   2 -12    9.90    1.20
   3   2  12   15.80    1.70
  -3  -2 -12   12.90    1.20
   3  -2  12   13.50    1.20
   3  -2  12   13.90    1.50
  -3   2 -13   20.10    1.40
   3   2  13   18.40    1.30
   3  -2  13   18.60    1.30
  -3  -2 -13   19.80    1.30
  -3   2 -14    1.30    0.60
   3   2  14    0.30    0.50
  -3   2 -14    1.00    0.60
  -3  -2 -14    0.60    0.40
   3  -2  14    2.80    0.60
   3   3 -15    9.80    0.90
  -3  -3  15   10.40    0.90
   3  -3 -15    9.10    0.80
   3   3 -14    0.50    0.50
   3  -3 -14   -0.10    0.50
  -3  -3  14    0.70    0.50
   3   3 -13    3.30    1.00
   3  -3 -13    2.80    0.80
   3   3 -12   15.90    1.50
  -3  -3  12   17.90    1.40
   3  -3 -12   17.90    1.60
  -3   3  11  105.09    4.70
   3   3 -11  109.59    5.00
  -3  -3  11  116.69    5.20
   3  -3 -11  110.69    4.80
   3   3 -10  490.35   18.50
  -3   3  10  508.05   18.40
   3  -3 -10  488.45   18.40
  -3  -3  10  467.45   18.40
  -3   3   9  682.03   25.30
   3   3  -9  683.73   25.40
  -3  -3   9  683.23   25.30
   3  -3  -9  676.13   25.30
   3   3  -8  198.18    8.10
  -3   3   8  206.98    8.00
   3  -3  -8  201.78    8.00
  -3  -3   8  198.68    8.00
  -3   3   7    8.20    1.00
   3   3  -7    6.50    1.50
  -3  -3   7    5.60    1.20
   3  -3  -7    8.00    1.40
   3   3  -6  148.79    7.30
   3   3  -6  115.19    5.40
  -3   3   6  135.79    5.40
  -3   3   5  117.39    4.80
   3   3  -5  115.89    5.30
  -3   3   5  116.19    4.70
   3   3  -5  107.59    4.70
  -3   3   5  117.19    5.00
  -3   3   4  476.45   17.70
  -3   3   4  492.55   17.80
   3   3  -4  461.75   18.10
   3   3  -4  477.75   17.70
  -3   3   3   14.40    1.00
   3   3  -3   13.20    1.10
  -3   3   3   14.60    1.20
   3   3  -3   14.80    1.30
  -3  -3   3   15.10    1.50
   3   3  -2   43.80    2.10
  -3   3   2   46.70    2.30
   3   3  -2   47.30    2.30
  -3   3   2   43.40    2.10
   3  -3  -2   47.80    2.40
  -3  -3   2   46.40    2.40
   3   3  -1    3.10    0.70
  -3  -3   1    2.10    0.80
   3   3   0 1451.45   51.49
  -3   3   0 1421.76   51.69
   3   3   0 1339.47   51.29
   3  -3   0 1425.16   51.69
  -3  -3   0 1447.16   51.49
  -3   3  -1  365.36   14.40
   3   3   1  393.96   14.10
   3   3   1  368.36   14.10
  -3  -3  -1  398.06   14.10
   3  -3   1  369.36   14.40
   3   3   2   35.50    1.60
  -3   3  -2   32.80    2.10
   3   3   2   35.80    1.80
   3  -3   2   32.50    2.30
  -3  -3  -2   36.70    1.60
   3   3   3  304.57   11.40
  -3   3  -3  301.37   11.90
   3   3   4  267.47   10.30
  -3   3  -4  273.97   10.90
   3   3   5  387.56   14.50
   3   3   5  363.06   15.20
   3   3   5  390.06   14.60
   3  -3   5  390.46   14.50
   3  -3   5  404.66   14.70
   3  -3   5  374.76   14.50
   3   3   6   90.99    4.10
   3   3   6   91.29    4.20
   3   3   6   93.59    4.00
   3  -3   6   92.49    4.10
   3  -3   6   94.19    4.00
   3  -3   6   86.89    4.00
   3  -3   6   92.09    4.10
   3   3   7   46.80    2.50
   3   3   7   48.50    2.40
   3   3   7   47.70    2.70
   3  -3   7   43.80    2.50
   3  -3   7   45.40    2.60
   3  -3   7   45.70    2.50
   3  -3   7   47.30    2.50
   3   3   8    0.20    0.90
   3   3   8   -0.30    0.70
   3   3   8    0.10    0.80
   3  -3   8    0.80    0.70
   3  -3   8    0.20    0.80
   3   3   9   62.09    3.10
   3   3   9   61.79    3.20
   3  -3   9   63.59    3.10
   3  -3   9   60.59    3.10
   3  -3   9   57.19    3.00
   3   3  10   52.99    2.90
   3   3  10   54.59    2.80
   3  -3  10   49.99    2.70
   3  -3  10   52.49    2.80
   3  -3  10   54.09    2.80
   3   3  11   12.60    1.30
   3   3  11    9.50    1.50
  -3   3 -11   11.70    1.40
   3  -3  11   12.50    1.40
   3  -3  11   12.60    1.50
  -3   3 -12    8.00    1.00
   3   3  12    5.60    1.50
   3   3  12    7.50    1.00
   3  -3  12    9.20    1.00
  -3  -3 -12   10.00    1.00
   3  -3  12    7.00    1.30
  -3   3 -13    1.10    0.50
  -3   3 -13    1.50    0.70
   3   3  13    0.60    0.60
   3  -3  13    1.20    0.50
  -3  -3 -13    1.50    0.50
  -3   3 -14   88.49    3.50
   3   4 -14    7.50    0.90
  -3  -4  14    7.60    0.80
   3  -4 -14    6.70    0.80
   3   4 -13   32.90    1.90
   3  -4 -13   32.10    2.00
  -3  -4  13   33.80    1.80
   3   4 -12   11.20    1.30
  -3   4  12    8.30    1.80
   3  -4 -12   11.90    1.20
  -3  -4  12    9.30    1.00
   3   4 -11  170.78    6.90
  -3   4  11  156.78    6.80
   3  -4 -11  177.88    6.90
  -3  -4  11  171.38    6.90
   3   4 -10  125.29    5.40
  -3   4  10  120.79    5.30
   3  -4 -10  125.19    5.40
  -3  -4  10  126.99    5.50
   3   4  -9    1.30    0.80
  -3   4   9    2.40    0.80
   3  -4  -9    3.90    1.10
  -3  -4   9    3.00    1.00
   3   4  -8   18.40    1.70
  -3   4   8   18.30    1.40
  -3  -4   8   15.90    2.00
  -3  -4   8   19.00    1.50
   3  -4  -8   17.90    1.50
   3   4  -7  391.66   14.90
  -3   4   7  404.36   14.90
   3  -4  -7  395.76   14.80
  -3  -4   7  392.16   14.80
  -3  -4   7  375.36   14.80
  -3   4   6  153.78    6.30
   3   4  -6  151.18    6.40
   3  -4  -6  159.38    6.30
  -3  -4   6  150.28    6.30
  -3   4   5   31.40    1.70
   3   4  -5   34.40    2.00
  -3  -4   5   28.20    2.10
   3  -4  -5   29.10    2.10
  -3   4   4   25.40    2.20
   3   4  -4   25.60    1.60
   3   4  -4   22.80    1.60
  -3   4   4   23.50    1.50
   3   4  -3  143.39    6.70
  -3   4   3  157.28    6.50
   3   4  -3  152.28    6.10
  -3   4   3  158.48    6.10
  -3   4   2  144.39    6.10
   3   4  -2  142.49    5.80
   3   4  -2  144.89    6.20
  -3   4   2  143.99    5.70
  -3   4   1   55.89    2.60
   3   4  -1   61.79    2.70
  -3   4   1   60.49    3.20
   3   4  -1   57.99    3.10
  -3  -4   1   56.39    3.20
   3   4   0    8.60    1.40
  -3   4   0   11.10    1.00
   3   4   0    9.30    0.90
  -3  -4   0    7.90    1.70
  -3   4  -1    0.10    0.80
   3   4   1   -0.10    0.40
   3   4   1    0.00    0.60
  -3  -4  -1    0.80    0.70
   3   4   2  700.53   25.70
  -3   4  -2  682.63   26.10
   3   4   3    0.30    0.40
   3   4   3    1.20    0.80
   3   4   3   -0.20    0.90
   3  -4   3   -1.20    0.70
   3   4   4  581.44   21.40
   3   4   4  597.44   21.40
   3   4   4  585.34   21.40
   3  -4   4  565.34   21.30
   3  -4   4  553.24   21.30
   3  -4   4  572.34   21.40
   3   4   5  954.20   34.60
   3   4   5  971.60   34.60
   3   4   5  963.70   34.60
   3  -4   5  938.31   34.60
   3  -4   5  928.21   34.60
   3  -4   5  858.61   34.40
   3  -4   5  980.90   34.60
   3   4   6   15.40    1.70
   3   4   6   13.00    1.60
   3   4   6   16.60    1.30
   3  -4   6   16.40    1.50
   3  -4   6   14.60    1.50
   3  -4   6   17.00    1.90
   3  -4   6   15.90    1.60
  -3  -4  -6   15.70    2.40
   3   4   7  115.59    5.00
   3   4   7  116.99    4.90
   3   4   7  116.29    4.90
   3  -4   7  113.29    4.90
  -3  -4  -7  111.39    5.10
   3  -4   7  112.39    4.90
   3  -4   7  109.79    4.90
   3   4   8  116.99    5.10
   3   4   8  120.39    5.00
  -3  -4  -8  116.09    5.10
   3  -4   8  119.99    5.00
   3  -4   8  114.39    5.00
   3  -4   8  114.09    5.00
   3   4   9  582.44   20.70
   3   4   9  564.64   20.80
   3   4   9  501.75   20.70
  -3  -4  -9  542.55   20.70
   3  -4   9  554.84   20.70
   3  -4   9  558.84   20.60
   3  -4   9  574.44   20.80
   3  -4  10   47.30    2.40
   3  -4  10   43.90    2.60
   3  -4  10   48.90    2.50
   3   4  11    0.30    0.80
  -3   4 -11    0.20    0.50
   3   4  11    0.40    0.60
   3  -4  11    0.80    0.60
  -3  -4 -11    1.70    0.70
   3  -4  11    0.00    0.50
  -3   4 -12   28.20    2.00
   3   4  12   23.70    1.70
   3  -4  12   27.40    1.50
   3  -4  12   31.20    1.80
  -3  -4 -12   27.70    1.50
  -3   4 -13   23.40    1.30
   3  -4  13   22.40    1.20
   3   5 -13    1.00    0.50
   3  -5 -13    1.20    0.50
  -3  -5  13    0.80    0.40
  -3   5  12   17.10    1.60
   3   5 -12   15.60    1.30
  -3  -5  12   15.10    1.20
   3  -5 -12   15.50    1.20
  -3   5  11    3.40    0.80
   3   5 -11    6.00    1.20
  -3  -5  11    5.70    1.00
   3  -5 -11    5.30    1.00
   3   5 -10  161.98    6.40
  -3   5  10  144.19    6.40
   3  -5 -10  162.28    6.30
  -3  -5  10  151.78    6.40
  -3   5   9  482.95   19.30
   3   5  -9  527.25   19.30
   3  -5  -9  532.25   19.20
  -3  -5   9  506.65   19.10
  -3  -5   9  512.25   19.20
   3   5  -8    0.50    0.90
  -3   5   8    0.10    0.50
  -3  -5   8   -0.40    0.60
   3  -5  -8    2.20    0.90
  -3  -5   8    0.50    0.90
  -3   5   7   69.99    3.20
   3   5  -7   62.79    3.40
  -3  -5   7   62.69    3.20
   3  -5  -7   63.89    3.20
  -3  -5   7   65.29    3.10
  -3   5   6    8.20    1.10
   3  -5  -6    7.50    1.60
  -3   5   5    1.40    0.50
   3   5  -5    4.50    1.40
  -3  -5   5    1.40    0.80
   3  -5  -5    1.00    1.00
  -3   5   4  421.76   15.60
   3   5  -4  422.36   15.60
   3  -5  -4  387.16   15.40
  -3  -5   4  416.86   15.50
  -3   5   3   63.09    2.90
   3   5  -3   61.19    2.90
   3   5  -3   60.99    2.90
   3  -5  -3   51.79    3.90
  -3   5   2  282.97   10.80
   3   5  -2  272.57   10.70
   3   5  -2  287.57   10.80
   3   5  -1  283.67   10.70
  -3   5   1  284.07   10.60
   3   5  -1  276.07   10.60
   3  -5  -1  265.37   10.60
   3   5   0   18.30    1.30
  -3   5   0   16.30    1.40
   3   5   0   18.40    1.50
   3   5   0   16.40    1.50
   3  -5   0   15.50    1.60
   3   5   1   27.00    1.80
   3   5   1   28.00    1.70
  -3   5  -1   26.70    1.80
   3   5   1   25.10    1.80
   3  -5   1   26.70    1.80
   3   5   2  318.87   12.00
   3   5   2  312.87   11.90
   3   5   2  337.07   12.00
   3  -5   2  315.77   11.90
   3  -5   2  279.37   11.90
   3   5   3  285.07   11.30
   3   5   3  293.27   11.10
   3   5   3  291.87   11.00
   3  -5   3  286.57   11.00
   3  -5   3  276.77   11.00
   3   5   4  322.77   12.30
   3   5   4  318.87   12.40
   3   5   4  331.87   12.50
   3  -5   4  319.67   12.40
   3  -5   4  327.37   12.40
   3  -5   4  317.67   12.30
   3   5   5  113.79    4.80
   3   5   5  112.19    4.80
   3   5   5  112.49    4.90
   3  -5   5  106.49    4.70
   3  -5   5  104.99    4.70
   3  -5   5  114.79    4.80
   3   5   6   80.49    3.70
   3   5   6   83.69    3.80
   3   5   6   81.29    3.70
   3  -5   6   75.09    3.70
   3  -5   6   81.89    3.70
   3   5   7   29.60    2.00
   3   5   7   28.30    2.00
   3   5   7   33.60    2.00
   3  -5   7   32.80    2.00
   3  -5   7   32.70    2.00
   3   5   8   92.49    4.10
   3   5   8   92.69    4.00
   3   5   8   88.19    4.10
   3  -5   8   88.39    4.00
   3  -5   8   93.69    4.10
   3   5   9    1.60    0.70
   3   5   9    1.40    0.70
   3   5   9   -0.30    1.00
   3  -5   9    0.90    0.60
   3   5  10   55.89    3.60
  -3   5 -10   58.09    2.70
   3   5  10   55.19    2.70
   3  -5  10   56.39    2.70
   3  -5  10   55.69    2.70
  -3   5 -11    0.90    0.50
   3  -5  11    1.00    0.60
   3  -5  11    0.60    0.50
  -3   5 -12    3.80    0.80
   3  -5  12    4.10    0.70
  -3  -6  12   24.80    1.50
  -3   6  11   24.40    1.60
   3   6 -11   24.90    1.70
  -3  -6  11   23.90    1.40
  -3   6  10    0.00    0.60
   3   6 -10    1.90    1.00
   3  -6 -10   -0.10    0.70
  -3  -6  10    0.40    0.40
  -3   6   9   78.59    3.70
   3  -6  -9   78.79    3.50
  -3  -6   9   79.19    3.50
  -3  -6   9   79.59    3.60
  -3   6   8    2.50    0.90
  -3  -6   8    4.00    1.00
   3  -6  -8    4.30    1.40
  -3  -6   8    5.90    1.30
  -3   6   7   72.39    3.60
  -3  -6   7   76.59    3.50
  -3  -6   7   78.39    3.50
   3  -6  -7   80.39    3.60
  -3   6   6   92.99    4.20
   3  -6  -6   90.29    4.10
  -3  -6   6   97.09    4.20
  -3   6   5 1199.98   42.50
  -3  -6   5 1111.59   42.30
  -3   6   4    5.90    1.00
   3   6  -4    4.90    1.40
  -3  -6   4    5.80    1.20
  -3   6   3  175.58    7.10
   3   6  -3  181.18    7.20
  -3  -6   3  171.58    7.00
   3  -6  -3  168.88    7.00
   3   6  -2   73.29    3.40
   3   6  -2   71.49    3.30
  -3   6   2   73.59    3.40
   3  -6  -2   70.49    3.40
   3   6  -1  126.19    5.30
  -3   6   1  121.99    5.20
   3   6  -1  124.29    5.20
   3  -6  -1  118.19    5.10
  -3   6   0   54.89    2.80
   3   6   0   54.79    2.70
   3   6   0   55.09    2.80
   3  -6   0   51.89    2.70
   3   6   1  353.06   13.60
   3   6   1  358.46   13.40
   3  -6   1  345.97   13.40
   3   6   2   32.00    1.90
   3   6   2   30.70    1.90
   3  -6   2   29.10    1.90
   3   6   3   19.00    2.00
   3   6   3   20.80    1.50
   3   6   3   16.80    1.60
   3  -6   3   19.00    1.50
   3   6   4  137.79    5.50
   3   6   4  134.49    5.60
   3   6   4  113.29    6.30
   3  -6   4  133.29    5.50
   3  -6   4  138.89    5.60
   3   6   5  237.38    9.90
   3   6   5  257.67    9.70
   3   6   5  258.57    9.80
   3  -6   5  245.08    9.60
   3  -6   5  246.08    9.90
   3   6   6   -0.60    0.90
   3   6   6    1.00    0.60
   3   6   6    1.10    0.70
   3  -6   6    0.00    0.70
   3  -6   6    0.20    0.50
   3   6   7   25.60    2.00
   3   6   7   28.80    1.80
   3   6   7   27.20    1.80
   3  -6   7   25.80    1.90
   3  -6   7   33.30    1.80
  -3   6  -8   75.89    3.40
   3   6   8   75.09    3.30
   3   6   8   72.99    3.40
   3   6   8   77.69    3.30
   3  -6   8   67.99    3.20
   3  -6   8   71.79    3.30
   3   6   9   11.90    1.50
  -3   6  -9   10.50    1.10
   3  -6   9   10.20    1.10
   3  -6   9   12.40    1.10
  -3   6 -10   13.60    1.10
   3  -6  10   11.20    1.10
   3  -6  10   14.30    1.10
  -3   6 -11   17.40    1.20
  -3  -7  11   22.80    1.20
  -3   7  10    9.50    1.10
  -3  -7  10    7.50    0.80
  -3   7   9    9.40    1.00
  -3  -7   9    6.80    0.80
  -3  -7   9    9.10    1.90
  -3   7   8   51.39    2.60
  -3  -7   8   50.69    2.50
  -3  -7   8   53.19    2.50
  -3   7   7   10.40    1.10
  -3  -7   7    9.80    1.10
  -3  -7   7    8.70    1.00
  -3   7   6  280.67   11.10
  -3  -7   6  291.97   11.30
   3  -7  -6  282.07   10.80
  -3   7   5    8.50    1.10
   3  -7  -5    8.00    1.40
  -3   7   4  246.38   10.30
   3  -7  -4  260.27   10.20
  -3  -7   4  288.07   10.90
   3   7  -3   25.90    2.00
  -3   7   3   29.20    1.90
  -3  -7   3   30.30    1.90
   3  -7  -3   29.00    1.90
   3   7  -2    3.90    1.10
  -3   7   2    6.80    1.10
   3  -7  -2    7.30    1.20
  -3  -7   2    4.30    1.10
  -3   7   1   14.70    1.50
   3   7  -1   14.50    1.40
   3   7  -1   13.40    1.40
   3  -7  -1   14.80    1.40
   3   7   0   40.20    2.20
   3   7   0   36.30    2.20
   3  -7   0   39.90    2.20
   3   7   1  124.79    5.00
   3   7   1  113.09    5.20
   3  -7   1  120.09    5.00
   3   7   2   68.89    3.60
   3   7   2   80.39    3.40
   3  -7   2   74.49    3.50
   3   7   3    8.60    1.10
   3   7   3    7.30    1.30
   3  -7   3    9.30    1.10
   3   7   4  145.99    6.20
   3  -7   4  146.89    6.20
   3   7   5   20.50    1.60
   3   7   5   23.60    1.60
   3   7   6  170.28    6.90
   3  -7   6  168.08    6.70
   3   7   7   30.80    1.80
   3   7   8    1.80    0.80
   3  -7   8    1.10    0.40
   3  -7   9    3.90    0.80
  -3  -8   8    0.00    0.40
  -3   8   7   24.80    1.60
  -3  -8   7   23.90    1.30
  -3   8   6    3.70    1.00
  -3  -8   6    3.50    0.80
  -3  -8   6    2.30    0.80
  -3   8   5   43.50    2.30
   3  -8  -5   45.00    2.20
  -3  -8   5   44.60    2.10
  -3  -8   5   42.30    2.10
  -3  -8   4    7.20    0.90
  -3  -8   4    6.80    1.00
   3  -8  -4    6.80    1.10
  -3   8   3   17.30    1.50
  -3  -8   3   17.50    1.30
  -3  -8   3   18.50    1.30
   3  -8  -3   20.90    1.40
  -3   8   2   37.20    2.40
   3   8  -2   41.80    3.00
  -3  -8   2   38.70    2.00
   3  -8  -2   39.00    2.00
   3   8  -1   34.70    2.10
   3  -8  -1   36.90    1.90
  -3  -8   1   35.40    2.00
   3   8   0   10.20    1.20
   3  -8   0   11.10    1.10
  -3  -8   0    9.20    1.00
   3   8   1   13.80    1.30
   3  -8   1   13.70    1.20
  -3  -8  -1   15.60    1.20
   3   8   2   40.80    2.20
  -3  -8  -2   39.30    2.00
   3  -8   2   39.60    2.20
   3   8   3    2.90    0.90
  -3  -8  -3    3.00    0.80
   3  -8   3    4.00    1.00
   3   8   4    9.00    1.10
  -3  -8  -4   10.00    1.00
   3  -8   4    8.60    1.00
   3   8   5   47.30    2.30
  -3  -8  -5   42.60    2.10
   3  -8   5   46.50    2.20
   3   8   6    0.40    0.70
   3  -8   6   -0.20    0.40
   3  -8   7    0.60    0.40
  -3  -8  -7    2.70    0.90
  -3  -9   5    5.80    0.80
  -3  -9   4    0.70    0.40
   3  -9  -3   19.70    1.30
  -3  -9   2   12.90    1.00
   3  -9  -2   14.60    1.00
   3  -9  -1    2.60    0.80
  -3  -9   1    2.20    0.60
  -3  -9   0   28.20    1.50
   3  -9   0   27.70    1.80
  -3  -9  -1   37.10    1.80
   3  -9   1   37.70    2.10
   3  -9   2   43.10    2.10
  -3  -9  -3    5.90    0.70
   3  -9   3    5.40    0.70
  -3  -9  -4   57.49    2.40
   3  -9   4   59.09    2.40
   4   0 -15   -0.50    0.50
   4   0 -15   -0.90    0.60
   4   0 -14  104.99    4.40
   4   0 -14  101.59    4.30
  -4   0  14   99.09    4.30
  -4   0  13    0.60    0.80
   4   0 -13    0.60    0.70
   4   0 -13   -0.30    0.70
   4   0 -12  198.48    8.10
   4   0 -12  198.28    7.90
  -4   0  12  197.88    8.00
   4   0 -11    1.00    0.80
   4   0 -11   -0.90    0.70
  -4   0  11   -1.60    1.00
   4   0 -10   86.79    3.80
   4   0 -10   83.89    3.90
  -4   0  10   92.39    4.00
  -4   0  10   69.99    3.90
  -4   0   9   -0.20    1.00
   4   0  -9    5.40    1.40
   4   0  -8 1698.23   61.79
   4   0  -7    3.30    1.40
  -4   0   6   31.20    1.90
   4   0  -6   27.30    2.20
   4   0  -6   29.00    1.70
  -4   0   5    0.10    0.30
   4   0  -5    0.40    0.30
   4   0  -4  221.08    8.60
  -4   0   4  225.78    8.60
   4   0  -3    0.20    0.20
  -4   0   3    0.30    0.20
  -4   0   2  565.24   20.80
  -4   0   1    0.00    0.20
  -4   0   0 9999.00  345.77
  -4   0   0 9074.99  345.07
  -4   0  -1   19.40    1.00
  -4   0  -2  306.27   11.30
  -4   0  -3   15.50    0.90
  -4   0  -4 1759.72   63.79
  -4   0  -5    0.00    0.40
   4   0   6 1754.62   63.29
   4   0   6 1730.93   63.29
   4   0   7    1.00    0.80
   4   0   7    0.10    0.70
   4   0   7    1.10    0.70
   4   0   8  513.55   19.70
   4   0   8  530.85   19.60
   4   0   8  526.85   19.60
   4   0   9   -1.10    0.80
   4   0   9    0.00    0.70
   4   0  10   91.69    4.20
  -4   0 -10   93.59    4.20
   4   0  10   89.49    4.10
   4   0  10   87.49    4.30
   4   0  11    0.40    0.60
  -4   0 -11    2.90    1.00
   4   0  12   79.49    3.50
   4   0  12   79.69    3.60
  -4   0 -12   74.89    3.60
   4   0  13   -0.70    0.40
   4   0  14   66.19    2.80
  -4   0 -14   66.79    2.80
   4   1 -16    3.60    1.00
   4  -1 -16    1.50    0.50
   4   1 -15    1.20    0.60
   4   1 -15    1.50    0.70
   4  -1 -15    1.10    1.00
  -4  -1  15    1.80    0.80
   4  -1 -15    2.20    0.70
   4   1 -14   29.70    1.80
   4   1 -14   30.40    2.00
   4  -1 -14   30.50    1.80
  -4  -1  14   33.60    1.90
   4  -1 -14   28.10    1.90
   4   1 -13   62.09    3.20
   4   1 -13   68.59    3.30
  -4  -1  13   71.39    3.20
   4  -1 -13   63.49    3.10
   4  -1 -13   66.89    3.30
   4   1 -12  321.07   12.60
   4   1 -12  326.47   12.80
   4  -1 -12  325.17   12.70
  -4  -1  12  336.27   12.70
   4  -1 -12  345.77   12.90
   4   1 -11    4.60    1.30
   4   1 -11    6.50    1.40
  -4   1  11    7.10    1.50
   4  -1 -11    4.40    1.00
  -4  -1  11    3.50    0.90
   4  -1 -11    4.70    1.20
   4   1 -10  565.14   21.80
  -4   1  10  609.34   21.80
   4   1 -10  590.74   22.00
   4  -1 -10  589.54   21.80
  -4  -1  10  591.14   21.80
   4  -1 -10  565.64   21.90
  -4   1   9   77.79    3.50
   4   1  -9   77.69    3.60
  -4  -1   9   71.69    3.60
   4  -1  -9   70.59    3.60
   4  -1  -9   77.39    3.50
   4   1  -8  244.38    9.70
   4   1  -8  249.68    9.70
  -4   1   8  262.37    9.90
   4   1  -8  242.28   10.40
   4  -1  -8  254.87    9.70
   4  -1  -8  244.48   10.30
  -4   1   7    9.90    1.60
   4   1  -7    8.00    1.20
   4   1  -7    7.00    1.60
   4   1  -6  445.06   16.40
  -4   1   6  451.75   16.50
   4   1  -6  440.46   16.70
  -4  -1   6  423.36   16.70
  -4   1   5 2528.15   90.89
  -4  -1   5 2494.55   90.99
  -4   1   4    2.30    0.70
   4   1  -4    2.30    0.60
  -4  -1   4    3.10    0.70
  -4   1   3  954.60   35.00
   4   1  -3  957.30   35.10
  -4   1   3  921.71   35.30
  -4  -1   3 1004.80   35.00
  -4   1   2   97.29    3.90
   4   1  -2   93.39    3.90
  -4  -1   2   98.09    3.90
  -4   1   1    1.10    0.40
   4   1  -1    1.10    0.40
  -4  -1   1    0.90    0.40
  -4   1   0 7852.61  298.07
  -4  -1   0 8289.17  297.67
   4  -1   0 8515.15  298.57
  -4   1  -1 7624.94  296.97
  -4  -1  -1 8705.13  295.47
  -4   1  -2 1399.66   50.59
  -4  -1  -2 1363.56   50.49
   4  -1   2 1393.56   50.59
  -4  -1  -2 1414.86   50.69
  -4   1  -3  243.28    9.40
  -4  -1  -3  257.37    9.10
   4  -1   3  242.38    9.50
  -4   1  -4   95.69    4.00
   4  -1   4   93.79    4.10
   4  -1   5  134.69    5.70
   4   1   6 1347.97   48.00
   4   1   6 1318.27   48.00
  -4   1  -6 1328.97   48.30
   4  -1   6 1279.57   48.00
   4  -1   6 1340.17   48.00
   4  -1   6 1292.47   48.00
   4   1   7   42.30    2.60
   4   1   7   45.40    2.50
   4   1   7   45.40    2.40
   4  -1   7   46.40    2.40
   4  -1   7   43.30    2.50
   4  -1   7   43.00    2.50
   4  -1   7   44.80    2.40
   4   1   8  165.88    6.70
   4   1   8  162.38    6.80
   4   1   8  173.18    6.70
   4  -1   8  163.18    6.70
   4  -1   8  158.18    6.80
   4  -1   8  163.68    6.70
   4   1   9   46.10    2.50
   4   1   9   41.80    2.50
   4   1   9   44.90    2.70
   4  -1   9   45.50    2.50
   4  -1   9   43.80    2.60
   4  -1   9   44.00    2.50
   4   1  10   44.30    2.70
   4   1  10   43.60    2.40
   4  -1  10   45.10    2.50
   4  -1  10   45.20    2.50
   4  -1  10   40.10    2.40
  -4   1 -11  134.09    5.60
   4   1  11  135.69    5.70
   4   1  11  126.89    5.60
   4  -1  11  133.79    5.70
   4  -1  11  136.89    5.90
   4  -1  11  133.39    5.60
  -4   1 -12   40.20    2.20
   4   1  12   39.50    2.10
   4   1  12   40.60    2.30
   4  -1  12   39.30    2.20
   4  -1  12   40.20    2.30
   4   1  13   47.20    2.30
  -4   1 -13   50.69    2.40
   4  -1  13   51.99    2.50
  -4  -1 -13   48.00    2.30
  -4   1 -14   23.10    1.30
   4  -1  14   23.80    1.20
  -4  -1 -14   22.40    1.20
   4   2 -15   16.80    1.20
   4  -2 -15   16.20    1.20
  -4  -2  15   17.00    1.20
   4   2 -14    8.30    1.20
   4  -2 -14    7.60    0.90
  -4  -2  14    6.20    1.10
   4   2 -13   23.70    1.70
   4  -2 -13   22.60    2.20
   4  -2 -13   25.00    1.70
  -4  -2  13   18.20    1.60
   4   2 -12  307.87   12.40
  -4  -2  12  326.37   12.10
   4  -2 -12  307.87   12.10
   4  -2 -12  314.37   12.10
   4   2 -11   17.00    1.70
  -4   2  11   19.30    1.60
   4  -2 -11   18.70    2.00
  -4  -2  11   18.20    1.60
   4  -2 -11   17.30    1.70
   4   2 -10  239.68    9.50
  -4   2  10  250.27    9.50
   4  -2 -10  232.08    9.60
   4  -2 -10  235.18    9.40
  -4  -2  10  244.68    9.40
   4   2  -9    9.10    1.40
  -4   2   9    7.40    1.10
   4  -2  -9    6.70    1.90
   4  -2  -9    7.30    1.20
  -4  -2   9    7.90    1.30
   4   2  -8  108.89    4.80
  -4   2   8  118.99    4.70
   4   2  -8  108.69    4.80
   4  -2  -8  101.69    4.90
  -4  -2   8  110.69    4.70
   4  -2  -8  114.49    4.70
   4   2  -7 2510.05   96.49
   4   2  -7 2627.04   95.89
   4  -2  -7 2811.82   96.09
  -4   2   6  447.16   16.00
   4   2  -6  408.66   15.90
   4   2  -6  411.86   16.40
  -4   2   6  436.66   16.00
  -4   2   6  429.16   16.10
   4   2  -5 1996.00   69.89
  -4   2   5 1994.20   70.09
   4   2  -5 1924.41   70.19
  -4   2   5 1910.61   69.99
  -4  -2   5 1817.72   70.19
   4   2  -4  257.07   10.40
  -4   2   4  269.37   10.20
  -4   2   4  284.67   10.40
  -4  -2   4  259.07   10.30
   4   2  -3  375.66   14.50
  -4   2   3  387.66   14.40
  -4  -2   3  390.76   14.50
   4   2  -2  243.78    9.50
  -4   2   2  248.88    9.50
  -4  -2   2  258.37    9.60
   4   2  -1  172.98    6.80
  -4   2   1  170.38    6.80
   4  -2  -1  176.98    6.90
  -4  -2   1  180.78    6.80
   4   2   0  898.31   33.00
  -4   2   0  872.11   33.20
   4  -2   0  927.41   33.20
  -4  -2   0  928.51   33.00
  -4   2  -1  422.86   16.00
   4   2   1  426.56   15.70
   4  -2   1  427.16   16.00
  -4  -2  -1  429.86   15.60
   4   2   2 1079.69   39.70
  -4  -2  -2 1091.09   39.40
  -4  -2  -2 1133.69   39.40
   4  -2   2 1058.09   39.90
   4   2   3    3.30    0.80
  -4   2  -3    4.80    1.00
   4  -2   3    3.00    1.20
  -4   2  -5   31.00    2.30
   4   2   5   28.20    1.70
   4   2   6   21.80    1.70
   4   2   6   23.50    1.90
  -4   2  -6   24.40    3.00
   4   2   6   19.40    2.00
   4   2   6   24.60    1.70
   4  -2   6   25.90    1.70
   4  -2   6   21.00    1.70
   4  -2   6   23.30    1.80
   4  -2   6   20.80    1.70
   4   2   7    2.50    0.90
   4   2   7    3.00    0.90
   4   2   7    4.60    1.20
   4  -2   7    1.90    0.80
   4  -2   7    1.40    0.70
   4   2   8   60.99    3.90
   4   2   8   74.79    3.40
   4  -2   8   72.19    3.40
   4  -2   8   71.99    3.50
   4  -2   8   74.69    3.40
   4   2   9   69.09    3.40
   4   2   9   74.19    3.60
   4  -2   9   69.29    3.40
   4  -2   9   67.49    3.30
   4  -2   9   70.59    3.50
   4   2  10   21.80    2.00
   4   2  10   21.30    1.70
   4  -2  10   18.20    1.80
   4  -2  10   22.00    1.70
   4  -2  10   22.70    1.70
  -4   2 -11    0.00    0.70
   4   2  11   -0.10    0.60
   4  -2  11    0.10    0.60
   4  -2  11    4.20    1.40
   4  -2  11   -0.10    0.60
   4   2  12   11.60    1.10
  -4   2 -12   10.20    1.20
   4   2  12    9.10    1.40
   4  -2  12    9.70    1.30
   4  -2  12   11.00    1.10
  -4  -2 -12    9.60    1.00
  -4   2 -13    4.80    1.00
   4   2  13    3.80    0.80
   4  -2  13    3.90    0.70
  -4  -2 -13    4.00    0.80
   4  -2  13    4.70    1.40
  -4  -2 -14   30.20    1.40
   4  -2  14   27.80    1.40
   4   3 -15   16.30    1.10
   4  -3 -15   16.30    1.00
  -4  -3  15   16.00    1.10
   4   3 -14    9.40    1.40
   4  -3 -14    6.90    0.80
  -4  -3  14    6.90    0.90
   4   3 -13   30.20    1.90
  -4  -3  13   30.10    1.80
   4  -3 -13   29.90    1.70
   4   3 -12  180.68    7.10
  -4   3  12  158.18    6.90
  -4  -3  12  182.98    7.00
   4  -3 -12  166.98    7.00
   4   3 -11   10.20    1.50
  -4   3  11    8.50    1.20
   4  -3 -11    9.20    1.30
  -4  -3  11   13.10    1.40
  -4   3  10   31.00    1.90
   4   3 -10   32.60    2.10
  -4  -3  10   28.70    1.90
   4  -3 -10   30.50    2.00
   4   3  -9   33.10    2.20
  -4   3   9   37.90    2.10
   4  -3  -9   35.00    2.20
  -4  -3   9   38.30    2.20
   4   3  -8  122.69    5.20
  -4   3   8  124.19    5.20
   4  -3  -8  120.59    5.10
  -4  -3   8  118.59    5.10
  -4   3   7   27.60    1.70
   4   3  -7   30.90    2.10
   4   3  -7   26.10    2.00
   4  -3  -7   27.60    1.90
  -4   3   6  817.82   30.70
   4   3  -6  874.11   30.80
   4  -3  -6  819.62   30.70
   4   3  -5 1265.57   46.10
  -4   3   5 1299.17   46.30
  -4   3   5 1275.17   46.50
  -4   3   5 1273.57   46.10
   4   3  -5 1216.08   46.70
  -4   3   4   88.29    3.60
   4   3  -4   84.39    3.70
   4   3  -4   83.79    4.10
  -4   3   4   84.39    4.20
  -4   3   4   84.29    3.80
  -4   3   3  209.78    8.00
   4   3  -3  209.88    8.30
   4   3  -3  205.98    8.00
  -4   3   3  210.88    8.20
  -4  -3   3  200.38    8.40
  -4   3   2  100.99    4.20
   4   3  -2  105.79    4.50
   4   3  -2  104.69    4.20
  -4   3   2  110.39    4.50
  -4  -3   2  101.29    4.50
   4  -3  -2   99.09    4.50
  -4   3   1  147.69    6.10
   4   3  -1  143.49    5.80
   4   3  -1  145.39    6.00
  -4  -3   1  162.38    6.10
   4  -3  -1  145.69    6.20
   4   3   0 1845.42   67.39
  -4   3   0 1848.32   67.69
   4   3   0 1849.21   67.29
  -4  -3   0 1924.01   67.49
   4  -3   0 1828.92   67.69
   4   3   1   33.60    1.80
  -4   3  -1   37.50    2.20
   4  -3   1   30.20    2.30
  -4  -3  -1   39.50    1.90
   4   3   2   18.50    1.20
  -4   3  -2   19.20    1.70
  -4  -3  -2   19.20    1.10
   4   3   3  570.84   20.80
  -4   3  -3  556.44   21.30
   4   3   4  204.98    7.50
  -4   3  -4  181.98    8.10
   4  -3   4  187.38    7.50
   4   3   5  165.08    6.80
   4   3   5  169.78    6.70
   4   3   5  171.78    6.70
   4  -3   5  169.48    6.70
   4  -3   5  165.78    6.70
   4  -3   5  169.28    6.80
   4  -3   5  162.88    6.70
   4   3   6  728.93   26.70
   4   3   6  724.53   26.90
   4   3   6  720.33   26.80
   4  -3   6  715.03   26.80
   4  -3   6  754.42   26.80
   4  -3   6  722.03   26.70
   4  -3   6  712.73   26.80
   4   3   7  375.06   13.90
   4   3   7  371.06   14.00
   4   3   7  379.36   14.20
   4  -3   7  329.27   14.30
   4  -3   7  368.16   14.00
   4  -3   7  383.46   14.00
   4   3   8  338.17   12.80
   4   3   8  341.67   12.90
   4  -3   8  322.37   12.80
   4  -3   8  329.27   12.70
   4  -3   8  336.07   12.80
   4   3   9  107.09    4.70
   4   3   9  105.49    4.60
   4  -3   9  107.99    4.70
   4  -3   9  103.19    4.60
   4  -3   9  103.89    4.70
   4   3  10   14.40    1.60
   4   3  10   10.90    1.30
   4  -3  10   13.50    1.50
   4  -3  10   13.70    1.30
   4  -3  10   12.60    1.40
   4   3  11  149.19    6.20
  -4   3 -11  151.78    6.30
   4   3  11  150.88    6.10
   4  -3  11  156.48    6.20
  -4  -3 -11  151.38    6.20
   4  -3  11  155.68    6.20
   4   3  12    8.60    0.90
  -4   3 -12    9.60    1.00
  -4  -3 -12    8.70    1.00
   4  -3  12    8.50    1.20
   4  -3  12    8.40    0.90
  -4   3 -13   38.10    2.30
   4   3  13   38.70    1.90
  -4   3 -13   39.20    2.00
  -4  -3 -13   42.80    1.90
   4   4 -14    6.50    0.80
   4  -4 -14    6.60    0.80
  -4  -4  14    7.10    0.80
   4   4 -13   44.50    2.30
   4  -4 -13   43.00    2.30
  -4  -4  13   43.70    2.20
  -4   4  12   33.80    2.10
   4   4 -12   38.70    2.20
   4  -4 -12   38.00    2.00
  -4  -4  12   38.10    2.00
  -4   4  11  131.09    5.70
   4   4 -11  135.69    5.80
  -4  -4  11  141.79    5.80
   4  -4 -11  137.89    5.70
  -4   4  10  141.59    6.10
   4   4 -10  148.19    6.20
  -4  -4  10  148.29    6.60
   4  -4 -10  151.08    6.10
   4   4  -9  262.27   10.40
  -4   4   9  277.17   10.50
  -4  -4   9  261.37   10.40
   4  -4  -9  264.87   10.40
  -4   4   8    0.90    0.60
   4   4  -8    0.50    0.80
  -4  -4   8    0.50    0.70
   4  -4  -8    1.60    0.80
   4   4  -7  534.95   20.00
  -4   4   7  551.74   20.10
  -4  -4   7  511.25   20.00
   4  -4  -7  541.45   20.00
   4   4  -6  297.07   11.20
   4   4  -6  280.07   11.20
  -4   4   6  307.37   11.20
   4  -4  -6  296.97   11.10
  -4  -4   6  261.67   11.10
   4   4  -5  114.39    5.30
  -4   4   5  107.39    4.70
  -4  -4   5  117.09    5.90
   4  -4  -5  107.09    4.70
   4   4  -4  298.57   11.50
  -4   4   4  297.77   12.00
  -4   4   4  311.57   11.50
   4   4  -4  301.17   11.50
  -4   4   3  536.25   20.20
  -4   4   3  532.55   19.70
   4   4  -3  543.95   19.80
   4   4  -3  516.85   20.40
  -4   4   2  130.19    5.30
   4   4  -2  129.79    5.40
   4   4  -2  132.39    5.90
  -4   4   2  134.99    5.90
  -4   4   1   42.00    2.70
   4   4  -1   42.70    2.10
  -4   4   1   40.60    2.10
   4   4  -1   42.00    2.60
  -4   4   0  222.28    9.00
  -4   4   0  212.08    8.30
   4   4   0  219.78    8.70
   4   4   0  218.48    8.40
  -4  -4   0  208.58    8.70
  -4   4  -1    5.40    1.90
   4   4   1    3.10    0.70
   4   4   2  116.19    4.60
   4   4   2  107.09    4.60
   4   4   2  106.39    4.60
   4  -4   2  105.39    4.60
   4   4   3   30.80    1.90
   4   4   3   30.70    1.70
   4   4   3   28.20    1.90
   4  -4   3   30.00    1.90
   4   4   4   30.90    1.80
   4   4   4   28.50    1.90
   4   4   4   28.00    2.00
   4  -4   4   30.50    2.10
   4  -4   4   29.30    2.20
   4  -4   4   29.40    2.00
   4  -4   4   30.20    1.90
   4   4   5   54.09    2.60
   4   4   5   53.79    2.70
   4   4   5   52.59    2.80
   4  -4   5   43.80    2.60
   4  -4   5   50.79    2.60
   4  -4   5   53.79    2.80
   4  -4   5   50.39    2.60
   4   4   6   53.49    2.90
   4   4   6   54.39    2.70
   4   4   6   53.79    2.80
   4  -4   6   52.29    2.80
   4  -4   6   52.89    2.80
   4  -4   6   54.89    2.80
   4   4   7  776.42   28.90
   4   4   7  819.82   29.10
   4   4   7  785.92   28.80
  -4  -4  -7  756.82   28.70
   4  -4   7  792.32   28.80
   4  -4   7  759.32   28.80
   4  -4   7  769.22   28.70
   4  -4   7  772.92   28.80
   4   4   8   47.90    2.70
   4   4   8   47.70    2.70
   4   4   8   48.70    2.60
   4  -4   8   50.49    2.60
   4  -4   8   47.10    2.60
   4  -4   8   50.09    2.60
  -4  -4  -8   46.50    2.70
   4   4   9  488.45   18.40
   4   4   9  491.85   18.40
   4  -4   9  498.75   18.50
   4  -4   9  484.85   18.40
   4  -4   9  485.35   18.20
  -4  -4  -9  488.95   18.30
   4   4  10    1.50    0.70
   4   4  10    1.50    0.60
  -4  -4 -10    1.70    0.80
   4  -4  10    1.50    0.60
   4  -4  10    1.00    0.80
   4  -4  10    2.00    0.70
   4   4  11   20.90    1.40
   4   4  11   22.40    1.50
  -4   4 -11   20.40    1.40
   4  -4  11   19.80    1.40
  -4  -4 -11   19.80    1.50
   4  -4  11   21.80    1.50
   4   4  12    1.00    0.60
  -4   4 -12    0.10    0.50
  -4  -4 -12    0.40    0.70
   4  -4  12    1.50    0.70
   4  -4  12    1.10    0.50
   4   5 -13    2.90    0.90
  -4  -5  13    2.10    0.60
   4   5 -12   12.40    1.30
  -4   5  12   15.40    1.40
  -4  -5  12   14.50    1.10
   4  -5 -12   14.90    1.10
  -4   5  11   28.60    1.80
   4   5 -11   32.80    1.90
  -4  -5  11   29.10    1.70
   4  -5 -11   29.80    1.70
  -4   5  10   57.99    3.10
   4   5 -10   69.39    3.50
  -4  -5  10   64.89    3.00
   4  -5 -10   63.49    3.00
  -4   5   9   48.40    2.70
   4   5  -9   52.49    2.80
  -4  -5   9   50.19    2.60
   4  -5  -9   51.39    2.60
   4   5  -8  700.03   24.90
  -4   5   8  655.23   25.00
  -4  -5   8  663.93   24.90
   4  -5  -8  700.83   24.80
  -4  -5   8  629.14   24.80
   4   5  -7   24.10    2.90
  -4   5   7   30.50    1.90
  -4  -5   7   27.00    2.20
   4  -5  -7   31.60    2.00
   4   5  -6    6.00    1.70
  -4   5   6    6.70    1.00
  -4  -5   6    8.50    1.70
  -4   5   5  456.85   16.90
   4   5  -5  455.35   16.90
  -4  -5   5  427.86   16.70
   4  -5  -5  447.06   16.80
   4   5  -4  457.75   17.00
   4   5  -4  464.95   16.90
  -4   5   4  458.65   17.00
  -4  -5   4  433.56   16.90
   4  -5  -4  437.76   16.80
   4   5  -3   35.20    2.00
  -4   5   3   32.80    1.90
   4   5  -3   35.20    2.00
   4  -5  -3   32.90    2.20
   4  -5  -3   33.80    2.20
  -4   5   2  142.09    5.60
   4   5  -2  140.29    5.60
   4   5  -2  146.29    5.80
   4  -5  -2  135.99    5.70
   4  -5  -2  124.49    5.70
   4   5  -1  381.56   14.40
   4   5  -1  394.46   14.50
  -4   5   1  390.16   14.40
   4  -5  -1  375.36   14.40
   4  -5  -1  369.26   14.50
   4   5   0   23.60    1.70
   4   5   0   23.30    1.50
  -4   5   0   20.90    1.60
   4   5   0   21.60    1.70
   4  -5   0   22.20    1.70
   4   5   1   83.29    3.60
   4   5   1   80.49    3.50
   4   5   1   81.19    3.60
   4  -5   1   69.29    3.90
   4  -5   1   73.79    3.50
   4   5   2  437.76   16.20
   4   5   2  453.45   16.30
   4   5   2  431.06   16.20
   4  -5   2  408.46   16.20
   4  -5   2  422.36   16.20
   4   5   3   -0.90    0.60
   4   5   3   -0.50    0.50
   4   5   3    0.20    0.60
   4  -5   3    1.60    1.00
   4  -5   3   -0.20    0.60
   4   5   4   19.80    1.80
   4   5   4   12.40    1.50
   4   5   4   13.60    1.30
   4  -5   4   16.10    1.40
   4  -5   4   15.40    1.90
   4   5   5   21.80    1.80
   4   5   5   22.60    1.70
   4   5   5   25.50    1.70
   4  -5   5   23.90    1.70
   4  -5   5   23.00    1.90
   4  -5   5   23.70    1.80
   4   5   6  141.69    6.40
   4   5   6  148.39    6.20
   4   5   6  153.98    6.20
   4  -5   6  151.98    6.50
   4  -5   6  153.58    6.20
   4  -5   6  146.49    6.10
   4   5   7   83.09    3.90
   4   5   7   86.49    3.90
   4   5   7   87.99    3.90
   4  -5   7   84.59    3.80
   4  -5   7   83.99    3.90
   4   5   8   14.30    1.30
   4   5   8    9.80    1.40
   4   5   8   11.90    1.30
   4  -5   8   11.60    1.30
   4  -5   8   11.10    1.30
   4   5   9   25.60    1.70
   4   5   9   25.50    1.60
   4  -5   9   27.40    1.70
   4  -5   9   24.20    1.70
   4   5  10   27.20    1.60
  -4   5 -10   28.00    1.60
   4   5  10   27.70    1.60
   4  -5  10   24.80    1.50
   4  -5  10   26.80    2.10
   4   5  11   45.10    2.70
  -4   5 -11   39.60    2.00
   4   5  11   41.60    2.10
   4  -5  11   43.60    2.40
  -4   5 -12    3.00    0.80
  -4  -6  12    1.90    0.60
   4  -6 -12    1.20    0.70
  -4   6  11    5.70    1.00
  -4  -6  11    5.50    0.80
   4  -6 -11    4.70    1.00
  -4   6  10    1.70    0.60
  -4  -6  10    1.00    0.50
   4  -6 -10    0.90    0.60
  -4   6   9    8.80    1.10
  -4  -6   9    9.90    1.00
   4  -6  -9    9.70    1.20
  -4   6   8    5.60    1.00
   4  -6  -8    6.30    1.20
  -4  -6   8    6.70    1.10
  -4  -6   8    6.60    1.40
  -4   6   7 1569.94   62.49
  -4  -6   7 1810.72   62.29
  -4  -6   7 1723.83   62.29
   4  -6  -7 1743.93   62.19
  -4   6   6   54.99    2.90
  -4  -6   6   59.49    3.00
   4  -6  -6   60.09    3.00
   4   6  -5  397.76   14.80
  -4   6   5  421.56   15.00
   4  -6  -5  372.56   14.60
  -4  -6   5  366.56   14.60
   4  -6  -5  376.16   14.60
   4   6  -4  295.97   11.30
  -4   6   4  295.57   11.20
  -4  -6   4  289.17   11.10
   4  -6  -4  270.17   11.00
   4  -6  -4  282.97   11.40
  -4   6   3  377.26   14.00
   4   6  -3  370.26   13.90
   4   6  -3  369.06   14.10
  -4  -6   3  359.16   13.90
   4  -6  -3  355.06   13.90
   4   6  -2   71.29    3.40
  -4   6   2   68.59    3.30
   4   6  -2   67.19    3.20
   4  -6  -2   71.19    3.30
   4   6  -1   21.80    1.60
  -4   6   1   21.00    1.60
   4   6  -1   21.20    1.60
   4  -6  -1   19.70    1.60
  -4   6   0    5.20    1.40
   4   6   0    4.70    1.00
   4   6   0    6.60    1.10
   4  -6   0    5.90    1.20
   4   6   1  317.17   12.10
   4   6   1  321.57   12.30
   4  -6   1  311.17   12.10
   4   6   2   32.10    2.00
   4   6   2   29.00    1.90
   4   6   2   31.90    1.90
   4  -6   2   31.40    2.00
   4   6   3   68.09    3.30
   4   6   3   70.49    3.30
   4   6   3   71.19    3.40
   4  -6   3   64.69    3.40
   4  -6   3   68.59    3.30
   4   6   4   77.99    3.80
   4   6   4   76.09    3.80
   4   6   4   82.19    3.70
   4  -6   4   79.79    3.80
   4  -6   4   87.19    3.80
   4   6   5  132.09    5.80
   4   6   5  128.09    5.70
   4   6   5  141.59    5.60
   4  -6   5  136.19    5.70
   4   6   6  185.68    7.80
   4   6   6  189.78    7.60
   4   6   6  190.28    7.60
   4  -6   6  196.48    7.70
   4  -6   6  197.98    7.80
   4   6   7  233.48    9.00
   4   6   7  242.18    9.20
   4   6   7  237.28    9.30
   4  -6   7  221.98    9.00
   4   6   8   18.90    1.30
   4   6   8   18.60    1.30
   4   6   8   17.30    1.50
   4  -6   8   17.30    1.30
   4  -6   8   15.40    1.40
   4   6   9    2.50    0.80
   4  -6   9    2.10    0.70
   4  -6   9    4.10    0.90
  -4   6 -10    8.50    1.00
   4  -6  10    8.30    1.20
   4  -6  10    8.10    1.00
  -4  -7  10   29.00    1.50
  -4   7   9   10.00    1.10
  -4  -7   9    9.10    0.90
  -4   7   8   59.19    2.90
  -4  -7   8   59.29    2.80
  -4  -7   8   58.29    2.70
  -4   7   7   37.50    2.20
  -4  -7   7   41.20    2.10
  -4  -7   7   40.30    2.10
  -4   7   6   17.70    1.40
  -4  -7   6   18.80    1.50
  -4   7   5  118.49    5.40
  -4  -7   5  137.09    5.20
   4  -7  -5  116.69    5.60
  -4   7   4   87.09    4.00
   4   7  -4   85.99    4.20
  -4  -7   4   93.89    4.00
   4  -7  -4   91.59    3.90
  -4   7   3    1.40    0.70
   4   7  -3    0.40    0.80
  -4  -7   3    0.60    0.60
   4  -7  -3    0.90    0.70
   4   7  -2   38.00    2.20
  -4   7   2   39.60    2.20
  -4  -7   2   35.50    2.20
   4  -7  -2   38.00    2.20
   4   7  -1   42.00    2.50
  -4   7   1   43.80    2.50
   4   7  -1   47.90    2.40
   4  -7  -1   44.00    2.40
   4   7   0   21.10    1.60
   4   7   0   21.50    1.50
   4  -7   0   22.20    1.60
   4   7   1   85.89    3.70
   4   7   1   79.39    3.90
   4  -7   1   83.59    3.80
   4   7   2   88.79    3.70
   4   7   2   75.79    3.90
   4  -7   2   85.79    3.80
   4   7   3    4.30    1.00
   4   7   3    4.80    1.00
   4  -7   3    5.80    1.00
   4   7   4    6.50    1.10
   4   7   4    8.40    1.10
   4  -7   4   10.20    1.30
   4   7   5   41.60    2.40
   4   7   5   41.60    2.10
   4  -7   5   41.20    2.20
   4   7   6    2.00    0.70
   4   7   6    1.10    0.60
   4  -7   6    0.10    0.50
   4   7   7    9.90    1.20
   4  -7   7   11.70    1.00
   4  -7   8   76.99    3.40
   4  -7   9    6.20    0.80
  -4  -8   9    3.60    1.10
  -4  -8   8    2.50    0.70
  -4   8   7   69.19    3.10
  -4  -8   7   68.09    2.90
  -4  -8   7   70.79    3.00
  -4   8   6    3.80    1.00
  -4  -8   6    2.50    0.90
  -4  -8   6    3.20    0.70
  -4   8   5   11.80    1.20
  -4  -8   5   11.30    1.00
  -4  -8   5    8.80    0.90
  -4   8   4  136.49    5.70
  -4  -8   4  143.79    5.60
  -4  -8   4  136.09    5.50
   4  -8  -4  137.19    5.40
  -4   8   3   24.80    1.80
   4  -8  -3   22.90    1.50
  -4  -8   3   24.10    1.50
   4   8  -2    1.20    1.50
  -4  -8   2    1.10    0.50
   4  -8  -2    1.00    0.60
   4   8  -1   16.40    1.50
  -4  -8   1   16.50    1.20
   4  -8  -1   15.70    1.20
   4   8   0   53.59    2.80
   4  -8   0   54.49    2.60
  -4  -8   0   56.89    2.60
   4   8   1    9.70    1.20
   4  -8   1   10.90    1.10
  -4  -8  -1   12.10    1.10
   4   8   2   -0.20    0.60
   4  -8   2    3.10    0.80
  -4  -8  -2   -0.10    0.70
   4   8   3   49.99    2.50
   4  -8   3   49.70    2.30
   4   8   4   62.39    2.90
   4  -8   4   59.39    2.70
   4   8   5   36.50    2.00
   4  -8   5   37.20    1.80
  -4  -8  -6  117.99    4.50
   4  -8   6  112.19    4.70
   4  -8   7  268.07   10.00
  -4  -9   4    2.20    0.70
  -4  -9   3   -0.20    0.40
   4  -9  -2   52.69    2.30
  -4  -9   1    7.10    0.80
   4  -9  -1    8.10    0.90
  -4  -9   0   12.00    0.90
   4  -9   0   11.20    0.90
   4  -9   1   38.50    1.80
   4  -9   2   75.89    3.00
  -4  -9  -2   72.69    3.00
  -4  -9  -3    7.50    0.70
   4  -9   3    7.60    0.80
   5   0 -16   19.70    1.50
   5   0 -15   -0.30    0.60
   5   0 -15    0.40    0.60
   5   0 -14    5.40    0.90
   5   0 -14    4.80    1.10
   5   0 -13   -0.60    0.60
  -5   0  13    1.40    1.50
   5   0 -13   -1.00    0.60
  -5   0  12   21.50    2.10
   5   0 -12   22.70    1.80
   5   0 -12   22.60    1.80
   5   0 -11    0.50    0.70
   5   0 -11    0.60    0.70
  -5   0  11    1.00    1.10
   5   0 -10  683.53   25.80
  -5   0  10  721.13   25.80
   5   0 -10  690.73   25.70
  -5   0  10  680.93   25.70
   5   0  -9    0.60    0.80
   5   0  -8   67.09    3.30
   5   0  -7    0.00    0.60
   5   0  -6 1466.45   54.99
   5   0  -6 1537.15   55.39
  -5   0   6 1538.35   55.29
   5   0  -5    0.60    0.60
  -5   0   5    0.10    0.40
   5   0  -5    0.10    0.40
  -5   0   4 3830.62  139.69
  -5   0   3    0.40    0.30
  -5   0   2  306.37   11.60
  -5   0   0 5845.62  201.18
  -5   0   0 5172.68  199.88
  -5   0  -1    0.10    0.20
  -5   0  -2  329.77   12.30
  -5   0  -3   64.79    2.80
  -5   0  -4  396.36   14.70
  -5   0  -5    0.10    0.50
   5   0   6 1065.59   38.90
   5   0   6 1080.49   38.90
   5   0   6 1045.40   39.00
   5   0   7   -0.90    0.70
   5   0   7   -0.20    0.70
   5   0   7   -0.30    0.70
   5   0   8   27.60    1.90
   5   0   8   26.80    2.10
   5   0   9   -0.10    0.60
   5   0   9    1.10    0.80
   5   0   9   -0.90    0.80
   5   0  10   21.80    1.70
   5   0  10   21.40    1.70
   5   0  10   18.70    1.80
  -5   0 -10   23.10    2.00
  -5   0 -11    0.80    1.00
   5   0  11    0.50    0.80
   5   0  11   -0.70    0.50
   5   0  12    5.60    0.90
   5   0  12    5.50    1.20
   5   0  13    0.10    0.50
   5   0  13   -0.20    0.80
  -5   0 -14  104.89    4.00
   5   0  14   98.19    3.90
   5   1 -16   15.20    1.10
   5  -1 -16   13.50    1.00
   5   1 -15    1.20    0.50
   5  -1 -15    0.90    0.50
   5  -1 -15   -0.60    1.30
   5   1 -14   67.39    3.00
   5   1 -14   69.19    3.20
   5  -1 -14   67.69    3.20
   5  -1 -14   67.79    3.10
  -5  -1  14   62.39    3.10
   5   1 -13   22.50    1.80
   5  -1 -13   23.50    1.60
   5  -1 -13   22.20    1.80
  -5  -1  13   23.60    1.80
   5   1 -12    1.10    0.70
   5   1 -12    0.00    0.90
   5  -1 -12    0.10    0.70
  -5  -1  12    0.40    0.90
   5  -1 -12    0.10    0.80
   5   1 -11  169.58    6.70
  -5   1  11  171.38    6.80
   5   1 -11  161.18    6.90
   5  -1 -11  160.68    6.90
  -5  -1  11  164.78    6.80
   5  -1 -11  165.48    7.00
  -5   1  10   98.89    4.20
   5   1 -10   84.29    4.10
   5  -1 -10   95.49    4.70
   5  -1 -10   92.69    4.30
  -5  -1  10   89.29    4.20
   5   1  -9   11.60    1.50
   5   1  -9   11.30    1.80
  -5   1   9   13.30    1.30
  -5  -1   9   10.20    1.70
   5  -1  -9   12.10    1.70
   5  -1  -9    8.90    1.40
   5   1  -8  450.45   17.00
   5   1  -8  435.46   17.90
   5   1  -8  480.95   17.10
   5  -1  -8  445.06   16.90
   5  -1  -8  451.45   17.00
  -5   1   7  116.49    5.50
   5   1  -7  128.79    5.10
   5   1  -7  123.99    5.70
  -5   1   6  575.44   21.40
   5   1  -6  557.54   21.10
   5   1  -6  577.74   21.50
  -5  -1   6  571.54   21.60
   5   1  -5  316.47   12.20
  -5   1   5  310.27   12.40
   5   1  -5  355.36   12.60
   5  -1  -5  327.97   12.30
  -5  -1   5  316.17   12.50
   5   1  -4  284.17   11.30
  -5   1   4  317.07   11.40
  -5   1   4  301.67   11.30
  -5  -1   4  288.57   11.30
   5  -1  -4  289.07   11.20
  -5   1   3   41.80    2.10
  -5   1   3   37.00    1.90
  -5  -1   3   41.40    2.00
   5   1  -1  297.87   11.70
  -5  -1   1  325.37   12.30
  -5   1   0 4228.08  165.58
  -5  -1   0 4864.01  165.78
  -5   1  -1 2511.85   92.69
  -5  -1  -1 2551.04   92.19
   5  -1   1 2539.35   91.89
  -5  -1  -1 2561.74   92.39
  -5   1  -2  342.37   13.00
  -5  -1  -2  357.86   12.80
  -5  -1  -2  338.07   12.70
   5  -1   2  343.67   13.00
  -5   1  -3  151.78    6.20
  -5  -1  -3  155.88    5.90
   5  -1   3  152.88    6.30
  -5  -1  -3  160.98    5.90
  -5   1  -4   19.10    1.80
   5  -1   4   27.50    1.90
  -5   1  -5   31.00    2.20
   5   1   6  226.08    9.00
   5   1   6  226.58    8.90
   5   1   6  236.78    8.90
   5  -1   6  212.38    8.90
   5  -1   6  232.08    8.90
   5  -1   6  219.18    8.80
   5  -1   6  240.48    8.90
   5   1   7  597.44   21.90
   5   1   7  577.34   22.00
   5   1   7  599.94   21.90
   5  -1   7  592.54   21.90
   5  -1   7  590.04   21.90
   5  -1   7  588.64   21.90
   5  -1   7  576.74   22.00
   5   1   8    1.20    0.80
   5   1   8    0.60    0.80
   5   1   8    0.00    0.70
   5  -1   8    0.70    0.60
   5  -1   8    1.60    0.80
   5  -1   8    1.40    0.70
   5   1   9    6.80    1.30
   5   1   9    3.80    1.10
   5   1   9    5.20    1.40
   5  -1   9    4.40    1.40
   5  -1   9    5.40    1.20
   5  -1   9    2.70    0.80
   5   1  10   24.60    1.80
   5   1  10   18.40    1.60
   5  -1  10   19.70    1.70
   5  -1  10   21.50    1.60
   5  -1  10   20.20    1.70
   5   1  11    5.30    1.70
   5   1  11    8.10    1.10
  -5   1 -11    7.80    1.40
   5  -1  11    8.30    1.10
   5  -1  11    8.10    1.20
  -5   1 -12  163.48    6.60
   5   1  12  170.08    6.70
   5   1  12  162.48    6.60
   5  -1  12  170.28    6.70
   5  -1  12  172.68    6.90
   5   1  13  110.29    4.40
  -5   1 -13  107.19    4.50
   5   1  13  109.49    4.40
   5  -1  13  110.69    4.40
   5  -1  13  110.69    4.50
  -5  -1 -13  109.99    4.60
   5   2 -15    0.50    0.50
  -5  -2  15    0.70    0.70
   5  -2 -15    0.40    0.60
   5   2 -14    0.30    0.50
   5  -2 -14    0.00    0.50
  -5  -2  14    1.00    0.60
   5   2 -13    1.10    0.70
  -5  -2  13    1.20    0.70
   5  -2 -13    0.20    1.10
   5  -2 -13    2.70    0.70
  -5   2  12    0.30    0.90
   5   2 -12   -0.70    0.70
  -5  -2  12   -0.70    0.70
   5  -2 -12    0.30    0.70
   5  -2 -12   -0.10    1.00
  -5   2  11    1.50    0.80
   5   2 -11    1.70    0.80
  -5  -2  11    0.90    0.80
   5  -2 -11    1.30    0.70
   5  -2 -11    0.60    1.00
   5   2 -10  127.19    5.50
  -5   2  10  128.29    5.40
  -5  -2  10  129.29    5.40
   5  -2 -10  125.39    5.40
  -5   2   9   36.20    2.10
   5   2  -9   39.20    2.40
   5   2  -9   38.50    2.30
   5  -2  -9   33.30    2.10
   5  -2  -9   32.40    2.50
  -5  -2   9   36.40    2.20
   5   2  -8    5.90    1.80
   5   2  -8    4.70    1.40
  -5   2   8    5.60    0.90
  -5  -2   8    4.70    1.40
   5  -2  -8    4.00    1.20
   5  -2  -8    4.70    1.10
  -5   2   7    0.80    0.90
   5   2  -7    0.70    0.70
   5   2  -7   -0.80    0.90
  -5   2   7    0.30    0.50
   5  -2  -7    0.20    0.80
   5   2  -6  677.93   24.40
  -5   2   6  644.24   24.00
   5   2  -6  639.14   23.80
  -5   2   6  611.04   24.00
  -5   2   5 1253.77   45.40
  -5   2   5 1226.08   45.30
   5   2  -5 1246.68   45.50
   5   2  -5 1224.78   45.10
   5   2  -4  362.56   13.40
  -5   2   4  362.96   14.10
  -5   2   4  360.36   13.70
   5   2  -4  349.57   13.70
  -5  -2   4  349.57   13.70
  -5   2   3  141.49    5.90
   5   2  -3  148.79    6.00
   5   2  -3  150.08    5.80
  -5  -2   3  141.69    6.00
   5   2  -2  527.45   19.90
  -5   2   2  537.55   19.80
   5   2  -2  529.75   19.70
  -5  -2   2  540.85   19.90
  -5   2   1  463.45   16.80
   5   2  -1  412.96   16.50
   5   2  -1  442.16   16.70
  -5  -2   1  477.85   16.70
   5   2   0  488.25   18.10
   5   2   0  495.95   18.20
   5  -2   0  468.65   18.40
  -5  -2   0  511.95   18.20
  -5   2  -1  959.20   35.50
   5   2   1  927.61   35.20
   5  -2   1  978.80   35.50
  -5  -2  -1 1000.00   35.20
   5   2   2   43.90    2.20
  -5  -2  -2   47.80    2.00
  -5  -2  -2   48.60    2.00
   5  -2   2   46.70    2.60
   5   2   3  356.56   13.30
  -5   2  -3  362.36   13.70
   5  -2   3  346.87   13.80
   5   2   4   39.70    2.10
  -5   2  -4   40.00    2.60
   5   2   5    3.30    0.80
   5   2   5    4.40    1.40
  -5   2  -5    3.40    1.10
   5  -2   5    4.20    0.80
   5  -2   5    4.40    1.30
   5   2   6    1.90    1.00
   5   2   6    2.10    0.70
   5   2   6   -0.10    0.70
   5  -2   6    1.20    0.70
   5  -2   6   -0.20    0.70
   5  -2   6   -0.40    0.80
   5  -2   6    2.30    0.70
   5   2   7   96.49    4.40
   5   2   7  103.79    4.40
   5   2   7   98.59    4.40
   5  -2   7   99.39    4.40
   5  -2   7   95.89    4.40
   5  -2   7  100.79    4.30
   5  -2   7   98.29    4.40
   5   2   8    9.40    1.60
   5   2   8   11.90    1.60
   5   2   8    8.80    1.30
   5  -2   8   10.80    1.40
   5  -2   8   10.80    1.40
   5   2   9   41.70    2.40
   5   2   9   42.70    2.50
   5  -2   9   39.90    2.40
   5  -2   9   43.60    2.50
   5  -2   9   40.70    2.30
   5   2  10  164.58    6.80
   5   2  10  162.08    6.70
   5  -2  10  162.18    6.70
   5  -2  10  166.68    6.70
   5  -2  10  163.58    6.80
   5   2  11   51.59    2.60
   5   2  11   50.39    2.50
  -5   2 -11   49.70    2.60
   5  -2  11   50.39    2.50
   5  -2  11   52.49    2.60
   5  -2  11   47.90    2.50
   5   2  12   26.80    1.60
   5   2  12   25.60    1.70
  -5   2 -12   29.60    1.70
   5  -2  12   27.20    1.70
   5  -2  12   27.60    1.80
  -5  -2 -12   28.60    1.60
  -5   2 -13    0.10    0.60
   5   2  13    0.90    0.50
  -5  -2 -13   -0.20    0.70
   5  -2  13    0.00    0.40
   5  -2  13    0.60    0.80
   5   3 -15   27.50    1.50
   5  -3 -15   29.40    1.50
   5   3 -14    1.00    0.50
   5  -3 -14    1.00    0.50
  -5  -3  14    0.10    0.60
   5   3 -13   12.70    1.30
  -5  -3  13   12.80    1.20
   5  -3 -13   13.60    1.20
  -5   3  12  155.98    6.70
   5   3 -12  166.38    6.90
   5  -3 -12  171.78    6.80
  -5  -3  12  170.38    6.70
   5   3 -11  134.99    5.90
  -5   3  11  134.99    5.80
   5  -3 -11  151.88    7.00
  -5  -3  11  140.29    5.80
  -5   3  10  225.08    8.80
   5   3 -10  217.38    8.80
   5  -3 -10  214.38    8.70
  -5  -3  10  222.78    8.80
   5   3  -9   25.70    2.00
  -5   3   9   24.50    1.70
  -5  -3   9   24.10    1.80
   5  -3  -9   22.00    2.70
   5  -3  -9   24.30    1.70
   5   3  -8   35.40    2.30
  -5   3   8   38.00    2.10
   5   3  -8   36.00    2.30
   5  -3  -8   36.40    2.10
   5  -3  -8   31.10    3.10
  -5  -3   8   36.90    2.10
   5   3  -7   23.20    2.00
   5   3  -7   21.30    1.80
  -5   3   7   21.30    1.50
   5  -3  -7   21.60    1.60
   5  -3  -7   22.50    3.70
  -5   3   6  283.87   10.70
   5   3  -6  273.47   10.70
   5  -3  -6  275.67   10.60
  -5   3   5 2256.67   80.59
  -5   3   5 2173.38   80.79
   5   3  -5 2206.58   80.59
  -5   3   5 2192.38   81.19
   5   3  -5 2290.37   81.29
  -5   3   4  310.07   12.10
   5   3  -4  328.97   11.90
  -5   3   4  306.67   12.50
  -5   3   4  315.97   11.80
   5   3  -4  299.97   12.30
   5   3  -3    9.20    0.90
  -5   3   3    6.30    0.90
   5   3  -3    6.40    1.30
  -5   3   3    7.00    1.30
   5   3  -2  318.97   12.00
  -5   3   2  307.17   11.90
   5   3  -2  327.37   12.30
  -5   3   2  331.47   12.30
  -5  -3   2  303.77   12.30
   5  -3  -1    3.40    1.40
  -5   3   0 1029.40   36.40
   5   3   0  944.51   36.10
   5   3   0  974.70   35.90
  -5  -3   0  991.30   36.10
   5   3   1   34.40    2.00
  -5   3  -1   36.50    2.30
   5   3   1   37.70    1.90
  -5  -3  -1   36.90    2.00
   5   3   2  163.78    6.40
  -5   3  -2  165.08    7.00
  -5  -3  -2  159.78    6.40
   5   3   3  164.68    6.30
  -5   3  -3  150.28    6.90
   5   3   4   68.69    3.00
   5   3   4   67.79    3.30
   5   3   4   69.29    3.10
   5  -3   4   59.49    3.10
   5  -3   4   63.59    3.10
   5  -3   4   65.19    3.10
   5   3   5   76.89    3.50
   5   3   5   77.59    3.40
   5   3   5   73.69    3.50
   5  -3   5   72.19    3.50
   5  -3   5   69.29    3.50
   5  -3   5   71.49    3.40
   5  -3   5   77.59    3.50
   5   3   6    6.10    1.40
   5   3   6    3.20    1.20
   5   3   6    2.90    0.80
   5  -3   6    6.10    1.40
   5  -3   6    4.10    1.30
   5  -3   6    3.20    0.80
   5   3   7  439.36   16.40
   5   3   7  447.96   16.50
   5  -3   7  407.46   16.40
   5  -3   7  444.46   16.40
   5  -3   7  425.86   16.30
   5  -3   7  429.26   16.30
   5   3   8  117.59    5.20
   5   3   8  118.49    5.10
   5  -3   8  121.59    5.10
   5  -3   8  112.79    5.00
   5  -3   8  118.29    5.20
   5   3   9  297.47   11.70
   5   3   9  304.67   11.80
   5  -3   9  300.47   11.60
   5  -3   9  305.77   11.80
   5  -3   9  303.87   11.70
   5   3  10   85.89    4.10
   5   3  10   83.29    3.70
   5  -3  10   83.79    3.90
   5  -3  10   76.79    3.70
   5  -3  10   84.79    3.80
   5   3  11   24.80    1.50
   5   3  11   24.70    1.60
  -5   3 -11   24.00    1.60
   5  -3  11   24.40    1.50
  -5  -3 -11   24.60    1.60
   5  -3  11   25.60    1.60
   5   3  12   46.00    2.10
  -5   3 -12   51.79    2.70
   5   3  12   44.10    2.40
   5  -3  12   45.50    2.20
  -5  -3 -12   43.20    2.10
   5  -3  12   45.30    2.20
   5   3  13   49.30    2.20
  -5   3 -13   54.19    2.30
   5  -3  13   53.39    2.20
   5   4 -14    1.00    0.50
   5  -4 -14    0.70    0.40
  -5  -4  14   -0.20    0.60
  -5   4  13   42.80    2.40
   5   4 -13   38.90    2.10
  -5  -4  13   41.00    2.00
   5  -4 -13   39.50    2.00
   5   4 -12   16.40    1.50
  -5   4  12   14.50    1.40
  -5  -4  12   15.00    1.30
   5  -4 -12   15.70    1.30
   5   4 -11   42.50    2.40
  -5   4  11   38.90    2.30
  -5  -4  11   41.20    2.30
   5  -4 -11   41.00    2.30
   5   4 -10    0.80    0.80
  -5   4  10    1.20    0.60
   5  -4 -10   -1.70    1.30
  -5  -4  10   -0.30    0.60
   5   4  -9  371.76   14.00
  -5   4   9  365.16   14.00
  -5  -4   9  357.86   13.90
   5  -4  -9  366.06   13.90
   5   4  -8  211.28    8.60
  -5   4   8  219.28    8.60
  -5  -4   8  205.98    8.40
   5  -4  -8  218.68    8.50
  -5   4   7  123.69    5.30
   5   4  -7  126.19    5.50
   5   4  -7  125.69    5.50
   5  -4  -7  128.49    5.30
  -5   4   6   89.29    3.90
   5   4  -6   85.59    4.00
   5  -4  -6   86.79    3.90
   5   4  -5  216.58    8.50
  -5   4   5  223.28    8.50
   5   4  -5  225.88    8.60
  -5  -4   5  212.68    8.70
   5  -4  -5  210.08    8.50
   5   4  -4   95.19    4.00
  -5   4   4   92.89    3.90
   5   4  -4   87.99    3.90
  -5   4   4   89.29    4.80
   5  -4  -4   90.39    4.00
  -5   4   3 1111.69   42.40
   5   4  -3 1118.49   41.80
  -5   4   3 1145.79   42.00
   5   4  -3 1187.88   42.90
   5   4  -3 1172.88   42.00
   5   4  -2    7.90    1.10
   5   4  -2    6.60    1.90
  -5   4   2    5.30    0.90
   5   4  -2    6.70    0.90
  -5   4   1  405.96   15.10
   5   4  -1  400.96   15.20
  -5   4   1  401.26   15.90
   5   4  -1  412.26   15.80
   5   4  -1  415.26   15.30
   5   4   0  559.84   21.50
   5   4   0  603.74   21.60
  -5   4   0  557.64   21.40
   5   4   0  611.64   22.00
   5   4   1   21.00    1.50
   5   4   1   21.20    1.40
   5   4   1   20.30    1.70
   5  -4   1   19.20    1.70
   5   4   3  107.59    4.70
   5   4   3  111.49    4.60
   5   4   3  109.89    4.60
   5  -4   3  102.89    4.60
   5  -4   3  108.99    4.70
   5  -4   3  105.69    4.60
   5   4   4   23.90    1.80
   5   4   4   21.90    1.50
   5   4   4   18.50    1.60
   5  -4   4   19.00    2.20
   5  -4   4   19.60    1.60
   5  -4   4   24.20    1.80
   5  -4   4   23.20    1.70
   5   4   5  841.02   31.00
   5   4   5  862.91   31.10
   5   4   5  831.22   31.90
   5  -4   5  830.82   30.90
   5  -4   5  826.52   30.90
   5  -4   5  856.21   31.60
   5   4   6  192.78    7.60
   5   4   6  182.48    7.70
   5   4   6  195.48    7.60
   5  -4   6  186.78    7.60
   5  -4   6  190.48    7.50
   5  -4   6  189.48    7.60
   5  -4   6  182.98    7.50
   5   4   7   45.10    2.50
   5   4   7   46.40    2.60
   5  -4   7   42.30    2.50
   5  -4   7   42.30    2.70
   5  -4   7   48.10    2.50
   5  -4   7   48.30    2.50
   5   4   8  163.38    6.70
   5   4   8  163.98    6.70
   5  -4   8  168.18    6.80
   5  -4   8  163.08    6.60
  -5  -4  -8  151.68    6.60
   5  -4   8  168.18    6.60
   5   4   9   10.40    1.20
   5   4   9   10.10    1.30
   5  -4   9   10.00    1.20
  -5  -4  -9    6.60    1.70
   5  -4   9    9.00    1.20
   5  -4   9    8.20    1.90
   5   4  10    6.90    1.00
   5   4  10    9.70    1.20
  -5  -4 -10    8.30    1.40
   5  -4  10    8.20    1.10
   5  -4  10    7.90    1.00
   5  -4  10    9.50    1.20
  -5   4 -11   76.89    3.30
   5   4  11   76.59    3.20
   5   4  11   73.89    3.20
   5  -4  11   68.79    3.20
   5  -4  11   77.49    3.30
  -5   4 -12   14.70    1.20
   5   4  12   15.80    1.10
   5  -4  12   15.30    1.20
   5  -4  12   17.10    1.00
   5   5 -13    0.30    0.60
  -5  -5  13    1.00    0.40
   5  -5 -13    0.70    0.40
  -5   5  12    1.30    0.70
   5   5 -12    0.70    0.70
  -5  -5  12    1.10    0.50
   5  -5 -12    0.60    0.50
  -5   5  11    3.30    0.90
   5   5 -11    0.60    0.80
   5  -5 -11    1.30    0.60
  -5  -5  11    1.10    0.50
  -5   5  10    7.90    1.10
  -5  -5  10    9.60    1.10
   5  -5 -10   11.40    1.20
  -5   5   9   13.80    1.40
   5   5  -9   18.50    1.90
   5  -5  -9   16.40    1.50
  -5  -5   9   16.60    1.40
   5   5  -8   21.60    2.30
  -5   5   8   24.50    1.70
  -5  -5   8   23.50    1.70
   5  -5  -8   27.70    1.80
  -5   5   7   20.60    1.50
   5  -5  -7   19.80    1.60
  -5  -5   7   20.30    2.00
   5   5  -6   27.70    2.10
  -5   5   6   29.70    1.80
   5  -5  -6   25.10    1.90
  -5   5   5  595.64   21.60
   5   5  -5  590.74   21.70
  -5  -5   5  564.04   21.50
   5  -5  -5  561.44   21.40
   5   5  -4  275.27   10.40
  -5   5   4  271.77   10.30
   5   5  -4  261.47   10.20
   5  -5  -4  261.77   10.20
  -5  -5   4  253.67   10.20
   5   5  -3   -0.30    0.60
   5   5  -3    1.30    0.60
   5  -5  -3    1.30    0.80
   5  -5  -3    1.00    1.00
   5   5  -2   22.90    1.60
  -5   5   2   21.90    1.50
   5   5  -2   22.70    1.60
   5  -5  -2   20.00    1.90
   5  -5  -2   24.20    1.90
   5   5  -1  202.68    7.90
   5   5  -1  209.08    8.00
   5   5  -1  208.58    7.90
  -5   5   1  199.18    7.80
   5  -5  -1  189.78    7.80
   5  -5  -1  184.18    7.80
   5   5   0    0.10    0.50
   5   5   0    1.50    0.60
   5   5   0    2.20    0.80
   5  -5   0    1.70    0.80
   5  -5   0    1.80    1.00
   5  -5   0    1.20    1.10
   5   5   1    1.40    0.60
   5   5   1    1.40    0.70
   5  -5   1    2.60    0.80
   5  -5   1    2.60    1.00
   5   5   2  165.38    6.40
   5   5   2  152.78    6.10
   5   5   2  148.09    6.20
   5  -5   2  149.59    6.20
   5  -5   2  145.49    6.10
   5  -5   2  139.19    6.10
   5   5   3   27.60    1.80
   5   5   3   25.40    1.90
   5   5   3   28.10    1.80
   5  -5   3   27.30    2.10
   5  -5   3   26.50    2.00
   5  -5   3   26.80    1.80
   5   5   4  100.29    4.50
   5   5   4  110.19    4.60
   5   5   4  104.59    4.40
   5  -5   4  105.99    4.50
   5  -5   4   90.79    4.50
   5  -5   4  102.09    4.50
   5   5   5   20.40    1.60
   5   5   5   19.80    2.70
   5   5   5   20.80    1.70
   5  -5   5   23.30    1.60
   5  -5   5   22.10    1.70
   5  -5   5   21.20    1.90
   5  -5   5   25.40    2.00
   5   5   6  790.12   28.80
   5   5   6  789.12   28.90
   5   5   6  768.92   29.00
   5  -5   6  775.62   28.70
   5  -5   6  772.92   28.90
   5  -5   6  765.42   29.00
   5  -5   6  803.52   28.80
   5   5   7  299.17   12.00
   5   5   7  327.77   11.90
   5   5   7  315.97   12.00
   5  -5   7  318.07   12.00
   5  -5   7  305.57   11.80
   5  -5   7  290.77   11.70
   5   5   8  175.88    7.20
   5   5   8  160.78    6.70
   5   5   8  143.19    6.30
   5  -5   8  146.09    6.20
   5  -5   8  145.99    6.20
   5  -5   8  154.08    6.50
   5   5   9   58.19    2.70
   5   5   9   63.99    2.80
   5  -5   9   57.49    2.80
   5  -5   9   57.99    2.80
   5   5  10   45.90    2.10
   5   5  10   46.30    2.20
   5  -5  10   47.50    2.20
   5  -5  10   44.50    2.20
  -5   5 -11    2.90    0.80
   5   5  11    4.30    1.20
   5  -5  11    3.10    0.80
   5  -5  11    4.00    0.90
  -5  -6  12   -0.60    0.50
   5  -6 -12   -0.10    0.50
  -5   6  11    0.30    0.70
   5  -6 -11    0.10    0.50
  -5  -6  11    0.20    0.40
  -5   6  10    7.20    1.00
  -5  -6  10    7.60    0.90
   5  -6 -10    9.30    1.00
  -5   6   9   15.20    1.30
   5  -6  -9   15.40    1.30
  -5  -6   9   13.40    1.20
  -5   6   8   11.90    1.20
  -5  -6   8   13.60    1.20
   5  -6  -8   14.30    1.30
  -5   6   7  108.09    5.00
   5  -6  -7  117.99    4.80
  -5  -6   7  118.39    4.90
  -5   6   6  154.28    6.60
  -5  -6   6  162.68    6.50
   5  -6  -6  162.88    6.50
  -5   6   5   73.79    3.80
   5   6  -5   94.19    4.70
   5  -6  -5   76.89    3.60
  -5  -6   5   76.69    3.60
  -5   6   4  109.99    4.70
   5   6  -4  111.29    4.80
  -5  -6   4  105.59    4.60
   5  -6  -4  105.09    4.60
   5  -6  -4   97.79    4.60
   5   6  -3  296.27   11.10
  -5   6   3  292.97   10.90
   5   6  -3  282.47   10.80
  -5  -6   3  275.67   11.60
   5  -6  -3  271.27   10.80
   5  -6  -3  267.57   10.80
   5   6  -2   20.40    1.60
   5   6  -2   22.50    1.60
  -5   6   2   22.50    1.60
   5  -6  -2   18.00    2.40
   5  -6  -2   22.80    1.80
  -5   6   1  122.79    5.10
   5   6  -1  123.59    5.30
   5   6  -1  119.59    5.10
   5  -6  -1  119.19    5.10
   5   6   0  218.28    8.70
   5   6   0  229.28    8.90
   5  -6   0  215.28    8.70
   5   6   1   61.09    3.00
   5   6   1   61.39    3.10
   5   6   1   56.79    2.90
   5  -6   1   59.69    3.00
   5   6   2   68.49    3.20
   5   6   2   65.99    3.40
   5   6   2   68.39    3.40
   5  -6   2   66.69    3.20
   5  -6   2   67.09    3.30
   5   6   3    8.70    1.30
   5   6   3    7.90    1.20
   5   6   3    8.90    1.10
   5  -6   3   11.80    1.60
   5  -6   3    9.30    1.20
   5   6   4   77.89    3.90
   5   6   4   85.09    3.90
   5   6   4   83.19    3.80
   5  -6   4   92.19    4.20
   5  -6   4   86.49    3.90
   5   6   5    1.30    0.70
   5   6   5    1.00    0.60
   5   6   5    0.80    0.60
   5  -6   5    0.50    0.60
   5   6   6   80.99    3.90
   5   6   6   87.09    3.90
   5   6   6   86.99    3.80
   5  -6   6   86.89    3.80
   5   6   7   49.80    2.40
   5   6   7   44.10    2.30
   5   6   7   50.49    2.60
   5  -6   7   45.10    2.40
   5   6   8   83.89    3.80
   5   6   8   85.59    3.60
   5   6   8   81.89    3.50
   5  -6   8   86.79    4.20
   5   6   9   79.09    3.20
  -5   6  -9   76.69    3.30
   5  -6   9   75.79    3.30
  -5   6 -10   24.90    1.30
   5  -6  10   22.90    1.30
  -5  -7  11   26.70    1.30
  -5   7  10   10.90    1.10
  -5  -7  10   11.10    0.80
  -5   7   9    7.40    1.00
  -5  -7   9    6.40    0.80
  -5   7   8   13.70    1.40
  -5  -7   8   12.00    1.00
  -5  -7   7    1.30    0.50
  -5  -7   7    1.10    0.70
  -5   7   6    1.30    0.70
  -5  -7   6    1.90    0.70
  -5  -7   6    4.00    0.90
  -5   7   5   57.09    3.00
  -5  -7   5   65.79    2.90
  -5   7   4   63.89    3.10
   5   7  -4   60.89    3.20
   5  -7  -4   65.99    3.20
  -5  -7   4   69.69    3.10
   5   7  -3   49.10    2.80
  -5   7   3   50.99    2.70
  -5  -7   3   57.19    2.70
   5  -7  -3   51.59    2.60
  -5   7   2  330.17   12.90
   5   7  -2  312.47   13.00
   5   7  -2  352.46   12.80
  -5  -7   2  349.47   12.90
   5  -7  -2  339.57   12.80
   5   7  -1   95.29    4.50
   5   7  -1  103.89    4.30
   5  -7  -1  104.69    4.40
   5   7   0    1.10    0.60
   5   7   0    2.20    0.80
   5  -7   0    0.10    0.60
   5   7   1    9.80    1.10
   5   7   1    9.90    1.20
   5  -7   1    9.10    1.20
   5   7   2   14.00    1.20
   5   7   2   11.70    1.20
   5  -7   2   11.90    1.20
   5   7   3    2.70    0.90
   5   7   3    4.70    1.30
   5  -7   3    4.60    0.90
   5   7   4    7.10    1.10
   5   7   4    6.20    1.00
   5  -7   4    6.70    1.50
   5   7   5    0.80    0.70
   5   7   5    1.20    0.60
   5  -7   5    1.20    0.60
   5   7   6    7.10    1.00
   5   7   6    8.70    1.10
  -5   7  -6    6.70    1.60
   5  -7   6    7.50    1.00
  -5   7  -7   65.99    3.00
   5   7   7   56.89    2.80
   5   7   7   58.39    2.60
   5  -7   7   58.19    2.70
   5  -7   8    4.00    0.80
  -5  -8   8    9.20    0.80
  -5   8   7   17.10    1.30
  -5  -8   7   14.90    1.00
  -5   8   6  102.29    4.30
  -5  -8   6  103.59    4.10
  -5  -8   6  101.59    4.10
  -5   8   5    5.30    1.10
  -5  -8   5    4.90    0.80
  -5  -8   5    5.40    0.90
  -5   8   4   27.60    1.90
  -5  -8   4   28.50    1.60
   5   8  -3  132.49    5.60
   5  -8  -3  132.09    5.30
  -5  -8   3  131.49    5.30
   5   8  -2   40.10    2.40
   5  -8  -2   45.90    2.20
  -5  -8   2   45.20    2.20
   5   8  -1   30.40    2.00
  -5  -8   1   30.80    1.70
   5  -8  -1   30.00    1.70
   5   8   0   34.10    2.00
  -5  -8   0   34.10    1.80
   5  -8   0   33.70    1.80
   5   8   1    3.30    1.00
  -5  -8  -1    4.10    0.80
   5  -8   1    3.90    0.90
   5   8   2   15.80    1.10
   5   8   2   13.60    1.30
   5  -8   2   15.30    1.10
   5   8   3    2.70    0.90
   5   8   3    1.60    0.60
   5  -8   3    1.30    0.50
   5   8   4    4.90    1.00
   5   8   5   63.29    2.90
   5  -8   5   65.19    2.70
  -5  -8  -6    2.80    0.70
   5  -8   6    2.50    0.60
  -5  -9   4   20.70    1.20
  -5  -9   3   12.50    0.90
  -5  -9   2   51.49    2.20
  -5  -9   1    2.20    0.60
   5  -9  -1    3.50    1.00
   5  -9   0   -0.70    0.50
  -5  -9   0    0.00    0.40
   5  -9   1    8.50    0.90
  -5  -9  -1    7.10    0.70
   5  -9   2   16.50    1.10
  -5  -9  -2   17.60    1.00
   6   0 -16   57.59    2.50
   6   0 -15   -0.60    0.60
   6   0 -15   -1.10    0.60
   6   0 -14    4.00    1.10
   6   0 -14    4.10    1.00
   6   0 -13    0.10    0.50
   6   0 -13    1.00    0.70
   6   0 -12  185.48    7.50
   6   0 -12  176.98    7.30
   6   0 -11    0.80    0.70
  -6   0  11   -0.90    0.90
   6   0 -11    1.70    0.80
   6   0 -10 1097.69   40.10
   6   0 -10 1050.79   39.30
   6   0  -9   -0.90    0.70
   6   0  -9    0.30    0.90
   6   0  -8 1156.98   42.80
   6   0  -8 1194.18   43.00
   6   0  -8 1167.48   42.90
   6   0  -7   -0.50    0.60
  -6   0   6   49.20    3.20
   6   0  -6   50.79    2.50
   6   0  -5    0.20    0.50
  -6   0   5    0.10    0.50
   6   0  -4   16.90    1.20
  -6   0   4   14.30    1.30
  -6   0   3    0.20    0.40
  -6   0   1    2.40    0.60
  -6   0   0  174.28    7.00
  -6   0   0  182.38    7.10
  -6   0  -1    0.20    0.30
  -6   0  -1    0.20    0.40
  -6   0  -3   18.40    1.30
  -6   0  -4   48.70    2.50
   6   0   5    0.80    0.70
   6   0   5    0.90    0.70
   6   0   6   27.70    2.00
   6   0   6   26.90    1.80
   6   0   6   29.90    1.90
   6   0   6   28.30    2.20
   6   0   7    0.80    0.70
   6   0   7   -0.10    0.70
   6   0   8  157.08    6.60
   6   0   8  159.78    6.60
   6   0   8  161.98    6.60
   6   0   9    2.30    0.80
   6   0   9    0.00    0.70
   6   0   9    0.30    0.60
   6   0  10   34.40    2.20
   6   0  10   34.40    2.10
  -6   0 -10   35.90    2.40
   6   0  10   32.50    2.00
   6   0  11    0.70    0.60
   6   0  11   -0.50    0.50
   6   0  12   81.49    3.50
   6   0  12   76.59    3.40
   6   0  13   -0.20    0.40
   6   0  13   -1.40    0.70
   6   1 -16   44.80    2.10
   6  -1 -16   46.90    2.00
   6   1 -15    0.00    0.50
   6  -1 -15   -0.30    0.50
   6  -1 -15   -0.10    0.70
   6   1 -14    2.80    0.90
   6   1 -14    2.30    0.80
   6  -1 -14    2.20    0.60
   6  -1 -14    2.50    0.80
   6   1 -13   24.70    1.70
   6   1 -13   25.40    1.80
   6  -1 -13   25.90    1.70
   6  -1 -13   24.70    1.80
   6   1 -12   68.59    3.30
   6   1 -12   68.79    3.50
  -6   1  12   63.99    3.30
   6  -1 -12   69.29    3.30
   6  -1 -12   69.39    3.40
  -6  -1  12   74.99    3.50
   6   1 -11  590.14   22.80
  -6   1  11  647.84   23.00
   6   1 -11  599.24   23.00
  -6  -1  11  617.04   22.90
   6  -1 -11  616.44   23.00
   6  -1 -11  614.64   22.90
   6   1 -10   18.70    1.70
   6   1 -10   16.00    1.70
  -6   1  10   16.30    1.50
  -6  -1  10   17.80    1.90
   6  -1 -10   14.40    1.60
   6   1  -9   55.99    2.90
   6   1  -9   56.39    3.10
   6   1  -9   53.59    2.80
  -6  -1   9   49.90    3.00
   6  -1  -9   54.29    2.90
   6  -1  -9   53.49    2.80
   6   1  -8   69.29    3.30
   6   1  -8   67.59    3.30
  -6   1   8   62.09    4.40
   6  -1  -8   70.69    3.20
   6  -1  -8   68.29    3.30
   6   1  -7   74.99    4.30
  -6   1   7   80.19    4.00
   6   1  -7   77.69    3.50
  -6   1   6  493.75   19.80
  -6   1   6  538.95   19.80
   6   1  -6  536.35   19.50
   6   1  -6  518.45   20.00
   6  -1  -6  530.85   19.50
   6   1  -5  917.61   32.40
  -6   1   5  899.31   32.60
  -6   1   5  839.92   32.70
   6   1  -5  893.41   32.80
   6  -1  -5  878.61   32.40
  -6  -1   5  873.51   32.70
  -6   1   4   32.30    2.10
   6   1  -4   32.70    1.80
  -6   1   4   34.40    1.90
   6   1  -4   32.40    2.00
   6  -1  -4   33.90    1.80
  -6  -1   4   31.60    2.00
   6   1  -3  185.28    8.50
  -6   1   3  182.18    8.20
   6   1  -3  206.58    7.90
  -6   1   3  226.38    8.30
  -6  -1   3  217.18    8.10
   6  -1  -3  210.98    7.90
  -6   1   2 2550.14   92.89
  -6   1   2 2630.54   92.59
  -6  -1   2 2472.05   92.39
  -6   1   1  603.24   23.10
  -6  -1   1  643.14   23.00
  -6   1   0   26.70    1.60
  -6  -1   0   30.10    1.60
  -6   1  -1   91.79    4.00
  -6  -1  -1   91.39    3.80
  -6  -1  -1   91.39    3.80
  -6   1  -2   25.80    2.20
  -6  -1  -2   31.80    1.60
  -6  -1  -2   28.00    1.50
  -6  -1  -3   15.10    1.10
  -6  -1  -3   18.60    1.30
  -6   1  -4    4.80    1.50
   6   1   5   41.30    2.20
   6   1   5   38.60    2.40
   6   1   5   37.20    2.20
   6  -1   5   38.00    2.30
   6  -1   5   39.60    2.20
   6  -1   5   41.50    2.30
   6   1   6    2.30    0.80
   6   1   6    2.30    0.80
   6   1   6    4.10    0.90
   6  -1   6    3.30    0.90
   6  -1   6    3.60    1.10
   6  -1   6    5.80    1.30
   6  -1   6    3.20    0.80
   6   1   7    1.00    0.70
   6   1   7    0.90    0.70
   6   1   7    0.80    0.70
   6  -1   7   -0.10    0.80
   6  -1   7   -0.20    0.80
   6  -1   7    0.80    0.70
   6  -1   7    0.20    0.70
   6   1   8   14.30    1.60
   6   1   8   15.50    1.50
   6   1   8   14.80    1.60
   6  -1   8   12.50    1.50
   6  -1   8   15.50    1.50
   6  -1   8   15.10    1.50
   6   1   9   16.30    1.60
   6   1   9   19.10    1.70
   6   1   9   21.90    1.60
   6  -1   9   18.40    1.60
   6  -1   9   19.60    1.60
   6  -1   9   20.00    1.60
   6   1  10    1.60    0.70
   6   1  10    1.30    0.60
   6  -1  10    1.80    0.70
   6  -1  10    4.00    1.00
   6  -1  10    2.50    0.80
   6   1  11   32.60    2.00
   6   1  11   32.50    1.80
  -6   1 -11   33.60    2.00
   6  -1  11   32.90    2.00
   6  -1  11   32.30    1.90
   6  -1  11   34.50    1.90
   6   1  12   65.79    2.90
   6   1  12   63.59    2.80
  -6   1 -12   59.79    2.80
   6  -1  12   60.99    2.80
   6  -1  12   61.59    2.80
   6   1  13   99.69    3.80
  -6  -1 -13   93.09    3.80
   6  -1  13   93.19    3.80
   6  -1  13   97.19    3.80
   6  -2 -16    2.60    0.70
   6   2 -15  146.69    5.80
   6  -2 -15  144.99    5.70
   6   2 -14    7.00    1.00
  -6  -2  14    7.00    1.20
   6  -2 -14    6.20    1.10
   6  -2 -14    7.30    1.00
   6   2 -13   12.60    1.60
   6  -2 -13   12.10    1.70
  -6  -2  13   10.30    1.40
  -6   2  12   83.59    3.90
   6   2 -12   87.59    4.00
   6  -2 -12   87.89    4.00
  -6  -2  12   85.29    3.90
   6  -2 -12   81.89    3.80
  -6   2  11   36.70    2.40
   6   2 -11   41.10    2.40
  -6  -2  11   39.10    2.30
   6  -2 -11   36.10    2.10
   6  -2 -11   37.30    2.50
   6   2 -10   -0.40    0.70
  -6   2  10    1.00    0.70
   6  -2 -10    0.90    1.00
  -6  -2  10    0.30    0.80
   6  -2 -10    1.00    0.80
   6   2  -9    3.60    1.10
  -6   2   9    7.10    1.10
   6   2  -9    6.40    1.40
  -6  -2   9    5.20    1.40
   6  -2  -9    5.80    1.70
   6  -2  -9    6.50    1.30
  -6   2   8  162.88    6.60
   6   2  -8  161.78    6.60
   6   2  -8  159.18    6.70
   6  -2  -8  157.08    6.70
  -6  -2   8  154.58    6.50
   6  -2  -8  173.38    6.60
   6   2  -7   40.70    2.60
  -6   2   7   44.00    3.30
   6   2  -7   43.70    2.50
   6  -2  -7   41.40    2.20
   6  -2  -7   39.20    2.80
  -6   2   6   14.70    1.90
   6   2  -6   13.60    1.30
   6   2  -6    9.70    2.00
  -6   2   5  161.48    7.10
   6   2  -5  164.48    7.10
   6   2  -5  173.98    6.70
  -6   2   5  165.88    6.90
  -6   2   4   39.20    2.20
   6   2  -4   36.90    2.00
   6   2  -4   38.10    2.40
  -6   2   4   36.50    2.60
  -6   2   3 7907.01  268.87
   6   2  -3 7457.05  268.67
  -6   2   3 6957.50  265.87
   6   2  -3 7486.75  267.57
  -6  -2   3 7033.20  266.97
   6   2  -2  177.98    7.10
  -6   2   2  184.98    7.10
   6   2  -2  172.88    6.80
  -6  -2   2  166.98    7.00
   6   2  -1  460.55   17.30
  -6   2   1  460.35   17.30
   6   2  -1  455.75   17.00
  -6  -2   1  465.05   17.20
   6   2   0  256.17    9.60
  -6   2   0  251.87    9.90
  -6  -2   0  255.77    9.70
  -6   2  -1  776.72   27.00
   6   2   1  726.03   26.60
  -6  -2  -1  709.73   26.70
   6  -2   1  688.93   27.00
  -6   2  -2 1373.86   48.60
   6   2   2 1308.87   48.20
  -6  -2  -2 1324.67   48.00
  -6  -2  -2 1295.27   48.00
  -6   2  -3 1211.68   45.80
   6   2   3 1281.57   45.40
   6   2   4    0.50    0.70
  -6   2  -4    1.30    1.00
   6   2   4    1.40    0.70
   6   2   4    0.00    0.70
   6  -2   4    1.70    0.80
   6   2   5  284.97   10.60
   6   2   5  279.47   10.60
   6   2   5  259.97   10.50
   6  -2   5  273.37   10.60
   6  -2   5  275.07   10.60
   6  -2   5  277.67   10.60
   6  -2   5  266.57   10.50
   6   2   6  100.29    4.50
   6   2   6  101.79    4.50
   6   2   6   97.99    4.50
   6  -2   6   95.69    4.50
   6  -2   6  103.69    4.50
   6  -2   6  106.09    4.40
   6  -2   6  105.19    4.50
   6   2   7   67.79    3.20
   6   2   7   64.89    3.20
   6   2   7   63.59    3.30
   6  -2   7   66.49    3.20
   6  -2   7   62.09    3.10
   6  -2   7   68.69    3.20
   6  -2   7   65.39    3.20
   6   2   8   99.99    4.30
   6   2   8   99.69    4.30
   6   2   8   91.09    4.40
   6  -2   8   94.79    4.20
   6  -2   8   94.49    4.40
   6  -2   8   92.89    4.30
   6   2   9  103.09    4.80
   6   2   9  103.39    4.70
   6  -2   9  108.09    4.70
   6  -2   9  111.39    4.70
   6  -2   9  111.29    4.80
   6   2  10    6.00    1.20
   6  -2  10    5.40    1.10
   6  -2  10    5.40    1.10
   6  -2  10    5.40    1.10
   6   2  11   16.30    1.20
   6   2  11   15.00    1.30
  -6   2 -11   15.70    1.40
   6  -2  11   16.40    1.40
   6  -2  11   18.40    1.30
   6  -2  11   16.90    1.30
   6   2  12   16.40    1.10
  -6   2 -12   15.80    1.30
   6   2  12   15.50    1.30
   6  -2  12   16.40    1.10
  -6  -2 -12   16.20    1.10
   6  -2  12   16.50    1.30
   6   2  13   24.10    1.20
  -6  -2 -13   20.70    1.20
   6  -2  13   22.60    1.20
   6   3 -15    9.50    0.90
   6  -3 -15    8.30    0.70
  -6  -3  15    9.90    2.00
   6   3 -14   34.50    2.00
  -6  -3  14   33.40    1.80
   6  -3 -14   34.80    1.80
  -6   3  13   22.20    1.70
   6   3 -13   20.70    1.50
  -6  -3  13   21.40    1.50
   6  -3 -13   22.40    1.40
  -6   3  12   85.09    4.10
   6   3 -12   98.69    4.30
   6  -3 -12   89.99    4.20
  -6  -3  12   98.29    4.10
  -6   3  11  128.49    5.70
   6   3 -11  136.79    5.80
  -6  -3  11  143.79    5.70
   6  -3 -11  126.59    5.80
   6  -3 -11  138.49    6.00
   6   3 -10  541.15   20.30
  -6   3  10  566.24   20.30
   6  -3 -10  526.25   20.20
  -6  -3  10  549.85   20.20
   6  -3 -10  514.15   20.20
  -6   3   9   76.99    3.60
   6   3  -9   76.49    3.70
   6   3  -9   76.89    3.90
  -6  -3   9   78.49    3.60
   6  -3  -9   73.19    3.90
   6  -3  -9   75.79    3.60
  -6   3   8  308.37   12.00
   6   3  -8  317.37   12.00
   6   3  -8  315.37   12.00
   6  -3  -8  305.67   11.80
   6  -3  -8  290.27   11.90
  -6  -3   8  312.67   11.80
   6   3  -7  136.89    5.60
  -6   3   7  129.39    5.50
   6   3  -7  127.69    5.60
   6  -3  -7  134.79    5.40
   6  -3  -7  119.49    5.60
   6   3  -6  128.29    5.30
  -6   3   6  118.19    6.10
  -6   3   6  124.09    5.20
   6  -3  -6  127.69    5.20
  -6   3   5  355.26   14.20
   6   3  -5  360.56   13.80
   6   3  -5  398.26   14.60
  -6   3   5  375.46   13.80
   6  -3  -5  334.67   13.70
   6   3  -4   42.60    2.90
  -6   3   4   42.50    2.20
   6   3  -4   43.30    2.20
  -6   3   4   45.40    2.80
   6   3  -3   74.69    3.30
  -6   3   3   73.59    3.30
   6   3  -3   73.69    3.90
  -6   3   3   76.89    3.80
  -6   3   2  758.12   27.60
  -6   3   2  773.72   28.20
   6   3  -2  774.72   28.10
  -6  -3   2  710.33   28.00
  -6   3   1  264.37   10.10
   6   3  -1  263.87    9.90
  -6   3   1  234.48    9.40
   6   3  -1  246.08    9.50
  -6  -3   1  240.28    9.80
   6   3   0   59.89    3.10
  -6   3   0   58.29    3.20
   6   3   0   61.79    2.80
  -6  -3   0   61.19    3.10
  -6   3  -1   45.20    2.90
   6   3   1   45.40    2.30
  -6  -3  -1   47.30    2.50
   6   3   2   90.19    3.80
  -6   3  -2   85.29    4.50
   6   3   2   85.79    3.90
   6   3   3   80.89    3.50
   6   3   3   82.49    3.50
   6   3   3   73.79    3.60
   6  -3   3   74.69    3.50
   6  -3   3   77.09    3.50
   6  -3   3   75.69    3.50
   6   3   4    7.70    1.30
   6   3   4    8.20    1.00
   6   3   4    7.90    1.50
   6  -3   4    6.90    1.40
   6  -3   4    8.00    1.30
   6  -3   4    9.90    1.40
   6   3   5    0.70    0.70
   6   3   5    1.20    0.70
   6   3   5    1.10    0.80
   6  -3   5    0.90    0.70
   6  -3   5    2.40    1.00
   6  -3   5    2.60    0.80
   6  -3   5    0.20    0.70
   6   3   6   37.20    2.20
   6   3   6   35.10    2.30
   6   3   6   31.90    2.10
   6  -3   6   34.90    2.20
   6  -3   6   34.40    2.10
   6  -3   6   33.00    2.10
   6   3   7    1.20    0.70
   6   3   7    1.10    0.70
   6  -3   7   -0.10    0.80
   6  -3   7    1.20    0.70
   6  -3   7    1.40    0.70
   6  -3   7    1.50    0.70
   6   3   8  135.09    5.70
   6   3   8  136.49    5.80
   6  -3   8  136.39    5.90
   6  -3   8  132.69    5.60
   6  -3   8  133.99    5.70
   6   3   9   41.90    2.30
   6   3   9   39.40    2.40
   6  -3   9   42.70    2.40
   6  -3   9   41.70    2.30
   6  -3   9   42.30    2.30
   6   3  10   15.90    1.30
   6   3  10   18.30    1.40
   6  -3  10   17.50    1.40
  -6  -3 -10   19.60    1.50
   6  -3  10   16.80    1.40
   6  -3  10   16.80    1.40
  -6   3 -11   98.59    4.10
   6   3  11  100.09    4.10
   6   3  11   96.89    4.10
  -6  -3 -11   97.19    4.00
   6  -3  11   96.59    4.10
   6  -3  11   93.59    4.00
   6   3  12    4.40    1.00
   6   3  12    3.20    0.80
  -6   3 -12    5.30    1.20
   6  -3  12    3.40    0.70
   6  -3  12    4.60    0.90
  -6  -3 -12    2.80    1.00
   6  -4 -14   45.60    2.10
   6   4 -13   10.40    1.10
  -6   4  13    9.40    1.40
   6  -4 -13    7.60    0.90
  -6  -4  13    9.40    0.90
   6   4 -12    0.50    0.60
  -6   4  12    0.10    0.70
   6  -4 -12    0.20    0.50
  -6  -4  12    0.50    0.50
  -6   4  11   10.90    1.20
   6   4 -11   13.20    1.50
   6  -4 -11   11.70    1.20
  -6  -4  11   13.00    1.20
   6   4 -10  195.78    7.70
  -6   4  10  180.28    7.60
  -6  -4  10  183.38    7.50
   6  -4 -10  188.48    7.60
   6   4  -9   19.20    1.90
  -6   4   9   20.80    2.10
  -6  -4   9   16.90    1.50
   6  -4  -9   18.90    1.60
   6   4  -8  174.68    7.30
  -6   4   8  180.38    7.30
   6   4  -8  179.28    7.30
   6  -4  -8  177.78    7.20
   6   4  -7   48.60    2.80
  -6   4   7   49.50    2.60
   6   4  -7   47.50    3.10
   6  -4  -7   49.90    2.60
  -6   4   6  227.68    9.00
   6   4  -6  226.08    8.90
   6  -4  -6  216.78    8.70
   6   4  -5    3.40    1.10
   6   4  -5    5.40    1.00
  -6   4   5    5.80    0.90
   6  -4  -5    8.20    1.30
   6   4  -4   52.29    2.60
   6   4  -4   50.69    2.50
  -6   4   4   50.29    2.50
   6  -4  -4   49.70    2.60
   6   4  -3  912.61   33.10
  -6   4   3  907.31   33.00
   6   4  -3  908.61   33.00
   6  -4  -3  869.01   32.90
   6   4  -2    3.00    0.80
   6   4  -2    3.30    1.00
   6   4  -2    2.00    0.60
   6   4  -2    1.70    1.20
  -6   4   2    2.80    0.90
   6  -4  -2    4.10    1.20
   6   4  -1  165.28    7.00
   6   4  -1  179.58    7.80
   6   4  -1  184.58    7.10
   6   4  -1  174.68    7.00
  -6   4   1  183.18    6.90
   6  -4  -1  172.98    7.00
   6   4   0  198.98    7.60
   6   4   0  203.38    7.70
   6   4   0  201.48    7.70
   6  -4   0  186.28    7.70
   6  -4   0  186.58    7.60
   6  -4   0  188.68    7.60
   6   4   1   28.90    2.00
   6   4   1   32.90    1.90
   6   4   1   29.80    1.80
   6  -4   1   26.50    1.90
   6  -4   1   28.20    2.00
   6  -4   1   31.20    1.90
   6   4   2    1.50    0.60
   6   4   2    0.40    0.60
   6   4   2    3.90    1.10
   6  -4   2    1.20    0.80
   6  -4   2    0.30    0.70
   6  -4   2    1.30    0.80
   6   4   3   43.30    2.30
   6   4   3   45.00    2.40
   6   4   3   44.80    2.40
   6  -4   3   43.00    2.40
   6  -4   3   40.20    2.30
   6  -4   3   44.80    2.40
   6   4   4   25.90    1.80
   6   4   4   30.30    2.00
   6   4   4   28.70    1.80
   6  -4   4   27.40    1.90
   6  -4   4   28.80    1.90
   6  -4   4   29.40    1.90
   6   4   5  139.59    5.70
   6   4   5  138.79    5.60
   6   4   5  131.69    5.70
   6  -4   5  131.19    5.50
   6  -4   5  132.79    5.60
   6  -4   5  126.09    5.60
   6   4   6   32.70    2.00
   6   4   6   32.30    2.00
   6   4   6   32.40    2.30
   6  -4   6   28.30    2.00
   6  -4   6   31.00    2.50
   6  -4   6   31.40    2.20
   6  -4   6   30.90    2.00
   6   4   7  153.58    6.40
   6   4   7  154.88    6.30
   6   4   7  138.49    6.30
   6  -4   7  151.38    6.40
   6  -4   7  147.59    6.20
   6  -4   7  165.68    7.10
   6  -4   7  150.88    6.20
   6   4   8   20.00    1.60
   6   4   8   20.20    1.50
   6  -4   8   19.70    1.60
   6  -4   8   20.20    1.60
   6  -4   8   23.00    1.60
   6   4   9  130.89    5.30
   6   4   9  130.09    5.40
   6  -4   9  125.59    5.30
   6  -4   9  127.59    5.20
  -6  -4  -9  124.49    5.60
   6  -4   9  136.39    5.40
   6   4  10   50.19    2.40
   6   4  10   48.30    2.30
   6  -4  10   47.60    2.30
   6  -4  10   48.10    2.40
   6  -4  10   51.49    2.30
   6   4  11   30.90    1.50
  -6   4 -11   31.50    2.10
   6  -4  11   29.90    1.60
   6  -4  11   26.40    1.70
  -6   4 -12   46.00    2.00
   6   5 -13    4.70    1.10
  -6  -5  13    2.50    0.70
  -6   5  12    2.70    1.00
  -6  -5  12    2.60    0.80
   6  -5 -12    2.70    0.80
   6   5 -11   13.70    1.50
  -6   5  11   15.80    1.30
   6  -5 -11   17.00    1.20
  -6  -5  11   14.40    1.20
   6   5 -10    0.00    0.80
  -6   5  10    0.60    0.60
  -6  -5  10    0.20    0.50
   6  -5 -10    0.20    0.60
   6   5  -9  140.59    5.90
  -6   5   9  133.59    5.90
   6  -5  -9  147.19    5.80
  -6  -5   9  141.19    5.80
  -6   5   8   11.40    1.20
  -6  -5   8   12.70    1.30
   6  -5  -8   14.90    1.40
  -6   5   7   24.60    1.70
   6   5  -7   27.30    2.10
   6  -5  -7   22.80    1.70
  -6   5   6   80.69    3.70
   6   5  -6   84.19    3.90
   6  -5  -6   84.49    3.70
  -6  -5   6   71.89    3.80
   6   5  -5  763.42   27.50
   6   5  -5  787.52   27.80
  -6   5   5  760.62   27.80
   6  -5  -5  670.33   27.90
  -6  -5   5  742.93   27.50
  -6   5   4  877.81   31.50
   6   5  -4  895.51   31.60
   6   5  -4  814.52   31.90
   6  -5  -4  824.22   31.30
   6   5  -3    0.40    0.50
  -6   5   3    1.00    0.60
   6  -5  -3    0.40    0.80
   6  -5  -3   -1.00    1.10
   6   5  -2  561.94   20.80
   6   5  -2  565.74   21.00
  -6   5   2  579.64   20.80
   6  -5  -2  532.95   20.70
   6  -5  -2  558.44   20.80
  -6   5   1    0.90    0.80
   6   5  -1    2.20    0.70
   6   5  -1    0.60    0.50
   6   5  -1    1.50    0.70
   6  -5  -1    0.80    0.90
   6  -5  -1    0.80    0.80
   6  -5  -1   -0.20    0.80
   6   5   0   66.99    3.20
   6   5   0   70.59    3.40
   6   5   0   66.79    3.20
   6  -5   0   66.29    3.20
   6  -5   0   67.89    3.30
   6  -5   0   65.49    3.30
   6   5   1   37.60    2.10
   6   5   1   39.30    2.20
   6   5   1   37.30    2.20
   6  -5   1   36.50    2.30
   6  -5   1   36.90    2.20
   6  -5   1   37.00    2.20
   6   5   2   30.90    1.90
   6   5   2   25.60    1.70
   6   5   2   27.50    1.90
   6  -5   2   26.60    1.80
   6  -5   2   27.70    2.00
   6  -5   2   21.40    1.90
   6   5   3   21.60    1.70
   6   5   3   18.40    1.60
   6   5   3   22.90    1.60
   6  -5   3   19.70    1.80
   6  -5   3   20.70    1.70
   6  -5   3   21.80    1.70
   6   5   4    5.00    1.10
   6   5   4    7.70    1.20
   6   5   4    8.30    1.20
   6  -5   4    9.20    1.70
   6  -5   4    6.30    1.30
   6  -5   4    6.60    1.20
   6   5   5  138.89    5.90
   6   5   5  137.19    5.80
   6   5   5  142.09    5.90
   6  -5   5  132.39    5.70
   6  -5   5  141.49    5.80
   6  -5   5  140.09    5.80
   6   5   6   41.90    2.50
   6   5   6   46.20    2.40
   6   5   6   45.40    2.50
   6  -5   6   45.20    2.40
   6  -5   6   44.40    2.40
   6  -5   6   41.20    2.40
   6   5   7   14.60    1.30
   6   5   7   17.80    1.40
   6   5   7   13.70    1.60
   6  -5   7   14.80    1.30
   6  -5   7   11.30    1.60
   6   5   8   37.60    2.00
   6   5   8   34.10    1.90
   6  -5   8   32.60    2.00
   6  -5   8   37.40    2.10
   6  -5   8   35.20    2.30
   6   5   9  194.18    7.20
   6   5   9  189.48    7.10
   6  -5   9  171.68    7.30
   6  -5   9  176.08    7.00
   6   5  10   55.19    2.50
   6   5  10   48.30    2.20
  -6   5 -10   46.10    2.40
   6  -5  10   47.90    2.20
   6  -5  10   48.40    2.30
  -6   5 -11   80.99    3.20
   6  -5  11   75.49    3.20
  -6  -6  12    3.70    0.60
   6  -6 -12    3.30    0.80
  -6   6  11    0.90    0.60
  -6  -6  11    0.70    0.40
   6  -6 -11    0.70    0.50
  -6   6  10    8.30    1.20
  -6  -6  10    7.20    0.90
   6  -6 -10    7.40    0.90
  -6   6   9    5.10    0.90
   6  -6  -9    3.80    0.90
  -6  -6   9    5.70    0.80
  -6   6   8    1.10    0.60
   6  -6  -8    0.50    0.70
  -6   6   7   38.40    2.20
   6  -6  -7   42.40    2.20
  -6  -6   7   37.20    2.40
   6   6  -6  194.58    7.80
  -6   6   6  181.58    7.60
   6  -6  -6  188.68    7.50
  -6  -6   6  187.68    7.50
   6   6  -5   74.89    3.70
  -6   6   5   71.39    3.50
   6  -6  -5   76.59    3.40
  -6  -6   5   75.29    3.50
   6   6  -4    5.30    1.40
  -6   6   4    7.30    1.70
   6   6  -4    4.80    1.00
   6  -6  -4    6.50    1.40
  -6  -6   4    4.70    1.40
   6   6  -3 1286.07   46.30
  -6   6   3 1316.77   46.10
   6   6  -3 1245.28   46.00
   6  -6  -3 1246.58   45.90
   6  -6  -3 1202.08   45.90
   6   6  -2   17.30    1.40
   6   6  -2   15.00    1.40
  -6   6   2   15.50    1.50
   6  -6  -2   15.10    1.60
   6  -6  -2   14.80    1.70
   6   6  -1   22.40    1.60
   6   6  -1   20.90    1.60
   6  -6  -1   21.30    1.90
   6  -6  -1   23.10    1.80
   6   6   0  273.47   10.50
   6   6   0  266.27   10.20
   6  -6   0  251.27   10.10
   6  -6   0  263.47   10.20
   6   6   1    3.50    0.90
   6   6   1    3.20    1.00
   6  -6   1    1.40    1.00
   6  -6   1    4.70    1.10
   6  -6   1    3.90    1.10
   6   6   2   41.70    2.50
   6   6   2   45.10    2.40
   6   6   2   47.50    2.40
   6  -6   2   44.00    2.50
   6  -6   2   44.20    2.40
   6   6   3   70.09    3.30
   6   6   3   70.39    3.50
   6   6   3   73.99    3.40
   6  -6   3   72.69    3.40
   6  -6   3   71.99    3.40
   6   6   4   40.70    2.40
   6   6   4   49.90    3.10
   6   6   4   39.90    2.20
   6  -6   4   41.70    2.30
   6  -6   4   43.90    2.40
   6   6   5    3.90    1.10
   6   6   5    4.30    1.00
   6   6   5    3.70    0.90
   6  -6   5    3.70    1.00
   6   6   6   27.50    1.60
   6   6   6   26.00    1.60
   6   6   6   24.90    1.80
   6  -6   6   26.10    1.60
   6   6   7    0.10    0.40
   6   6   7   -0.70    0.90
   6   6   7    0.00    0.80
   6  -6   7    0.50    0.40
   6   6   8    4.60    0.80
   6   6   8    3.80    0.80
   6  -6   8    3.80    0.90
  -6   6  -9   72.99    3.10
   6   6   9   72.19    3.00
   6  -6   9   74.99    3.10
  -6  -7  11  123.09    4.70
  -6   7  10    0.20    1.00
  -6  -7  10    1.10    0.40
  -6   7   9    1.50    0.60
  -6  -7   9    0.90    0.40
  -6   7   8   21.90    1.50
  -6  -7   8   21.80    1.30
  -6   7   7   35.10    2.00
  -6  -7   7   33.50    2.00
  -6  -7   7   36.80    2.10
  -6   7   6    1.40    0.60
  -6  -7   6    0.50    0.70
  -6   7   5  499.35   18.70
   6   7  -5  491.45   18.80
  -6  -7   5  504.75   18.60
  -6   7   4   24.40    1.70
   6   7  -4   23.20    1.80
  -6  -7   4   25.40    1.60
   6   7  -3    5.90    1.10
  -6   7   3    4.90    1.20
   6  -7  -3    4.20    1.50
  -6  -7   3    5.70    1.10
   6   7  -2   77.39    3.80
   6   7  -2   84.19    3.60
  -6  -7   2   84.19    3.70
   6  -7  -2   80.99    3.60
   6   7  -1    3.60    1.00
   6   7  -1    3.80    0.90
   6  -7  -1    2.20    0.70
   6   7   0   31.50    2.10
   6   7   0   32.80    1.90
   6  -7   0   36.50    2.00
   6   7   1   17.70    1.50
   6   7   1   18.80    1.40
   6  -7   1   22.10    1.50
   6   7   2   22.40    1.50
   6   7   2   19.10    1.60
   6  -7   2   22.10    1.70
   6   7   3    6.00    0.90
   6   7   3    5.00    1.00
   6  -7   3    6.10    0.90
   6   7   4   13.30    1.10
   6   7   4   11.90    1.20
   6  -7   4   12.90    1.10
   6   7   5   45.80    2.10
   6   7   5   44.70    2.40
   6  -7   5   41.00    2.10
   6   7   6   14.30    1.40
  -6   7  -6   13.90    1.40
   6   7   6   16.00    1.10
   6  -7   6   15.20    1.10
   6   7   7    0.60    0.60
  -6   7  -7    1.00    1.00
   6  -7   7    1.00    0.40
   6  -7   8   82.29    3.30
  -6  -8   8    0.30    0.40
  -6  -8   7    3.60    0.60
  -6   8   6   27.60    1.80
  -6  -8   6   28.40    1.70
  -6  -8   6   31.30    1.50
  -6   8   5   26.00    1.80
  -6  -8   5   24.10    1.40
  -6  -8   5   25.40    1.50
  -6  -8   4    3.60    0.90
   6   8  -3   11.50    1.60
  -6  -8   3    9.60    1.00
   6   8  -2   81.89    3.70
  -6  -8   2   83.49    3.50
   6  -8  -2   78.99    3.40
   6   8  -1    0.70    0.70
  -6  -8   1    3.20    0.80
   6  -8  -1    1.30    0.60
   6   8   0   21.30    1.60
   6  -8   0   21.80    1.40
  -6  -8   0   20.90    1.40
   6   8   1    0.10    0.40
   6   8   1    0.30    0.70
   6  -8   1    0.20    0.50
  -6  -8  -1    0.40    0.40
   6   8   2   22.20    1.50
   6   8   2   19.90    1.20
   6  -8   2   21.30    1.30
   6   8   3    0.60    0.60
   6   8   3   -0.50    0.70
   6  -8   3   -0.10    0.40
   6   8   4   29.40    1.50
   6   8   4   29.70    1.80
   6  -8   4   29.00    1.50
   6  -8   5   21.10    1.20
  -6  -9   3    0.30    0.40
  -6  -9   2   97.59    3.80
  -6  -9   1   11.80    0.90
  -6  -9   0   -0.10    0.40
  -6  -9  -1    1.60    0.40
   7   0 -16   53.89    2.40
   7   0 -15    1.20    0.80
   7   0 -15   -0.20    1.00
   7   0 -14  128.59    5.30
   7   0 -14  124.79    5.10
   7   0 -13    0.80    0.60
   7   0 -13   -0.30    0.70
  -7   0  12 1000.10   38.00
   7   0 -12 1057.69   38.00
   7   0 -12 1046.50   38.50
   7   0 -11    0.50    0.60
   7   0 -11    0.20    0.60
  -7   0  11    0.40    0.90
   7   0 -10  386.66   14.70
   7   0 -10  379.56   15.00
   7   0  -9    0.60    0.80
   7   0  -9   -0.40    0.90
   7   0  -8 2024.50   73.09
   7   0  -8 2018.00   73.29
   7   0  -8 2000.70   73.19
   7   0  -7    0.90    0.70
   7   0  -7    0.20    0.60
   7   0  -6 1098.79   40.20
   7   0  -5    0.00    0.50
  -7   0   4   11.50    1.50
   7   0  -4   12.70    1.10
  -7   0   2   22.50    1.60
   7   0  -2   23.60    1.50
  -7   0   2   28.40    1.90
  -7   0   1   -0.10    0.40
  -7   0   1    0.60    0.40
  -7   0   0  195.18    7.70
  -7   0   0  187.58    7.60
  -7   0  -1    0.20    0.40
  -7   0  -1   -0.20    0.50
  -7   0  -2  229.98    9.10
  -7   0  -2  224.78    8.80
  -7   0  -3    5.10    1.20
   7   0   4  215.38    8.60
   7   0   4  239.38    9.20
   7   0   4  214.08    8.70
   7   0   5    0.20    0.80
   7   0   5    0.80    0.70
   7   0   5   -0.80    1.10
   7   0   5    0.10    0.70
   7   0   6    1.00    0.70
   7   0   6   -0.40    0.60
   7   0   6    0.30    1.00
   7   0   7    0.40    0.70
   7   0   7    0.50    0.60
   7   0   7    0.10    0.60
   7   0   8   69.39    3.40
   7   0   8   71.79    3.40
   7   0   8   71.39    3.50
   7   0   9    0.50    1.20
   7   0   9   -0.10    0.70
   7   0   9   -0.80    0.60
  -7   0 -10   17.60    2.00
   7   0  10   20.90    1.50
   7   0  10   19.90    1.50
   7   0  10   19.10    1.50
   7   0  11   -0.30    0.60
   7   0  11    0.40    0.50
   7   0  12   36.00    1.80
   7   0  12   32.60    1.70
   7   0  13    0.50    0.40
  -7   0 -13    0.30    0.40
   7   1 -16    3.60    0.80
   7   1 -15   -0.20    0.50
   7  -1 -15   -0.60    0.50
   7  -1 -15    0.40    0.70
   7   1 -14    0.30    0.50
   7  -1 -14   -0.40    0.50
   7  -1 -14   -0.10    0.70
   7   1 -13    5.10    1.50
   7   1 -13    6.00    1.10
   7  -1 -13    4.40    1.30
   7  -1 -13    6.10    1.10
   7   1 -12   33.50    2.20
  -7   1  12   32.30    2.10
   7   1 -12   30.50    2.10
  -7  -1  12   32.10    2.40
   7  -1 -12   34.20    2.00
   7  -1 -12   34.90    2.20
   7   1 -11  602.14   23.20
  -7   1  11  697.43   23.50
   7   1 -11  631.14   23.50
   7  -1 -11  610.74   23.30
  -7  -1  11  592.94   23.20
   7  -1 -11  615.04   23.40
  -7   1  10   55.49    2.90
   7   1 -10   57.69    2.90
   7   1 -10   61.19    3.00
   7  -1 -10   55.79    2.80
   7  -1 -10   55.99    3.00
  -7  -1  10   52.79    3.10
   7   1  -9    4.10    1.20
   7   1  -9    6.00    1.30
   7  -1  -9    4.60    1.40
  -7  -1   9    5.20    1.20
   7  -1  -9    5.80    1.10
   7   1  -8   -0.70    0.70
   7   1  -8    2.80    1.10
   7  -1  -8    0.40    0.70
   7  -1  -8   -0.30    0.70
   7   1  -7   13.40    1.70
   7   1  -7   14.90    1.30
  -7   1   7   14.60    2.40
   7  -1  -7   13.80    1.60
   7  -1  -7   14.10    1.50
   7   1  -6 1005.50   37.90
  -7   1   6 1058.49   38.30
   7   1  -6 1022.20   38.50
   7  -1  -6 1048.70   37.90
   7   1  -5  385.06   14.40
   7   1  -5  374.66   14.90
  -7   1   5  394.26   14.80
   7  -1  -5  373.16   14.40
  -7   1   4    4.50    1.50
   7   1  -4    5.20    1.20
   7   1  -4    4.60    0.90
  -7   1   4    5.80    1.10
   7  -1  -4    7.20    0.90
  -7  -1   4    4.60    1.40
  -7   1   3 1665.63   58.69
   7   1  -3 1546.95   58.29
  -7   1   3 1558.44   58.79
   7  -1  -3 1652.13   58.39
  -7  -1   3 1612.44   58.69
   7   1  -2   -0.30    0.40
  -7   1   2   -0.30    0.50
  -7   1   2   -0.30    0.40
   7  -1  -2    1.30    0.70
  -7  -1   2    1.30    0.50
   7   1  -1  735.33   27.60
  -7   1   1  755.62   27.90
  -7   1   1  770.32   28.20
  -7  -1   1  757.72   27.90
   7   1   0 1753.32   63.09
  -7   1   0 1739.13   63.39
  -7  -1   0 1728.73   63.29
  -7  -1   0 1746.03   63.29
  -7   1  -1 1994.10   71.49
   7   1   1 1957.60   71.09
  -7  -1  -1 1934.21   71.29
  -7  -1  -1 1974.70   71.29
   7   1   2  568.24   21.70
  -7   1  -2  629.94   22.10
  -7  -1  -2  582.34   21.80
  -7  -1  -2  579.94   21.80
  -7   1  -4   33.30    2.80
   7   1   4   35.20    2.10
   7   1   4   33.50    2.30
   7   1   4   39.40    2.40
   7  -1   4   42.50    2.30
   7  -1   4   34.30    2.10
   7  -1   4   35.00    2.10
   7   1   5  129.09    5.70
   7   1   5  136.99    5.60
   7   1   5  143.89    5.60
   7  -1   5  131.99    5.60
   7  -1   5  132.49    5.70
   7  -1   5  136.09    5.60
   7  -1   5  138.79    5.60
   7   1   6   13.40    1.50
   7   1   6   11.40    1.50
   7  -1   6   10.80    1.60
   7  -1   6   10.30    1.50
   7  -1   6   11.50    1.50
   7  -1   6   10.10    1.30
   7   1   7   34.40    2.20
   7   1   7   32.00    2.10
   7   1   7   34.30    2.10
   7  -1   7   33.50    2.10
   7  -1   7   31.80    2.00
   7  -1   7   34.50    2.20
   7  -1   7   33.00    2.20
   7   1   8   80.89    3.80
   7   1   8   75.59    3.60
   7   1   8   79.69    3.60
   7  -1   8   72.79    3.60
   7  -1   8   76.49    3.60
   7  -1   8   76.09    3.70
   7   1   9   24.10    1.70
   7   1   9   20.40    1.70
   7   1   9   21.30    1.80
   7  -1   9   21.20    1.70
   7  -1   9   24.20    1.90
   7  -1   9   24.40    1.80
   7   1  10  168.88    6.70
   7  -1  10  137.59    6.70
   7   1  11    8.50    1.00
  -7   1 -11    8.20    1.30
   7   1  11    9.10    1.10
   7  -1  11    7.50    1.10
   7   1  12    0.60    0.40
   7   1  12    0.60    0.50
   7  -1  12    0.70    0.50
   7  -1  12   -0.30    0.40
  -7   1 -13   13.80    0.90
  -7  -1 -13   13.80    0.90
   7   2 -15   42.40    2.10
   7  -2 -15   42.40    2.00
   7   2 -14    5.90    0.90
  -7  -2  14    5.70    1.40
   7  -2 -14    6.70    1.40
   7  -2 -14    6.80    0.90
  -7   2  13    0.40    1.00
   7   2 -13    1.10    0.60
   7  -2 -13    1.30    0.60
  -7  -2  13    0.00    0.80
   7  -2 -13    0.40    0.90
   7   2 -12    0.40    0.60
  -7   2  12    1.60    0.70
   7  -2 -12    3.40    1.10
   7  -2 -12    1.00    1.00
  -7  -2  12    1.70    0.80
   7   2 -11   69.09    3.40
  -7   2  11   64.39    3.30
   7  -2 -11   65.99    3.20
  -7  -2  11   67.39    3.30
   7  -2 -11   69.29    3.50
   7   2 -10   50.99    2.90
  -7   2  10   50.49    2.70
   7   2 -10   46.20    2.70
   7  -2 -10   50.89    2.90
   7  -2 -10   45.80    2.50
  -7  -2  10   49.00    2.70
   7   2  -9   27.30    2.00
   7   2  -9   26.80    2.00
  -7   2   9   27.00    1.80
   7  -2  -9   24.70    2.20
  -7  -2   9   21.60    2.00
   7  -2  -9   24.90    1.80
  -7   2   8  108.79    4.60
   7   2  -8  103.09    4.60
   7   2  -8  104.09    4.70
   7  -2  -8  106.39    4.50
  -7  -2   8  105.59    4.60
   7  -2  -8   99.89    4.70
   7   2  -7   16.90    1.50
  -7   2   7   18.40    4.00
   7   2  -7   17.20    1.90
   7  -2  -7   15.10    1.60
   7  -2  -7   15.90    2.10
   7   2  -6   19.60    1.90
  -7   2   6   27.10    2.70
   7  -2  -6   27.10    1.80
  -7   2   5  852.21   31.90
   7   2  -5  858.71   31.50
   7   2  -5  855.41   32.10
   7   2  -4   35.50    1.90
   7   2  -4   30.60    2.40
  -7   2   4   35.20    2.30
   7   2  -3  293.57   10.80
   7   2  -3  289.27   11.20
  -7   2   3  278.77   11.10
  -7  -2   3  265.47   11.60
  -7   2   2  206.68    8.20
   7   2  -2  212.08    7.90
   7   2  -2  195.48    8.20
  -7  -2   2  194.68    8.20
   7   2  -1    4.00    0.80
  -7   2   1    5.70    1.20
  -7  -2   1    4.60    1.20
  -7   2   0  218.98    8.70
   7   2   0  215.98    8.30
  -7  -2   0  213.98    8.50
   7   2   1    3.80    0.80
  -7   2  -1    6.50    1.40
  -7  -2  -1    4.00    1.20
  -7  -2  -1    5.80    1.10
  -7   2  -2 3795.32  133.39
   7   2   2 3644.44  132.69
  -7  -2  -2 3588.84  132.69
   7   2   3  813.72   30.30
  -7   2  -3  809.42   30.90
   7   2   3  838.22   30.20
   7   2   3  851.21   30.30
   7  -2   3  831.72   30.30
   7  -2   3  787.92   30.20
   7  -2   3  835.82   30.20
   7   2   4  167.18    6.50
   7   2   4  164.18    6.60
   7   2   4  148.99    6.60
   7   2   4  165.48    6.50
   7  -2   4  159.58    6.50
   7  -2   4  162.78    6.40
   7  -2   4  160.98    6.50
   7   2   5  195.38    8.00
   7   2   5  203.88    7.90
   7   2   5  196.18    7.90
   7  -2   5  201.68    8.00
   7  -2   5  201.28    8.00
   7  -2   5  198.78    7.90
   7  -2   5  199.98    7.90
   7   2   6    0.30    1.00
   7   2   6    1.20    0.80
   7   2   6   -0.60    0.70
   7  -2   6   -0.10    0.70
   7  -2   6    0.30    0.70
   7  -2   6    0.60    0.80
   7   2   7  125.99    5.40
   7   2   7  127.29    5.40
   7   2   7  130.99    5.60
   7  -2   7  127.89    5.50
   7  -2   7  123.79    5.40
   7  -2   7  128.19    5.50
   7  -2   7  127.29    5.40
   7   2   8    1.70    0.70
   7   2   8    2.20    0.70
   7  -2   8    5.10    1.20
   7  -2   8    4.50    1.20
   7  -2   8    3.10    0.80
   7   2   9   76.19    3.60
   7   2   9   72.69    3.50
   7  -2   9   75.59    3.50
   7  -2   9   77.79    3.80
   7  -2   9   78.89    3.60
   7   2  10   22.30    1.50
   7   2  10   21.40    1.60
   7  -2  10   22.00    1.50
   7  -2  10   22.30    1.60
   7  -2  10   21.50    1.50
   7   2  11   57.89    2.70
   7   2  11   60.39    2.80
  -7   2 -11   59.79    2.80
   7  -2  11   58.99    2.70
   7  -2  11   60.69    2.80
   7  -2  11   62.59    2.70
   7   2  12   59.59    2.70
  -7   2 -12   62.19    2.70
   7   2  12   64.69    2.70
  -7  -2 -12   65.29    2.70
   7  -2  12   63.89    2.70
   7   3 -15   23.50    1.40
   7  -3 -15   24.90    1.30
   7   3 -14    0.00    0.50
   7  -3 -14    0.00    0.40
  -7  -3  14   -0.30    0.70
  -7   3  13   36.20    2.10
   7   3 -13   35.20    2.00
   7  -3 -13   35.50    1.90
  -7  -3  13   32.10    1.90
   7   3 -12   23.50    1.70
  -7   3  12   22.70    1.60
   7  -3 -12   23.90    1.60
  -7  -3  12   24.90    1.70
   7  -3 -12   24.00    2.10
  -7   3  11   70.39    3.50
   7   3 -11   78.29    3.70
   7  -3 -11   73.49    3.50
   7  -3 -11   73.19    3.70
  -7  -3  11   77.39    3.50
   7   3 -10  239.88    9.40
  -7   3  10  226.68   10.10
   7  -3 -10  243.28    9.30
   7  -3 -10  222.38    9.30
  -7  -3  10  240.18    9.20
   7   3  -9   47.70    2.70
   7   3  -9   43.20    2.60
  -7   3   9   45.20    2.50
  -7  -3   9   43.60    2.40
   7  -3  -9   40.90    2.80
   7  -3  -9   41.90    2.40
   7   3  -8  240.68    9.30
  -7   3   8  244.98    9.30
   7   3  -8  230.58    9.20
   7  -3  -8  226.48    9.10
   7  -3  -8  215.28    9.20
  -7   3   7  264.27   10.30
   7   3  -7  263.37   10.30
   7   3  -7  271.17   10.30
   7  -3  -7  239.38   10.10
   7  -3  -7  264.57   10.10
   7   3  -6  166.28    7.30
  -7   3   6  184.98    7.20
   7   3  -6  187.58    7.30
   7  -3  -6  183.68    7.10
   7  -3  -6  170.08    7.20
  -7   3   5  177.98    8.50
   7   3  -5  161.08    6.70
  -7   3   5  171.68    6.80
   7   3  -5  164.98    6.80
   7  -3  -5  177.08    7.20
   7  -3  -5  160.18    6.70
   7   3  -4  441.86   17.20
  -7   3   4  405.56   15.90
   7   3  -4  411.96   15.40
  -7   3   4  367.46   15.80
   7  -3  -4  412.66   15.30
   7   3  -3 1385.36   47.60
   7   3  -3 1085.09   47.50
  -7   3   3 1336.47   46.80
  -7   3   3 1331.27   47.40
  -7   3   2   89.29    3.90
   7   3  -2   86.79    4.60
  -7   3   2   91.69    4.60
   7   3  -2  104.29    4.10
   7   3  -1 1457.65   53.59
  -7   3   1 1472.75   53.49
   7   3  -1 1575.04   54.09
  -7   3   1 1506.55   54.19
  -7  -3   1 1354.86   53.89
   7   3   0  215.68    8.90
  -7  -3   0  194.98    8.40
   7   3   1   44.10    2.10
   7   3   1   36.00    2.20
   7   3   1   44.80    3.50
   7  -3   1   39.60    2.30
   7  -3   1   38.30    2.20
   7   3   2   11.10    1.60
   7   3   2   11.80    1.10
   7   3   2   10.60    1.40
   7  -3   2   13.40    1.50
   7  -3   2   11.80    1.30
   7   3   3  291.27   11.50
   7   3   3  307.27   11.50
   7   3   3  310.67   11.50
   7  -3   3  297.77   11.40
   7  -3   3  290.37   11.40
   7  -3   3  294.37   11.40
   7   3   4   12.60    1.30
   7   3   4   12.10    1.60
   7  -3   4   12.50    1.50
   7  -3   4    9.20    1.30
   7  -3   4   11.30    1.50
   7   3   5    4.60    1.00
   7   3   5    4.00    1.10
   7   3   5    3.20    1.00
   7  -3   5    2.70    0.70
   7   3   6    0.70    0.70
   7   3   6    1.20    0.70
   7  -3   6    1.40    0.70
   7  -3   6    0.70    0.90
   7  -3   6    1.90    0.70
   7  -3   6    1.20    0.70
   7   3   7  133.39    6.50
   7   3   7  129.79    5.60
   7  -3   7  134.79    5.80
   7  -3   7  136.49    5.60
   7  -3   7  136.79    5.70
   7  -3   7  133.19    5.60
   7   3   8   74.09    3.40
   7   3   8   68.59    3.50
   7  -3   8   70.39    3.30
   7  -3   8   74.09    3.50
   7  -3   8   72.19    3.40
   7   3   9    5.10    1.00
   7   3   9    4.90    1.40
   7  -3   9    7.90    1.20
   7  -3   9    7.00    1.10
   7   3  10  196.08    7.70
   7   3  10  193.58    7.70
  -7  -3 -10  201.18    7.60
   7  -3  10  191.78    7.60
   7  -3  10  198.98    7.60
   7   3  11   27.10    1.50
   7   3  11   22.80    1.40
  -7   3 -11   25.20    1.50
   7  -3  11   23.70    1.40
   7  -3  11   25.40    1.50
  -7  -3 -11   25.40    1.70
  -7   3 -12    6.80    0.90
   7   3  12    7.60    0.70
   7  -3  12    6.40    0.90
   7  -3  12    5.70    0.80
   7   4 -14   50.59    2.30
   7  -4 -14   50.29    2.20
   7   4 -13   49.40    2.40
  -7   4  13   50.29    2.50
  -7  -4  13   47.30    2.30
   7  -4 -13   48.10    2.30
   7   4 -12   45.90    2.40
  -7   4  12   46.90    2.40
   7  -4 -12   46.60    2.30
  -7  -4  12   45.90    2.30
  -7   4  11  105.19    4.90
   7   4 -11  121.49    5.10
   7  -4 -11  114.59    4.80
  -7  -4  11  117.79    4.90
   7   4 -10  267.87   10.20
  -7   4  10  241.98   10.40
  -7  -4  10  260.67   10.10
   7  -4 -10  267.67   10.10
   7   4  -9  127.99    5.30
   7   4  -9  123.69    6.10
  -7   4   9  114.89    5.30
   7  -4  -9  121.29    5.20
  -7  -4   9  121.39    5.20
  -7   4   8   10.70    1.20
   7   4  -8    6.90    1.20
   7   4  -8    7.10    1.70
   7  -4  -8    9.40    1.30
   7  -4  -8    7.70    2.40
   7   4  -7   12.30    1.50
  -7   4   7   13.00    1.30
   7   4  -7   15.30    2.30
   7  -4  -7   13.90    1.40
   7  -4  -7   12.90    2.20
   7   4  -6   20.70    1.70
  -7   4   6   23.20    1.60
   7  -4  -6   24.20    2.30
   7  -4  -6   21.30    1.60
  -7   4   5    1.20    0.50
   7   4  -5    1.10    0.60
   7   4  -5    1.70    0.70
   7  -4  -5    2.40    1.20
   7  -4  -5    0.40    0.70
  -7   4   4   86.99    3.80
   7   4  -4   88.79    3.80
   7  -4  -4   79.39    4.00
   7  -4  -4   87.99    3.80
   7   4  -3 1259.27   46.30
  -7   4   3 1286.97   46.10
   7   4  -3 1299.07   46.10
   7  -4  -3 1211.18   46.10
   7  -4  -3 1265.57   46.10
  -7   4   2  135.29    5.30
   7   4  -2  118.19    5.30
   7   4  -2  129.99    5.30
   7   4  -2  134.99    5.40
   7  -4  -2  122.99    5.40
   7  -4  -2  128.79    5.30
  -7   4   1  120.99    4.90
   7   4  -1  126.59    5.10
   7   4  -1  117.29    5.10
   7   4  -1  119.39    4.90
   7  -4  -1  114.99    5.10
   7  -4  -1  117.79    5.00
   7  -4  -1  116.69    5.00
   7   4   0  486.75   17.30
   7   4   0  459.95   17.30
   7   4   0  466.25   17.40
   7  -4   0  451.95   17.30
   7  -4   0  464.15   17.20
   7  -4   0  443.36   17.20
   7   4   1   87.89    4.00
   7   4   1   91.59    3.90
   7   4   1   93.69    4.00
   7  -4   1   88.19    4.00
   7  -4   1   92.39    3.90
   7  -4   1   86.79    4.00
   7   4   2   14.30    1.50
   7   4   2   12.70    1.20
   7   4   2   13.00    1.30
   7  -4   2   16.20    1.40
   7  -4   2   11.70    1.40
   7  -4   2   12.50    1.40
   7   4   3   28.40    2.00
   7   4   3   31.80    1.90
   7   4   3   28.70    1.90
   7  -4   3   29.50    1.90
   7  -4   3   29.50    2.00
   7  -4   3   28.70    1.90
   7   4   4   17.50    1.50
   7   4   4   20.10    1.70
   7   4   4   20.20    1.60
   7  -4   4   18.80    1.50
   7  -4   4   18.30    1.60
   7  -4   4   18.10    1.60
   7   4   5   15.90    1.50
   7   4   5   14.30    1.50
   7   4   5   12.90    1.40
   7  -4   5   14.20    1.50
   7  -4   5   15.60    1.50
   7  -4   5   11.30    1.40
   7   4   6   45.90    2.60
   7   4   6   46.40    2.50
   7   4   6   45.80    2.60
   7  -4   6   45.80    2.50
   7  -4   6   44.00    2.70
   7  -4   6   43.80    2.60
   7  -4   6   44.50    2.40
   7   4   7    4.70    1.00
   7   4   7    6.10    1.20
   7  -4   7    6.70    1.10
   7  -4   7    4.90    1.20
   7  -4   7    6.50    1.40
   7  -4   7    6.50    1.20
   7   4   8  112.79    4.80
   7   4   8  115.19    4.80
   7  -4   8  115.19    4.80
   7  -4   8  104.29    4.70
   7   4   9  210.68    8.30
   7   4   9  218.88    8.40
   7  -4   9  211.58    8.20
   7  -4   9  213.28    8.40
   7  -4   9  213.38    8.20
   7   4  10    0.20    0.50
   7   4  10    0.80    0.40
   7  -4  10   -0.30    0.50
   7  -4  10    1.00    0.60
   7  -4  10    1.20    0.60
   7   4  11  119.09    4.60
  -7   4 -11  115.79    4.70
   7   4  11  120.19    4.70
   7  -4  11  124.49    4.70
   7  -4  11  116.89    4.70
   7   5 -13   89.89    4.00
   7  -5 -13  104.69    4.00
  -7  -5  13   98.29    3.90
  -7   5  12   16.10    1.30
   7   5 -12   19.30    1.50
  -7  -5  12   16.60    1.20
   7  -5 -12   17.10    1.20
  -7   5  11   -1.00    0.60
   7   5 -11    0.80    0.80
  -7  -5  11    0.10    0.50
   7  -5 -11    0.20    0.50
  -7   5  10    1.40    0.70
   7   5 -10    6.50    1.60
   7  -5 -10    2.90    1.20
  -7   5   9  157.68    6.90
  -7  -5   9  171.78    6.80
   7  -5  -9  173.48    6.80
   7   5  -8    1.20    1.30
  -7   5   8   -0.10    0.60
   7  -5  -8    1.40    0.60
   7   5  -7   97.99    4.60
  -7   5   7   86.19    4.20
   7  -5  -7   92.49    4.10
   7   5  -6  102.59    4.60
  -7   5   6  100.89    4.40
   7  -5  -6   95.89    4.30
   7   5  -5  385.96   14.60
  -7   5   5  376.56   14.50
   7   5  -5  378.16   14.40
   7  -5  -5  374.76   14.30
  -7   5   4   33.40    2.00
   7   5  -4   33.50    1.90
   7   5  -4   34.60    2.10
   7  -5  -4   29.70    1.90
   7   5  -3  352.46   13.40
   7   5  -3  371.66   13.70
  -7   5   3  368.16   13.40
   7  -5  -3  348.77   13.40
   7  -5  -3  323.37   13.40
   7   5  -2   16.70    1.40
  -7   5   2   20.10    1.50
   7   5  -2   13.90    1.90
   7  -5  -2   18.20    1.50
   7  -5  -2   15.10    2.00
   7  -5  -2   16.00    2.00
   7   5  -1 1630.74   68.69
   7   5  -1 1959.20   68.49
   7   5  -1 1951.60   68.69
   7  -5  -1 1908.21   68.29
   7  -5  -1 1880.71   68.39
   7  -5  -1 1963.70   68.39
   7   5   0   72.29    3.20
   7   5   0   63.69    3.30
   7   5   0   72.69    3.40
   7  -5   0   67.49    3.20
   7  -5   0   66.59    3.30
   7  -5   0   66.29    3.30
   7   5   1    5.60    1.10
   7   5   1    5.50    1.20
   7   5   1    4.50    1.30
   7  -5   1    4.20    1.40
   7  -5   1    3.20    0.90
   7  -5   1    5.30    1.30
   7   5   2  354.06   13.70
   7   5   2  358.26   13.70
   7   5   2  369.06   13.90
   7  -5   2  367.86   13.70
   7  -5   2  352.16   13.70
   7  -5   2  357.56   13.60
   7   5   3    4.90    1.10
   7   5   3    3.80    1.10
   7   5   3    5.30    1.10
   7  -5   3    8.30    1.30
   7  -5   3    8.10    1.40
   7  -5   3    5.00    1.20
   7   5   4   73.09    3.40
   7   5   4   70.39    3.50
   7   5   4   69.79    3.40
   7  -5   4   75.79    3.40
   7  -5   4   72.79    3.50
   7  -5   4   73.39    3.40
   7   5   5    5.80    1.20
   7   5   5    7.80    1.20
   7   5   5    4.90    1.20
   7  -5   5    8.40    1.20
   7  -5   5    8.80    1.30
   7   5   6   49.99    2.60
   7   5   6   49.80    2.50
   7   5   6   45.30    2.60
   7  -5   6   51.29    2.60
   7  -5   6   50.19    2.50
   7  -5   6   50.79    2.60
   7   5   7   42.10    2.30
   7   5   7   42.70    2.20
   7  -5   7   41.40    2.30
   7  -5   7   42.20    2.20
   7   5   8    9.50    1.00
   7   5   8   10.80    1.20
   7  -5   8    7.70    1.20
   7  -5   8    9.30    1.00
   7   5   9   12.00    1.10
   7   5   9    8.60    0.90
   7  -5   9    8.10    1.60
   7  -5   9    9.10    1.00
   7   5  10    2.80    0.70
   7   5  10    3.30    0.70
   7  -5  10    2.20    0.70
   7  -6 -12   17.30    1.00
  -7  -6  12   16.70    1.00
  -7   6  11    2.80    0.90
   7  -6 -11    1.00    0.40
  -7  -6  11    0.90    0.40
  -7   6  10    0.30    0.60
   7  -6 -10   -0.40    0.50
  -7  -6  10    0.00    0.40
  -7   6   9    2.20    0.70
  -7  -6   9    1.20    0.50
   7  -6  -9    1.40    0.60
  -7   6   8   33.20    2.00
   7  -6  -8   32.60    1.90
  -7  -6   8   33.90    1.90
   7   6  -7  205.58    8.60
  -7   6   7  201.58    8.40
   7  -6  -7  224.28    8.30
  -7   6   6   19.50    1.60
   7   6  -6   23.60    1.90
   7  -6  -6   26.70    1.70
  -7  -6   6   24.50    2.00
   7   6  -5  260.07   10.50
  -7   6   5  258.57   10.40
  -7  -6   5  270.37   10.30
   7  -6  -5  270.97   10.20
  -7   6   4   29.70    1.80
   7   6  -4   27.10    1.90
   7   6  -4   28.70    1.80
  -7  -6   4   30.60    2.00
   7  -6  -4   29.90    1.90
   7   6  -3    0.70    0.50
  -7   6   3    1.50    1.00
   7   6  -3    0.70    0.70
   7  -6  -3    0.40    1.40
   7  -6  -3    1.60    0.80
  -7   6   2  105.29    4.60
   7   6  -2  105.49    4.50
   7   6  -2  101.39    4.80
   7  -6  -2  111.09    4.60
   7  -6  -2  102.49    4.50
   7   6  -1    3.10    0.90
   7   6  -1    3.80    0.90
   7  -6  -1    4.70    1.30
   7  -6  -1    2.90    0.80
   7   6   0  152.28    6.30
   7   6   0  150.78    6.50
   7  -6   0  153.68    6.30
   7  -6   0  157.28    6.30
   7  -6   0  153.88    6.20
   7   6   1  128.79    5.40
   7   6   1  129.79    5.40
   7   6   1  124.69    5.60
   7  -6   1  138.09    5.50
   7  -6   1  126.19    5.30
   7  -6   1  131.89    5.40
   7   6   2   16.90    1.90
   7   6   2   17.00    1.40
   7  -6   2   18.60    1.50
   7  -6   2   20.50    1.70
   7  -6   2   15.20    1.60
   7   6   3  211.38    8.00
   7   6   3  202.78    8.00
   7   6   3  187.68    8.20
   7  -6   3  208.28    8.10
   7  -6   3  193.08    7.90
   7  -6   3  208.68    8.00
   7   6   4    2.80    0.90
   7   6   4    4.30    0.90
   7   6   4    4.80    1.00
   7  -6   4    4.40    1.10
   7  -6   4    5.20    1.10
   7   6   5    1.10    0.70
   7   6   5    1.20    0.50
   7  -6   5    1.60    0.60
   7   6   6   66.29    3.00
   7   6   6   68.99    3.20
   7  -6   6   70.79    3.20
   7   6   7   23.70    1.40
   7   6   7   22.60    1.40
   7  -6   7   25.40    2.10
   7   6   8   50.59    2.30
   7   6   8   47.80    2.20
   7  -6   8   48.90    2.60
  -7   6  -9    7.70    0.90
   7  -6   9    6.90    0.80
  -7  -7  10   -0.30    0.40
  -7   7   9   -0.20    0.60
  -7  -7   9    0.40    0.40
  -7   7   8    0.20    0.60
   7  -7  -8    0.70    0.70
  -7  -7   8    2.80    0.70
  -7   7   7   10.30    1.10
  -7  -7   7    9.60    0.90
   7  -7  -7    9.30    1.20
  -7   7   6  104.39    4.40
   7  -7  -6   98.19    4.20
  -7  -7   6  104.69    4.30
   7   7  -5  253.07   10.10
  -7   7   5  255.27   10.00
  -7  -7   5  274.67    9.90
   7  -7  -5  247.98    9.80
   7   7  -4  476.25   18.50
  -7   7   4  460.05   18.30
  -7  -7   4  505.65   18.20
   7  -7  -4  511.95   18.30
  -7   7   3   39.50    2.40
   7   7  -3   39.80    2.30
  -7  -7   3   43.90    2.30
   7   7  -2   11.90    1.30
   7   7  -2   13.30    1.10
  -7  -7   2   12.10    1.30
   7  -7  -2   11.10    1.40
   7   7  -1  372.36   12.90
   7   7  -1  329.87   13.20
   7  -7  -1  316.47   13.60
   7   7   0   34.10    1.90
   7   7   0   33.10    2.10
   7  -7   0   35.80    2.20
   7   7   1    1.00    0.60
   7  -7   1   -0.50    0.50
   7   7   2   43.00    2.40
   7   7   2   43.40    2.20
   7  -7   2   46.90    2.30
   7   7   3    3.20    0.80
   7   7   3    3.50    0.90
   7  -7   3    1.90    0.60
   7   7   4   10.00    1.20
   7   7   4    9.60    0.90
   7  -7   4    8.90    1.00
   7   7   5    2.70    0.80
   7   7   5    4.00    0.70
   7  -7   5    3.10    0.70
  -7   7  -6   12.70    1.30
   7   7   6   11.90    1.00
   7  -7   6   13.50    1.00
   7  -7   7   19.70    1.20
  -7  -8   8   18.30    1.00
  -7  -8   7    0.20    0.30
  -7  -8   6    9.50    0.80
  -7  -8   5    4.60    0.70
  -7  -8   5    6.70    1.10
  -7  -8   4    0.10    0.60
   7   8  -3  131.79    5.50
  -7  -8   3  133.39    5.20
   7   8  -2   60.79    3.00
  -7  -8   2   62.29    2.70
   7   8  -1    0.10    0.60
  -7  -8   1    0.40    0.50
   7  -8  -1    0.60    0.60
   7   8   0  204.68    8.30
   7  -8   0  213.98    8.00
  -7  -8   0  213.88    8.10
   7   8   1   21.30    1.30
   7   8   1   23.50    1.50
   7  -8   1   21.20    1.40
  -7  -8  -1   24.00    1.40
   7   8   2    0.10    0.70
   7   8   2    0.20    0.40
  -7  -8  -2    0.40    0.40
   7  -8   2    1.00    0.50
   7   8   3   10.20    1.10
   7   8   3   10.10    0.80
   7  -8   3    8.60    1.00
   7   8   4   58.89    2.50
   7  -8   4   63.19    2.60
  -7  -8  -5    0.20    0.40
   7  -8   5    0.70    0.40
  -7  -9   1   56.59    2.40
   8   0 -16    1.70    0.60
   8   0 -15    0.60    0.70
   8   0 -15   -0.30    0.50
   8   0 -14    2.00    0.70
   8   0 -14    1.80    0.60
   8   0 -13    1.40    0.70
   8   0 -13   -0.30    0.70
  -8   0  12  430.66   16.60
   8   0 -12  442.76   16.50
   8   0 -12  443.96   16.70
   8   0 -11   -0.10    0.70
   8   0 -11    0.70    0.80
   8   0 -10   11.10    1.50
   8   0 -10   12.90    1.50
   8   0  -9    0.60    0.70
   8   0  -9   -0.30    0.80
   8   0  -8  377.76   13.90
   8   0  -8  341.27   13.60
   8   0  -8  362.86   13.80
   8   0  -7    0.60    0.70
   8   0  -7   -0.40    0.50
   8   0  -6  531.55   20.50
   8   0  -5    0.80    0.60
   8   0  -4  279.57   10.70
   8   0  -3    0.90    0.50
   8   0  -2  871.41   31.80
  -8   0   2  919.31   32.20
  -8   0   2  815.02   32.30
  -8   0   1    0.70    0.50
  -8   0   1   -0.60    0.70
   8   0  -1    0.10    0.60
  -8   0   0 3195.18  112.89
   8   0   0 3038.80  112.49
  -8   0   0 3110.39  112.99
  -8   0  -1    0.30    0.60
  -8   0  -1    0.50    0.80
  -8   0  -2  182.48    7.20
  -8   0  -2  167.48    7.50
  -8   0  -3    0.70    0.90
   8   0   3    0.10    0.90
   8   0   3    0.50    0.90
   8   0   4  364.76   14.60
   8   0   4  393.96   14.60
   8   0   4  404.76   14.60
   8   0   4  387.66   14.70
   8   0   5    1.80    1.10
   8   0   5   -0.40    0.60
   8   0   5    0.20    0.80
   8   0   5    0.00    0.80
   8   0   6    1.00    0.70
   8   0   6    0.40    0.70
   8   0   6   -0.10    0.90
   8   0   7   -0.10    0.60
   8   0   7    0.50    0.60
   8   0   7    0.00    0.80
   8   0   8   56.99    3.40
   8   0   8   49.80    2.70
   8   0   8   51.59    2.70
   8   0   9    0.60    0.70
   8   0   9   -0.20    0.60
   8   0   9   -0.70    0.60
   8   0  10    9.60    1.10
   8   0  10    8.80    1.10
   8   0  10    8.80    1.10
   8   0  11   -0.40    0.50
   8   0  11    0.70    0.50
   8   0  12  152.98    5.80
   8   0  12  147.39    5.80
   8   1 -16    2.60    0.80
   8   1 -15    0.10    0.70
   8  -1 -15    0.20    0.60
   8  -1 -15    0.40    0.50
   8   1 -14   35.50    2.00
   8  -1 -14   36.90    1.90
   8  -1 -14   35.90    2.00
  -8   1  13   56.39    2.90
   8   1 -13   62.69    3.00
   8  -1 -13   57.79    2.90
   8   1 -12  545.65   20.60
  -8   1  12  498.55   19.80
   8  -1 -12  535.05   19.80
   8  -1 -12  528.55   19.70
   8   1 -11  258.67   10.30
  -8   1  11  253.27   10.40
   8  -1 -11  263.97   10.30
   8  -1 -11  266.87   10.20
   8   1 -10    0.30    0.60
   8  -1 -10    1.60    0.80
   8  -1 -10    0.00    0.60
   8   1  -9   72.19    3.50
   8   1  -9   71.19    3.50
   8  -1  -9   66.79    3.40
   8  -1  -9   70.49    3.30
   8   1  -8   -0.20    0.60
   8   1  -8    1.20    0.70
   8  -1  -8    0.60    0.70
   8  -1  -8    0.90    0.80
   8   1  -7    0.80    0.60
   8   1  -7    0.10    0.70
   8  -1  -7    1.50    0.80
   8  -1  -7   -0.60    0.90
   8   1  -6   94.59    4.00
  -8   1   6   87.49    4.70
   8  -1  -6   93.59    4.00
   8  -1  -6   83.59    4.10
   8   1  -5  169.98    7.00
  -8   1   5  180.58    7.50
   8  -1  -5  175.08    7.00
  -8   1   4  402.26   15.50
   8   1  -4  394.06   15.10
   8  -1  -4  405.66   15.10
   8   1  -3  284.47   11.00
  -8   1   3  300.67   11.50
   8  -1  -3  282.47   11.00
  -8   1   2  158.78    6.80
   8   1  -2  168.38    6.50
   8  -1  -2  156.48    6.40
  -8  -1   2  166.38    6.90
  -8   1   1  571.64   20.80
   8   1  -1  536.15   20.40
   8  -1  -1  543.35   20.40
  -8  -1   1  576.24   20.70
  -8  -1   1  529.75   20.70
   8   1   0   24.60    1.60
  -8   1   0   25.70    2.00
  -8  -1   0   25.90    2.10
  -8  -1   0   27.80    1.90
  -8   1  -1 2144.29   75.39
   8   1   1 2048.10   74.89
  -8  -1  -1 2077.59   75.19
  -8  -1  -1 2005.60   75.19
  -8   1  -2  351.86   14.00
   8   1   2  364.26   13.60
  -8  -1  -2  366.46   13.80
   8   1   3   24.10    2.10
   8   1   3   27.70    2.00
   8  -1   3   27.70    1.80
   8  -1   3   28.70    2.00
   8  -1   3   29.60    2.00
   8   1   4  157.18    6.30
   8   1   4  160.08    6.30
   8   1   4  155.58    6.40
   8  -1   4  156.68    6.30
   8  -1   4  154.78    6.40
   8  -1   4  152.28    6.30
   8  -1   4  152.18    6.40
   8   1   5  148.69    6.00
   8   1   5  140.39    6.10
   8   1   5  151.88    6.10
   8  -1   5  147.89    6.00
   8  -1   5  146.99    6.10
   8  -1   5  141.49    6.00
   8  -1   5  150.08    6.10
   8   1   6  142.09    6.00
   8   1   6  144.89    5.90
   8   1   6  139.39    5.90
   8  -1   6  140.89    5.90
   8  -1   6  143.49    6.00
   8  -1   6  142.29    5.90
   8  -1   6  143.69    5.90
   8   1   7  188.68    7.40
   8   1   7  186.48    7.50
   8   1   7  180.88    7.40
   8  -1   7  185.18    7.40
   8  -1   7  170.58    7.40
   8  -1   7  185.28    7.40
   8  -1   7  181.98    7.40
   8   1   8   73.39    3.60
   8   1   8   76.69    3.50
   8   1   8   79.29    3.70
   8  -1   8   75.19    3.50
   8  -1   8   69.79    3.60
   8  -1   8   73.59    3.50
   8   1   9   11.60    1.40
   8   1   9   16.90    1.40
   8   1   9   13.40    1.30
   8  -1   9   10.80    1.30
   8  -1   9   12.60    1.70
   8  -1   9   14.60    1.40
   8   1  10   48.50    2.40
  -8   1 -10   48.50    2.50
   8   1  10   49.60    2.50
   8  -1  10   46.80    2.60
   8  -1  10   47.90    2.40
   8  -1  10   47.10    2.50
   8   1  11    1.30    0.50
   8   1  11    1.90    0.50
  -8   1 -11    2.70    1.00
   8  -1  11    3.40    1.10
   8  -1  11    2.80    0.80
   8   1  12   45.90    2.00
   8   1  12   45.30    2.10
  -8  -1 -12   43.80    2.00
   8  -1  12   47.30    2.10
   8   2 -15   26.40    1.70
   8  -2 -15   27.00    1.40
   8   2 -14    3.10    0.90
   8  -2 -14    2.60    0.80
   8  -2 -14    1.90    0.70
  -8   2  13   22.50    1.70
   8   2 -13   21.30    1.50
   8  -2 -13   24.00    1.70
   8  -2 -13   21.00    1.50
  -8  -2  13   22.60    1.90
   8   2 -12   29.80    2.00
  -8   2  12   25.90    1.80
   8  -2 -12   26.70    1.80
  -8  -2  12   26.70    2.00
   8  -2 -12   27.60    2.10
  -8   2  11  103.29    4.80
   8   2 -11  108.29    4.80
  -8  -2  11  105.29    4.70
   8  -2 -11  108.49    4.60
   8  -2 -11  107.49    4.80
   8   2 -10  239.38    9.70
   8   2 -10  235.68    9.60
  -8   2  10  243.88    9.70
   8  -2 -10  239.18    9.60
   8  -2 -10  237.58    9.40
  -8  -2  10  250.57    9.50
   8   2  -9   29.40    2.10
   8   2  -9   31.10    2.10
  -8   2   9   29.20    2.00
   8  -2  -9   27.10    1.90
  -8  -2   9   30.60    2.20
   8   2  -8   16.70    1.60
   8   2  -8   18.00    1.80
  -8  -2   8   15.40    1.80
   8  -2  -8   16.40    1.90
   8  -2  -8   16.50    1.50
   8   2  -7   60.19    3.00
   8   2  -7   55.79    2.90
   8  -2  -7   52.59    3.10
   8  -2  -7   56.49    2.80
   8   2  -6   42.40    2.30
   8   2  -6   36.60    2.50
   8  -2  -6   40.90    2.50
   8  -2  -6   37.80    2.20
   8   2  -5  337.27   12.30
  -8   2   5  311.47   12.90
   8  -2  -5  312.37   12.10
   8   2  -4   13.50    1.20
  -8   2   4   15.60    2.10
   8   2  -4   16.40    2.30
   8   2  -3   13.10    1.90
   8   2  -3   14.10    1.20
  -8   2   3   16.00    1.70
  -8   2   2    6.20    1.60
   8   2  -2    3.20    0.80
  -8   2   1  266.37   10.60
   8   2  -1  278.77   10.10
  -8  -2   1  244.58   10.50
  -8   2   0 3667.83  128.69
   8   2   0 3483.85  128.09
  -8  -2   0 3483.55  128.39
  -8   2  -1 2078.99   78.29
   8   2   1 2075.59   77.69
  -8  -2  -1 1837.42   77.99
   8  -2   1 2453.95   78.19
   8  -2   1 2273.87   77.89
   8   2   2 3196.78  110.39
   8   2   2 3101.09  110.49
   8   2   2 2969.40  110.49
   8  -2   2 3066.39  110.39
   8  -2   2 2957.20  110.39
   8  -2   2 3033.80  110.39
   8   2   3   47.60    2.90
   8   2   3   49.60    2.80
   8   2   3   55.89    2.70
   8  -2   3   52.09    2.60
   8  -2   3   51.49    2.70
   8  -2   3   53.89    2.60
   8   2   4  284.57   11.40
   8   2   4  294.07   11.50
   8   2   4  300.07   11.40
   8  -2   4  300.67   11.40
   8  -2   4  293.47   11.40
   8  -2   4  299.67   11.30
   8  -2   4  303.77   11.50
   8   2   5    2.40    1.00
   8  -2   5    0.60    1.00
   8  -2   5   -0.30    1.00
   8   2   6   30.70    2.00
   8   2   6   31.40    2.10
   8   2   6   26.10    2.20
   8  -2   6   31.70    2.00
   8  -2   6   28.90    2.00
   8  -2   6   29.60    1.90
   8  -2   6   32.60    2.20
   8   2   7    5.20    1.40
   8   2   7    6.40    1.10
   8   2   7    6.40    1.30
   8  -2   7    5.50    1.30
   8  -2   7    4.40    1.30
   8  -2   7    3.90    1.10
   8  -2   7    4.20    1.20
   8   2   8   88.39    4.10
   8   2   8   92.49    4.00
   8  -2   8   90.39    4.00
   8  -2   8   85.09    4.00
   8  -2   8   89.79    4.10
   8   2   9   22.40    2.10
   8   2   9   16.80    1.50
   8  -2   9   19.60    1.80
   8  -2   9   16.10    1.60
   8  -2   9   18.40    1.40
   8   2  10  107.59    4.60
   8  -2  10  114.29    4.60
   8  -2  10  114.29    4.70
   8  -2  10  113.69    4.80
   8   2  11    2.30    0.80
   8   2  11    1.00    0.40
  -8   2 -11    1.10    0.60
   8  -2  11    0.20    0.50
   8  -2  11    1.10    0.50
  -8  -2 -11    0.90    0.60
   8   2  12   27.10    1.50
   8   2  12   30.70    1.40
   8  -2  12   29.50    1.50
   8  -3 -15    4.80    0.60
   8   3 -14   18.70    1.40
  -8  -3  14   21.80    1.60
   8  -3 -14   21.20    1.30
   8   3 -13  228.28    8.80
  -8   3  13  225.88    8.70
   8  -3 -13  222.18    8.70
  -8  -3  13  215.98    8.60
  -8   3  12  104.69    4.50
  -8  -3  12  100.89    4.40
   8  -3 -12   96.09    4.40
   8  -3 -12  106.39    4.40
   8   3 -11    4.10    1.20
  -8   3  11    3.50    1.00
   8  -3 -11    5.60    1.10
   8  -3 -11    2.10    1.00
  -8  -3  11    6.00    1.30
   8   3 -10   26.10    1.90
   8   3 -10   20.30    2.10
  -8   3  10   19.00    1.60
   8  -3 -10   22.20    1.90
  -8  -3  10   21.00    1.70
   8  -3 -10   21.70    1.70
   8   3  -9    1.70    0.90
  -8   3   9    1.20    0.70
   8   3  -9    1.60    0.80
   8  -3  -9    1.00    0.90
   8  -3  -9    0.70    0.70
  -8  -3   9    1.30    0.80
   8   3  -8   20.80    1.80
  -8   3   8   20.50    1.60
   8  -3  -8   19.60    2.00
   8  -3  -8   19.20    1.60
   8   3  -7   77.19    3.80
   8   3  -7   75.09    3.70
  -8   3   7   73.69    3.60
   8  -3  -7   77.59    3.70
   8  -3  -7   76.39    3.50
   8   3  -6  162.18    7.20
  -8   3   6  179.68    7.10
   8   3  -6  178.68    7.20
   8  -3  -6  178.48    7.00
   8  -3  -6  168.98    7.10
   8   3  -5  158.58    6.50
   8   3  -5  168.38    6.80
  -8   3   5  174.78    6.70
   8  -3  -5  163.08    6.60
   8  -3  -5  156.48    6.70
   8   3  -4   17.90    1.50
   8   3  -4   15.30    1.30
  -8   3   4   13.70    1.30
   8  -3  -4   15.80    1.40
   8  -3  -4   13.10    1.80
  -8   3   3  284.37   11.30
   8   3  -3  289.87   11.10
   8   3  -3  299.57   11.30
   8  -3  -3  295.37   11.10
   8  -3  -3  291.47   11.20
  -8   3   2   44.80    2.20
   8   3  -2   45.40    3.40
   8   3  -2   46.00    2.30
   8   3  -2   43.90    2.30
   8  -3  -2   39.00    2.50
   8  -3  -2   42.80    2.30
   8   3  -1  563.64   20.60
  -8   3   1  540.95   20.60
   8   3  -1  580.04   20.80
   8  -3  -1  550.44   20.70
   8  -3  -1  548.55   20.60
   8   3   0   94.79    4.50
   8   3   0  106.59    4.40
   8   3   0  112.59    4.50
   8  -3   0  102.89    4.50
   8  -3   0  104.69    4.40
   8   3   1  248.08    9.30
   8   3   1  257.57    9.40
   8   3   1  236.48    9.40
   8  -3   1  236.68    9.30
   8  -3   1  235.38    9.30
   8  -3   1  230.18    9.30
   8   3   2    1.30    0.60
   8   3   2    0.60    0.80
   8   3   2    0.90    0.60
   8  -3   2   -0.30    0.60
   8  -3   2    0.90    0.80
   8  -3   2    0.00    0.60
   8   3   3  182.78    7.30
   8   3   3  174.78    7.40
   8   3   3  190.98    7.30
   8  -3   3  181.88    7.30
   8  -3   3  186.98    7.40
   8  -3   3  180.28    7.20
   8   3   4    3.30    1.40
   8   3   4    2.80    0.90
   8   3   4    2.90    0.80
   8  -3   4    2.20    1.40
   8   3   5    4.10    1.30
   8   3   5    7.20    1.20
   8   3   5    7.00    1.50
   8  -3   5    7.20    1.20
   8  -3   5    9.90    1.90
   8  -3   5    7.50    1.20
   8  -3   5    8.40    1.20
   8   3   6  140.69    6.00
   8   3   6  145.69    5.90
   8  -3   6  139.19    5.90
   8  -3   6  141.99    5.90
   8  -3   6  140.49    6.00
   8  -3   6  132.79    5.80
   8   3   7  104.79    4.80
   8   3   7  106.89    4.70
   8  -3   7  110.69    4.70
   8  -3   7  104.99    4.80
   8  -3   7  108.39    4.70
   8  -3   7  110.99    4.70
   8   3   8  199.98    8.10
   8   3   8  196.98    8.10
   8  -3   8  200.88    8.10
   8  -3   8  201.58    8.00
   8  -3   8  219.08    8.90
   8   3   9  106.89    4.60
   8   3   9  103.59    4.50
   8  -3   9  114.79    4.60
   8  -3   9  104.29    4.50
   8  -3   9   99.69    4.40
   8   3  10   51.79    2.40
   8   3  10   49.20    2.40
   8  -3  10   49.60    2.30
  -8  -3 -10   50.39    2.40
   8  -3  10   53.39    2.40
   8  -3  10   49.40    2.40
   8   3  11   66.39    2.70
   8   3  11   61.09    2.70
  -8   3 -11   67.79    2.70
   8  -3  11   64.59    2.70
   8  -3  11   55.59    3.00
   8   4 -14   36.70    1.80
  -8  -4  14   32.90    1.80
   8  -4 -14   38.70    1.90
  -8   4  13    0.40    0.80
   8   4 -13    1.50    0.60
   8  -4 -13    0.70    0.40
  -8  -4  13    0.60    0.50
  -8   4  12    0.90    0.70
   8   4 -12    0.60    0.60
   8  -4 -12    1.40    0.60
  -8  -4  12    1.50    0.60
   8   4 -11    0.40    0.70
  -8   4  11    1.10    0.70
   8  -4 -11    0.80    0.50
  -8   4  10   69.29    3.50
   8   4 -10   73.59    3.60
   8  -4 -10   69.69    3.30
  -8  -4  10   75.79    3.40
   8   4  -9  171.58    7.30
   8   4  -9  187.38    7.20
  -8   4   9  164.08    7.20
   8  -4  -9  168.38    7.10
   8  -4  -9  173.98    7.00
  -8  -4   9  178.68    7.10
   8   4  -8   55.19    2.90
  -8   4   8   53.69    2.80
   8   4  -8   50.59    3.10
   8  -4  -8   42.60    2.90
   8  -4  -8   52.39    2.70
   8   4  -7   81.99    3.90
  -8   4   7   83.59    3.80
   8  -4  -7   72.39    3.90
   8  -4  -7   81.89    3.80
   8   4  -6   15.60    1.50
  -8   4   6   16.90    1.40
   8  -4  -6   15.70    2.00
   8  -4  -6   14.30    1.50
   8   4  -5   12.00    1.30
  -8   4   5   14.50    1.20
   8   4  -5   11.70    1.30
   8  -4  -5   10.70    1.30
   8  -4  -5   10.30    1.80
   8   4  -4   13.50    1.30
   8   4  -4   14.10    1.30
  -8   4   4   15.20    1.20
   8  -4  -4   14.30    1.40
   8  -4  -4   16.40    1.90
   8   4  -3   97.29    4.40
   8   4  -3   99.59    4.30
  -8   4   3  107.69    4.30
   8  -4  -3   97.29    4.20
   8  -4  -3   90.89    4.30
  -8   4   2   39.10    2.20
   8   4  -2   36.80    2.40
   8   4  -2   41.90    2.20
   8   4  -2   43.10    2.40
   8  -4  -2   36.90    2.40
   8  -4  -2   43.50    2.20
   8   4  -1  143.89    5.90
   8   4  -1  134.69    5.80
   8   4  -1  145.89    5.70
   8  -4  -1  135.49    5.70
   8  -4  -1  131.29    5.80
   8  -4  -1  142.69    5.70
   8   4   0  128.79    5.20
   8   4   0  117.19    5.10
   8   4   0  118.89    5.00
   8  -4   0  119.89    5.00
   8  -4   0  115.39    5.10
   8  -4   0  116.59    5.10
   8   4   1  918.81   33.60
   8   4   1  907.91   33.50
   8   4   1  948.61   33.50
   8  -4   1  895.61   33.40
   8  -4   1  873.21   33.40
   8  -4   1  917.51   33.40
   8   4   2   96.79    4.20
   8   4   2   87.69    4.60
   8  -4   2   93.39    4.60
   8  -4   2   95.59    4.20
   8  -4   2   95.09    4.10
   8   4   3   46.40    2.60
   8   4   3   48.50    2.50
   8   4   3   48.70    2.60
   8  -4   3   46.20    2.40
   8  -4   3   49.10    2.60
   8  -4   3   45.70    2.50
   8   4   4    0.30    0.60
   8   4   4    0.20    0.60
   8   4   4    0.80    0.60
   8  -4   4   -0.20    0.60
   8  -4   4   -0.40    0.60
   8   4   5   12.50    1.30
   8   4   5   10.90    1.40
   8   4   5   12.00    1.40
   8  -4   5   11.90    1.30
   8  -4   5   12.90    1.30
   8  -4   5   11.40    1.30
   8   4   6    8.60    1.30
   8   4   6    6.80    1.10
   8  -4   6    6.30    1.10
   8  -4   6    6.80    1.60
   8  -4   6    8.10    1.10
   8   4   7  189.18    7.50
   8   4   7  182.98    7.50
   8  -4   7  191.38    7.50
   8  -4   7  188.28    7.50
   8  -4   7  197.08    7.40
   8  -4   7  172.28    7.40
   8   4   8   24.90    1.60
   8   4   8   25.90    1.60
   8  -4   8   25.80    1.60
   8  -4   8   21.80    1.70
   8  -4   8   23.50    2.10
   8   4   9   11.20    1.10
   8   4   9   11.50    1.00
   8  -4   9   11.00    1.10
   8  -4   9    7.30    1.20
   8  -4   9    9.90    1.00
  -8   4 -10   12.40    1.00
   8   4  10   11.30    0.90
   8   4  10   10.90    0.90
   8  -4  10   11.60    1.00
   8  -4  10   11.90    1.00
  -8  -5  13  101.89    4.10
   8  -5 -13  106.19    4.10
   8   5 -12   51.19    2.70
  -8   5  12   57.39    2.70
   8  -5 -12   57.39    2.50
  -8  -5  12   56.79    2.50
   8   5 -11    0.90    1.00
  -8   5  11    0.10    0.60
   8  -5 -11    0.60    0.50
  -8  -5  11   -0.50    0.50
  -8   5  10   67.59    3.20
  -8  -5  10   62.09    3.00
   8  -5 -10   62.69    2.90
  -8   5   9   41.10    2.40
  -8  -5   9   47.20    2.40
   8  -5  -9   45.00    2.30
   8   5  -8   61.89    3.40
  -8   5   8   61.49    3.10
   8  -5  -8   68.59    3.20
   8   5  -7  247.88   10.00
  -8   5   7  242.68    9.80
   8  -5  -7  254.77    9.70
   8   5  -6   52.99    2.90
  -8   5   6   55.39    2.80
   8  -5  -6   52.49    2.70
   8   5  -5   96.49    4.20
  -8   5   5  104.29    4.40
   8   5  -5  102.19    4.50
   8  -5  -5   88.79    4.40
   8  -5  -5   94.89    4.20
  -8   5   4  239.08    9.00
   8   5  -4  226.48    9.00
   8   5  -4  235.78    9.30
   8  -5  -4  206.38    8.90
   8  -5  -4  236.48    9.00
   8   5  -3  315.47   12.00
  -8   5   3  333.17   12.10
   8   5  -3  323.27   12.30
   8  -5  -3  326.07   12.00
   8  -5  -3  271.47   12.00
   8   5  -2   23.00    1.70
   8   5  -2   26.00    1.80
  -8   5   2   26.40    1.80
   8  -5  -2   23.30    1.70
   8  -5  -2   22.40    2.10
   8   5  -1   28.80    2.00
   8   5  -1   32.20    1.90
   8   5  -1   28.90    1.90
   8  -5  -1   27.20    2.10
   8  -5  -1   28.30    1.80
   8   5   0   12.20    1.30
   8   5   0   11.40    1.20
   8   5   0   11.40    1.40
   8  -5   0   11.60    1.50
   8  -5   0   13.60    1.30
   8  -5   0   14.20    1.50
   8   5   1   34.50    2.20
   8   5   1   37.50    2.10
   8   5   1   38.50    2.20
   8  -5   1   35.10    2.10
   8  -5   1   36.70    2.20
   8  -5   1   37.40    2.20
   8   5   2  740.13   26.80
   8   5   2  708.33   26.60
   8   5   2  697.23   26.60
   8  -5   2  714.53   26.50
   8  -5   2  722.93   26.60
   8  -5   2  726.63   26.60
   8   5   3   18.80    1.50
   8   5   3   18.00    1.50
   8   5   3   16.80    1.50
   8  -5   3   18.50    1.60
   8  -5   3   21.20    1.60
   8  -5   3   21.00    1.80
   8   5   4   39.30    2.30
   8   5   4   40.00    2.20
   8  -5   4   41.20    2.30
   8  -5   4   39.30    2.30
   8  -5   4   38.50    2.30
   8   5   5    5.30    1.00
   8   5   5    7.20    1.10
   8   5   5    7.20    1.20
   8  -5   5    6.30    1.00
   8  -5   5    4.10    1.10
   8  -5   5    6.60    1.10
   8   5   6  108.59    5.00
   8   5   6  120.49    5.20
   8   5   6  101.59    4.90
   8  -5   6  133.99    5.70
   8  -5   6  113.79    5.60
   8  -5   6  111.29    4.70
   8   5   7   23.80    1.50
   8   5   7   23.20    1.50
   8  -5   7   25.10    1.50
   8  -5   7   23.30    1.80
   8   5   8    0.00    0.40
   8   5   8    0.30    0.40
   8  -5   8    0.40    0.50
   8  -5   8    0.00    0.70
   8   5   9    6.40    0.80
   8   5   9    6.70    0.70
   8  -5   9    6.30    0.80
  -8   5 -10    2.00    0.70
   8   5  10    0.70    0.40
   8  -5  10    0.60    0.40
  -8  -6  12    4.90    0.70
   8  -6 -12    4.70    0.80
  -8   6  11   16.30    1.30
  -8  -6  11   18.40    1.10
   8  -6 -11   18.30    1.10
  -8   6  10   11.50    1.10
   8  -6 -10   14.00    1.00
  -8  -6  10   11.80    1.00
  -8   6   9   38.40    2.20
   8  -6  -9   37.40    1.90
  -8  -6   9   38.70    2.00
  -8   6   8   19.60    1.50
   8  -6  -8   20.90    1.40
  -8  -6   8   21.00    1.40
   8   6  -7  130.89    5.90
  -8   6   7  132.39    5.80
   8  -6  -7  150.28    5.60
   8   6  -6    6.70    1.40
  -8   6   6   10.10    1.10
   8  -6  -6    7.70    1.10
   8   6  -5   22.40    1.70
  -8   6   5   20.40    1.50
  -8  -6   5   18.30    1.80
   8  -6  -5   22.20    1.60
  -8   6   4    5.00    1.10
   8   6  -4    4.00    1.10
   8   6  -4    4.10    1.00
   8  -6  -4    6.50    1.10
  -8  -6   4    5.70    1.50
  -8   6   3  248.78    9.60
   8   6  -3  252.37    9.60
   8   6  -3  225.78    9.80
   8  -6  -3  250.57    9.50
   8   6  -2  218.78    9.60
   8   6  -2  241.08    9.90
   8  -6  -2  245.18    9.40
   8  -6  -2  240.68    9.30
   8  -6  -2  250.77    9.30
   8   6  -1  246.78    9.60
   8   6  -1  216.68    9.30
   8  -6  -1  232.68    8.90
   8  -6  -1  230.28    9.00
   8  -6  -1  226.88    9.00
   8   6   0   36.00    2.30
   8   6   0   35.80    2.10
   8  -6   0   37.70    2.20
   8  -6   0   39.80    2.30
   8  -6   0   36.70    2.20
   8   6   1  521.75   19.70
   8   6   1  486.25   20.00
   8   6   1  544.75   19.80
   8  -6   1  528.85   19.60
   8  -6   1  539.95   19.70
   8  -6   1  547.15   19.70
   8   6   2    2.00    0.70
   8   6   2    2.60    0.90
   8   6   2    2.70    0.80
   8  -6   2    4.20    1.30
   8  -6   2    5.00    1.30
   8  -6   2    3.00    0.80
   8   6   3   73.59    3.40
   8   6   3   75.89    3.40
   8   6   3   69.69    3.60
   8  -6   3   80.39    3.50
   8  -6   3   75.29    3.40
   8  -6   3   74.09    3.40
   8   6   4    2.30    0.80
   8   6   4    1.40    0.60
   8  -6   4    1.70    0.50
   8  -6   4    4.10    1.20
   8  -6   4    3.30    1.00
   8   6   5   11.50    1.00
   8   6   5    9.00    1.00
   8   6   5   11.00    1.30
   8  -6   5   10.20    1.10
   8  -6   5   13.20    1.40
   8   6   6    0.70    0.40
   8   6   6   -0.20    0.40
   8   6   6    1.80    1.10
   8  -6   6    0.60    0.50
   8   6   7   -0.50    0.40
   8   6   7    0.50    0.40
   8  -6   7    0.00    0.40
  -8   6  -8   11.90    0.90
   8   6   8   10.30    0.80
   8   6   8   10.30    0.90
   8  -6   8   11.80    0.90
  -8  -7  10   16.40    1.00
  -8   7   9    2.70    1.00
   8  -7  -9    1.50    0.70
  -8  -7   9    2.70    0.60
  -8   7   8    1.00    0.70
  -8  -7   8    2.10    0.70
   8  -7  -8    0.90    0.90
  -8   7   7   55.99    2.70
   8  -7  -7   53.39    2.50
  -8  -7   7   54.29    2.50
   8   7  -6  141.29    5.80
  -8   7   6  121.89    5.90
   8  -7  -6  137.69    5.30
  -8   7   5   52.69    2.60
   8   7  -5   49.00    2.70
  -8  -7   5   54.89    2.60
   8  -7  -5   49.20    2.50
  -8   7   4   24.70    1.90
   8   7  -4   27.10    1.80
  -8  -7   4   24.90    1.70
   8  -7  -4   25.00    1.70
   8   7  -3  136.69    6.10
   8  -7  -3  140.49    5.70
  -8  -7   3  150.38    5.80
   8   7  -2    3.90    1.00
   8   7  -2    5.70    1.00
  -8  -7   2    2.90    0.70
   8  -7  -2    3.50    0.90
   8  -7  -2    3.00    0.90
   8   7  -1  136.49    5.60
   8   7  -1  129.39    5.70
   8  -7  -1  136.29    5.40
   8   7   0   47.60    2.30
   8   7   0   45.10    2.50
   8  -7   0   47.00    2.40
   8   7   1    0.20    0.40
   8   7   1    0.60    0.60
   8  -7   1    0.60    0.60
   8   7   2    2.60    0.90
   8   7   2    2.20    0.70
   8  -7   2    2.80    1.00
   8   7   3   19.60    1.70
   8   7   3   17.20    1.20
   8  -7   3   21.20    1.30
   8   7   4    3.20    0.70
   8   7   4    5.10    1.10
   8  -7   4    5.80    0.80
   8   7   5    1.00    0.90
   8  -7   5    1.30    0.80
   8   7   6    0.70    0.40
   8  -7   6    0.60    0.40
  -8  -8   7    1.80    0.50
  -8  -8   6    2.60    0.60
  -8  -8   5   25.80    1.40
  -8  -8   4    9.70    1.20
   8   8  -3    4.90    1.30
  -8  -8   3    6.30    1.00
   8   8  -2   18.00    1.50
  -8  -8   2   20.30    1.30
   8   8  -1    1.30    0.80
  -8  -8   1    0.50    0.50
   8   8   0    4.30    1.00
  -8  -8   0    3.00    0.80
   8  -8   0    1.90    0.70
   8   8   1   24.80    1.60
   8   8   1   22.60    1.30
  -8  -8  -1   24.50    1.30
   8  -8   1   23.20    1.40
   8   8   2    0.10    0.70
   8   8   2   -0.50    0.40
   8  -8   2   -0.70    0.50
  -8  -8  -2    0.60    0.70
  -8  -8  -3    0.50    0.40
   8  -8   4    9.60    0.90
  -8  -8  -4   11.00    0.80
   9   0 -16    4.40    0.80
   9   0 -15    0.50    0.50
   9   0 -14    1.00    0.70
   9   0 -14    0.60    0.60
   9   0 -13    0.20    0.70
  -9   0  13    0.00    1.10
  -9   0  12  339.47   13.50
   9   0 -12  359.66   13.50
   9   0 -12  349.57   13.20
   9   0 -11    1.00    0.90
   9   0 -11    0.40    0.70
   9   0 -10  135.29    5.70
   9   0 -10  141.79    6.00
   9   0  -9   -0.20    1.00
   9   0  -8  123.79    5.30
   9   0  -8  127.69    5.50
   9   0  -8  124.69    5.40
   9   0  -7    0.20    0.80
   9   0  -7    0.10    0.60
   9   0  -7    0.70    1.10
   9   0  -6   29.50    1.80
   9   0  -6   24.50    2.20
   9   0  -5    0.40    0.50
  -9   0   4  332.47   13.20
   9   0  -4  329.37   12.60
   9   0  -3    0.80    0.60
  -9   0   3    0.10    0.70
  -9   0   2   16.20    1.90
   9   0  -2   15.40    1.30
   9   0  -1   -0.20    0.60
  -9   0   1    0.90    0.70
   9   0   0   23.90    1.70
  -9   0   0   22.40    2.10
  -9   0  -1    0.50    0.90
  -9   0  -2  657.23   24.40
   9   0   2  653.23   23.90
   9   0   2  623.14   23.70
   9   0   3    1.00    0.70
   9   0   3    1.30    0.80
   9   0   3    1.00    0.80
   9   0   3   -0.50    1.00
   9   0   4    0.50    0.60
   9   0   4   -0.50    0.80
   9   0   4    0.20    0.70
   9   0   4    2.60    1.00
   9   0   5    1.50    0.70
   9   0   5    0.10    1.40
   9   0   5    0.20    0.70
   9   0   6   12.40    1.40
   9   0   6   13.10    1.50
   9   0   6   10.80    1.70
   9   0   6    8.90    1.50
   9   0   7    1.70    0.70
   9   0   7    1.50    0.70
   9   0   7   -0.90    0.60
   9   0   8    3.50    1.10
   9   0   8    4.00    1.10
   9   0   8    5.10    1.10
   9   0   9    0.30    0.50
   9   0   9   -0.80    0.50
   9   0   9   -0.30    0.60
   9   0  10   13.20    1.10
   9   0  10   15.10    1.40
   9   0  11   -0.40    0.50
   9   0  11    0.20    0.40
   9   1 -16   22.20    1.20
   9   1 -15    0.80    0.50
   9  -1 -15   -0.40    0.50
   9  -1 -15    1.40    0.60
   9   1 -14   13.30    1.30
   9  -1 -14   13.40    1.10
   9  -1 -14   13.70    1.30
   9   1 -13    0.90    0.60
   9  -1 -13    0.60    0.70
   9  -1 -13   -0.20    0.60
   9   1 -12   34.70    2.20
  -9   1  12   32.90    2.10
   9  -1 -12   30.90    2.20
  -9  -1  12   32.40    2.30
   9  -1 -12   35.40    2.00
   9   1 -11    3.40    0.90
  -9   1  11    6.50    1.20
   9  -1 -11    3.90    1.20
   9  -1 -11    6.40    1.40
   9   1 -10  222.48    8.90
   9  -1 -10  217.08    8.70
   9  -1 -10  226.18    8.90
   9   1  -9  421.86   16.30
   9   1  -9  446.86   16.50
   9  -1  -9  419.86   16.30
   9   1  -8    1.50    0.80
   9   1  -8    0.70    0.70
   9  -1  -8    0.40    0.90
   9  -1  -8    2.40    0.90
   9   1  -7   18.00    1.50
   9   1  -7   16.00    1.70
   9  -1  -7   16.00    1.70
   9  -1  -7   14.40    1.90
   9   1  -6  169.38    7.20
   9   1  -6  184.48    7.30
   9  -1  -6  180.78    7.10
   9  -1  -6  177.08    7.30
   9  -1  -6  182.78    7.30
   9   1  -5   45.50    2.40
   9  -1  -5   42.50    2.60
   9  -1  -5   44.60    2.40
  -9   1   4  793.52   29.10
   9  -1  -4  746.73   28.40
  -9   1   3   70.39    3.90
   9   1  -3   72.99    3.30
   9  -1  -3   72.79    3.30
   9   1  -2   55.09    2.60
  -9   1   2   52.99    3.20
   9  -1  -2   54.09    2.70
   9   1  -1    2.30    0.90
  -9   1   1    3.30    1.50
  -9  -1   1    3.60    1.50
   9  -1  -1    4.20    0.90
  -9   1   0  265.67   10.90
   9   1   0  275.17   10.40
  -9  -1   0  268.57   10.80
   9   1   1  275.77   10.50
  -9   1  -1  275.57   11.10
   9  -1   1  272.57   10.50
  -9  -1  -1  278.67   10.90
   9  -1   1  258.67   10.40
   9   1   2  399.26   15.00
  -9   1  -2  393.96   15.80
   9   1   2  389.76   15.10
   9  -1   2  426.46   15.00
   9  -1   2  405.56   15.10
   9  -1   2  383.86   15.10
   9   1   3  232.68    8.80
   9   1   3  221.38    8.70
   9   1   3  228.88    8.90
   9  -1   3  220.08    8.70
   9  -1   3  206.98    8.80
   9  -1   3  223.88    8.70
   9  -1   3  230.38    8.80
   9   1   4  109.39    4.70
   9   1   4  108.69    4.70
   9   1   4  112.89    4.80
   9  -1   4  106.09    4.70
   9  -1   4  105.19    4.80
   9  -1   4  109.49    4.80
   9  -1   4  111.99    4.70
   9   1   5   60.69    3.10
   9   1   5   59.39    3.00
   9   1   5   63.79    3.00
   9  -1   5   61.09    3.00
   9  -1   5   47.90    3.60
   9  -1   5   63.39    3.10
   9  -1   5   61.39    3.00
   9   1   6   34.70    2.20
   9   1   6   39.50    2.40
   9   1   6   38.40    2.20
   9  -1   6   36.60    2.20
   9  -1   6   34.90    2.30
   9  -1   6   39.20    2.30
   9  -1   6   38.10    2.30
   9   1   7  177.78    7.20
   9   1   7  174.88    7.30
   9   1   7  182.68    7.10
   9  -1   7  172.38    7.30
   9  -1   7  179.48    7.20
   9  -1   7  177.98    7.20
   9  -1   7  176.58    7.10
   9   1   8   38.20    2.20
   9   1   8   38.10    2.20
   9   1   8   39.70    2.30
   9  -1   8   39.80    2.30
   9  -1   8   40.40    2.20
   9  -1   8   38.20    2.20
   9   1   9    0.30    0.60
   9   1   9    0.80    0.70
   9   1   9    1.10    0.50
   9  -1   9    0.50    0.50
   9  -1   9    0.30    0.60
   9  -1   9    0.90    0.60
   9   1  10    2.70    0.70
   9   1  10    3.50    0.80
  -9   1 -10    5.70    1.30
   9  -1  10    4.40    0.80
   9  -1  10    3.00    0.90
   9  -1  10    4.60    0.80
   9   1  11    7.80    0.80
   9   1  11    8.60    0.90
   9  -1  11    6.60    0.80
   9  -1  11    9.20    0.90
   9   2 -15   65.19    2.80
   9  -2 -15   65.09    2.70
   9   2 -14   27.10    1.70
   9  -2 -14   30.30    1.70
   9  -2 -14   27.50    1.50
  -9   2  13   27.40    1.80
   9   2 -13   26.80    1.80
   9  -2 -13   29.00    1.60
   9  -2 -13   26.90    1.80
   9   2 -12   52.89    2.70
  -9   2  12   44.90    2.60
   9  -2 -12   51.49    2.60
   9  -2 -12   54.79    2.70
  -9   2  11    3.40    1.10
   9   2 -11    3.80    1.20
   9  -2 -11    1.90    0.70
  -9  -2  11    2.40    1.00
   9  -2 -11    2.80    0.90
   9   2 -10 1205.58   43.90
  -9   2  10 1176.58   44.40
   9   2 -10 1225.18   44.00
   9  -2 -10 1193.18   43.80
  -9  -2  10 1185.28   43.70
   9  -2 -10 1179.18   43.70
   9   2  -9  218.68    8.40
  -9   2   9  213.68    8.30
   9   2  -9  207.08    8.20
   9  -2  -9  201.28    8.00
  -9  -2   9  173.18    9.00
   9  -2  -9  200.98    8.20
   9   2  -8  214.28    8.50
   9   2  -8  209.98    8.40
   9  -2  -8  198.88    8.30
   9  -2  -8  204.48    8.20
   9   2  -7  128.29    5.60
   9   2  -7  128.19    5.50
   9  -2  -7  132.89    5.40
   9  -2  -7  123.99    5.50
   9   2  -6  182.78    7.60
   9   2  -6  195.78    7.70
   9  -2  -6  185.68    7.50
   9  -2  -6  186.08    7.40
   9   2  -5   -0.20    0.50
   9  -2  -5    0.70    0.80
   9  -2  -5    0.90    0.80
   9   2  -4   36.70    2.00
   9  -2  -4   32.20    2.10
   9  -2  -4   33.50    2.00
   9  -2  -3    2.30    0.70
   9  -2  -3    2.50    0.80
   9   2  -2   87.09    3.80
   9  -2  -2   83.99    3.90
   9  -2  -2   86.79    3.70
   9   2  -1   10.40    1.10
   9  -2  -1   11.20    1.40
   9  -2  -1   10.30    1.60
   9   2   0  257.57   10.00
   9   2   0  269.77   10.10
   9  -2   0  255.77    9.90
  -9  -2   0  260.67   10.50
   9  -2   0  254.77   10.00
   9   2   1    7.00    1.10
   9   2   1    6.80    1.40
   9   2   1    8.70    1.80
   9  -2   1    6.20    1.10
   9  -2   1    9.30    1.60
   9  -2   1    5.20    1.30
   9   2   2    5.70    1.20
   9   2   2    6.60    1.30
   9   2   2    4.80    1.40
   9  -2   2    9.20    1.50
   9  -2   2    4.90    1.20
   9  -2   2    5.40    1.10
   9   2   3   94.49    4.00
   9   2   3   82.59    4.00
   9   2   3   90.19    4.00
   9  -2   3   89.49    3.90
   9  -2   3   84.89    3.90
   9  -2   3   87.29    4.00
   9   2   4    9.40    1.90
   9   2   4    5.90    1.20
   9  -2   4    7.00    1.50
   9  -2   4    5.90    1.40
   9  -2   4    6.30    1.80
   9   2   5   40.10    2.40
   9   2   5   37.30    2.10
   9  -2   5   35.00    2.10
   9  -2   5   34.00    2.40
   9  -2   5   35.80    2.30
   9  -2   5   33.60    2.10
   9   2   6  101.99    4.50
   9   2   6  105.99    4.50
   9   2   6   96.29    4.60
   9  -2   6   98.89    4.60
   9  -2   6  105.49    4.50
   9  -2   6  101.29    4.50
   9  -2   6  102.89    4.40
   9   2   7    5.90    1.40
   9   2   7    6.10    1.10
   9   2   7    8.00    1.30
   9  -2   7    4.70    1.10
   9  -2   7    4.50    1.20
   9  -2   7    4.80    0.90
   9  -2   7    5.10    1.20
   9   2   8  126.49    5.30
   9   2   8  124.29    5.40
   9  -2   8  130.89    5.70
   9  -2   8  125.89    5.70
   9   2   9   14.90    1.30
   9   2   9   15.00    1.20
   9  -2   9   15.50    1.20
   9  -2   9   14.30    1.30
   9  -2   9   16.40    1.30
  -9   2 -10   85.89    3.60
   9   2  10   82.39    3.70
   9   2  10   89.99    3.70
   9  -2  10   79.89    3.50
   9  -2  10   87.59    3.70
   9  -2  10   89.09    3.70
   9   2  11    0.10    0.50
  -9   2 -11   -0.30    0.70
   9   2  11   -0.20    0.40
   9  -2  11    0.20    0.50
  -9  -2 -11   -0.40    0.60
   9  -2  11    0.00    0.40
   9   3 -15    3.00    0.80
   9  -3 -15    0.80    0.40
   9   3 -14    5.20    1.00
   9  -3 -14    8.50    0.80
  -9   3  13   10.70    1.20
   9   3 -13    8.70    1.10
  -9  -3  13    9.80    1.40
   9  -3 -13    9.70    1.40
   9  -3 -13   10.00    1.00
  -9   3  12   20.10    1.50
   9   3 -12   21.00    1.60
  -9  -3  12   20.00    1.60
   9  -3 -12   21.00    1.40
   9  -3 -12   18.50    1.70
  -9   3  11   73.99    3.70
   9   3 -11   77.39    3.70
   9  -3 -11   82.39    3.60
  -9  -3  11   80.89    3.60
   9  -3 -11   82.59    3.70
  -9   3  10    1.80    0.70
   9   3 -10    2.90    1.10
   9   3 -10    5.20    1.40
  -9  -3  10    2.30    0.80
   9  -3 -10    2.70    0.90
   9   3  -9   97.39    4.50
  -9   3   9  101.59    4.50
   9   3  -9  100.19    4.60
   9  -3  -9   96.39    4.30
  -9  -3   9   95.19    4.30
   9  -3  -9   96.99    4.40
   9   3  -8    6.30    1.70
  -9   3   8    8.10    1.10
   9   3  -8    7.10    1.30
   9  -3  -8    6.00    1.10
   9  -3  -8    8.00    1.50
   9   3  -7   18.20    1.60
  -9   3   7   19.60    1.50
   9   3  -7   12.50    2.00
   9  -3  -7   16.30    1.70
   9  -3  -7   15.10    1.70
  -9   3   6   50.79    2.60
   9   3  -6   47.10    3.20
   9   3  -6   50.19    2.70
   9   3  -6   48.90    2.60
   9  -3  -6   50.39    2.70
   9  -3  -6   49.70    2.50
  -9   3   5  186.68    7.50
   9   3  -5  182.88    7.30
   9   3  -5  185.28    7.60
   9  -3  -5  188.58    7.40
   9  -3  -5  182.98    7.40
   9   3  -4   28.90    1.90
  -9   3   4   29.90    1.80
   9   3  -4   30.90    1.90
   9  -3  -4   28.80    2.10
   9  -3  -4   30.40    1.80
  -9   3   3   35.60    2.00
   9   3  -3   32.30    2.00
   9   3  -3   32.20    2.00
   9  -3  -3   33.90    2.20
   9  -3  -3   35.10    2.00
   9   3  -2  185.78    7.40
   9  -3  -2  181.68    7.40
   9  -3  -2  194.08    7.50
   9   3  -1   41.40    2.30
   9   3  -1   36.70    2.70
   9   3  -1   41.90    2.20
   9  -3  -1   41.20    2.30
   9  -3  -1   40.80    2.20
   9   3   0  351.16   12.70
   9   3   0  314.57   12.60
   9   3   0  340.57   12.50
   9  -3   0  329.17   12.50
   9  -3   0  299.27   12.50
   9  -3   0  342.57   12.50
   9   3   1  993.50   35.10
   9   3   1  935.21   35.00
   9   3   1  975.40   34.90
   9  -3   1  952.70   34.90
   9  -3   1  947.71   34.90
   9  -3   1  907.31   34.90
   9   3   2 1016.10   36.00
   9   3   2  962.50   35.90
   9   3   2  993.90   35.90
   9  -3   2  966.30   35.90
   9  -3   2  954.50   35.80
   9  -3   2  968.90   35.90
   9   3   3  177.68    7.10
   9   3   3  178.78    7.30
   9   3   3  175.58    7.00
   9  -3   3  168.38    7.00
   9  -3   3  162.88    6.90
   9   3   4   42.80    2.50
   9   3   4   43.50    2.50
   9   3   4   42.30    2.40
   9  -3   4   43.10    2.60
   9  -3   4   43.40    2.40
   9  -3   4   44.00    2.50
   9   3   5    8.70    1.40
   9   3   5   10.30    1.30
   9  -3   5    8.80    1.40
   9  -3   5   10.20    1.30
   9  -3   5    9.70    1.40
   9   3   6  162.28    6.70
   9   3   6  167.48    6.70
   9  -3   6  161.18    6.70
   9  -3   6  158.78    6.60
   9  -3   6  164.48    6.80
   9  -3   6  158.78    6.60
   9   3   7   44.60    2.50
   9   3   7   44.50    2.40
   9  -3   7   44.20    2.40
   9  -3   7   42.80    2.60
   9  -3   7   48.00    2.70
   9  -3   7   43.20    2.40
   9   3   8  156.88    6.30
   9   3   8  147.39    6.20
   9  -3   8  156.68    6.10
   9  -3   8  143.89    6.10
   9  -3   8  157.48    6.30
   9   3   9  110.09    4.50
   9   3   9  102.99    4.40
   9  -3   9  106.69    4.50
   9  -3   9   99.49    4.30
   9  -3   9  108.19    4.30
  -9   3 -10    4.70    0.90
   9   3  10    5.70    0.80
   9   3  10    5.10    0.70
   9  -3  10    6.20    1.00
   9  -3  10    5.70    0.80
   9  -3  10    5.20    0.80
  -9   3 -11    5.00    1.30
   9   3  11    6.10    0.60
   9   3  11    6.40    0.80
   9  -3  11    5.70    0.80
   9   4 -14    3.50    1.00
   9  -4 -14    1.90    0.60
   9   4 -13    7.80    1.10
  -9   4  13    9.10    1.10
   9  -4 -13    6.60    0.80
  -9  -4  13    6.90    1.20
  -9   4  12   38.20    2.40
   9   4 -12   42.00    2.20
  -9  -4  12   40.30    2.10
   9  -4 -12   41.60    2.10
   9   4 -11  267.47   10.10
  -9   4  11  251.17   10.30
  -9  -4  11  270.67   10.10
   9  -4 -11  251.37   10.00
   9   4 -10   16.60    1.70
  -9   4  10   12.40    1.30
   9   4 -10   12.80    2.10
   9  -4 -10   13.90    1.80
   9  -4 -10   11.70    1.20
  -9  -4  10   12.70    1.30
  -9   4   9  129.69    5.90
   9   4  -9  143.49    5.90
   9   4  -9  132.89    6.00
  -9  -4   9  145.09    5.80
   9  -4  -9  143.59    5.80
   9  -4  -9  136.49    5.80
  -9   4   8  119.79    5.20
   9   4  -8  106.49    6.20
   9   4  -8  125.79    5.40
   9  -4  -8  121.29    5.10
   9  -4  -8  121.29    5.20
  -9   4   7   79.49    3.70
   9   4  -7   80.59    3.90
   9  -4  -7   76.79    3.80
   9  -4  -7   78.79    3.60
   9   4  -6    8.40    1.20
  -9   4   6    6.40    1.00
   9  -4  -6    6.20    1.10
   9  -4  -6   10.30    1.70
   9   4  -5   12.70    1.40
   9   4  -5   13.00    1.40
  -9   4   5   12.40    1.30
   9  -4  -5   11.20    1.30
   9  -4  -5   12.80    1.70
  -9   4   4    8.50    1.10
   9   4  -4    9.20    1.20
   9   4  -4    8.30    1.20
   9  -4  -4    7.00    1.70
   9  -4  -4   10.30    1.20
   9   4  -3   69.69    3.80
  -9   4   3   77.99    3.40
   9   4  -3   73.69    3.40
   9  -4  -3   78.19    3.40
   9  -4  -3   73.29    3.50
  -9   4   2   14.10    1.40
   9   4  -2   14.20    1.80
   9   4  -2   15.00    1.40
   9  -4  -2   15.80    1.40
   9  -4  -2   15.50    1.60
   9   4  -1    4.60    1.10
   9   4  -1    5.70    1.60
   9   4  -1    2.60    1.00
   9  -4  -1    4.50    1.10
   9  -4  -1    4.30    1.30
   9   4   0    4.80    1.50
   9   4   0    3.10    0.80
   9  -4   0    6.90    1.70
   9  -4   0    3.90    1.30
   9  -4   0    2.00    0.70
   9   4   1  288.87   10.60
   9   4   1  266.87   10.30
   9   4   1  259.07   10.40
   9  -4   1  250.17   10.30
   9  -4   1  270.17   10.30
   9   4   2    4.10    1.20
   9   4   2    3.40    1.00
   9   4   2    4.50    1.10
   9  -4   2    3.70    1.10
   9  -4   2    5.10    1.40
   9  -4   2    3.60    1.20
   9   4   3    0.70    0.60
   9   4   3    1.20    0.70
   9   4   3    1.20    0.70
   9  -4   3    1.30    0.70
   9  -4   3    0.40    0.70
   9  -4   3    1.10    0.70
   9   4   4    5.50    1.10
   9   4   4    5.20    1.20
   9   4   4    4.70    1.30
   9  -4   4    5.30    1.10
   9  -4   4    5.70    1.10
   9  -4   4    7.90    1.30
   9   4   5   -1.10    1.10
   9   4   5   -1.00    0.70
   9   4   5   -0.30    0.50
   9  -4   5   -0.60    0.60
   9  -4   5    0.30    0.60
   9  -4   5    0.30    0.60
   9   4   6   59.59    2.90
   9   4   6   63.79    3.40
   9  -4   6   60.89    3.00
   9  -4   6   59.29    2.90
   9  -4   6   60.49    2.90
   9   4   7  178.08    7.30
   9   4   7  190.28    8.20
   9  -4   7  187.78    7.40
   9  -4   7  175.68    7.20
   9  -4   7  182.88    7.30
   9   4   8    1.60    0.50
   9   4   8    1.10    0.60
   9  -4   8    0.80    0.50
   9   4   9   16.40    1.10
   9   4   9   17.20    1.10
   9  -4   9   16.50    1.10
   9  -4   9   16.30    1.10
   9   4  10    2.40    0.60
   9   4  10    1.60    0.40
  -9   4 -10    2.40    0.70
  -9  -5  13    5.50    1.00
   9  -5 -13    6.70    0.70
  -9   5  12  125.89    5.00
   9  -5 -12  117.49    4.80
  -9  -5  12  120.59    4.80
  -9   5  11   20.60    1.50
  -9  -5  11   22.80    1.40
   9  -5 -11   20.60    1.30
  -9   5  10   45.90    2.50
   9  -5 -10   45.90    2.30
  -9  -5  10   48.10    2.30
  -9   5   9   54.39    3.00
   9   5  -9   56.79    3.30
   9  -5  -9   69.89    3.10
  -9  -5   9   63.79    2.90
   9   5  -8   72.49    3.70
  -9   5   8   69.69    3.50
   9  -5  -8   79.19    3.70
  -9   5   7   75.09    3.60
   9   5  -7   77.29    3.80
   9  -5  -7   75.99    3.90
  -9   5   6   17.40    1.40
   9   5  -6   18.10    1.60
   9  -5  -6   20.80    2.00
   9   5  -5    7.80    1.10
  -9   5   5    7.40    1.10
   9  -5  -5    5.50    1.60
   9  -5  -5    5.10    1.10
   9   5  -4   39.80    2.40
  -9   5   4   38.10    2.10
   9   5  -4   37.80    2.10
   9  -5  -4   36.40    2.40
   9  -5  -4   37.60    2.10
  -9   5   3    3.20    0.90
   9   5  -3    2.80    0.90
   9  -5  -3    3.50    1.10
   9  -5  -3    4.20    1.40
   9   5  -2    0.20    0.60
   9   5  -2    0.50    0.60
   9  -5  -2    0.30    0.70
   9  -5  -2    0.70    0.80
   9   5  -1   21.30    1.70
   9   5  -1   22.20    1.70
   9   5  -1   21.10    1.50
   9  -5  -1   17.90    2.00
   9  -5  -1   18.40    1.50
   9  -5  -1   19.50    1.60
   9   5   0    4.90    1.00
   9   5   0    4.30    1.00
   9  -5   0    3.10    1.10
   9  -5   0    4.60    1.00
   9  -5   0    3.10    0.80
   9   5   1  169.88    6.90
   9   5   1  172.48    7.00
   9   5   1  164.98    7.20
   9  -5   1  174.68    6.90
   9  -5   1  175.38    6.90
   9  -5   1  172.58    6.90
   9   5   2   37.00    2.50
   9   5   2   33.60    2.20
   9   5   2   35.20    2.10
   9  -5   2   34.20    2.00
   9  -5   2   34.60    2.20
   9  -5   2   37.10    2.10
   9   5   3   10.00    1.10
   9   5   3    6.10    1.30
   9   5   3    7.40    1.20
   9  -5   3    9.60    1.30
   9  -5   3   10.30    1.20
   9  -5   3   11.00    1.30
   9   5   4   18.20    1.50
   9   5   4   18.30    1.60
   9   5   4   20.10    1.50
   9  -5   4   16.70    1.50
   9  -5   4   19.40    1.50
   9  -5   4   21.00    1.50
   9   5   5    1.80    1.00
   9   5   5   -0.90    0.50
   9   5   5    0.10    0.50
   9  -5   5    0.50    0.80
   9  -5   5    1.00    0.70
   9  -5   5   -0.10    0.50
   9   5   6   55.59    2.70
   9   5   6   55.29    2.70
   9  -5   6   60.89    2.80
   9  -5   6   58.69    2.70
   9  -5   6   61.39    2.70
   9   5   7    4.60    0.70
   9   5   7    5.70    0.90
   9  -5   7    4.70    0.90
   9  -5   7    3.20    0.60
   9   5   8    2.30    0.70
   9   5   8    2.00    0.60
   9  -5   8    2.50    0.70
   9  -5   8    4.40    1.00
   9   5   9   19.00    1.00
   9   5   9   20.10    1.10
  -9   5  -9   20.00    1.10
   9  -5   9   19.40    1.10
  -9  -6  12   41.00    1.80
   9  -6 -12   38.30    1.70
  -9   6  11   72.09    3.10
   9  -6 -11   65.09    3.00
  -9  -6  11   72.69    3.00
  -9   6  10   14.30    1.20
   9  -6 -10   16.80    1.10
  -9  -6  10   15.30    1.10
  -9  -6   9   32.90    1.80
   9  -6  -9   34.90    1.80
  -9   6   8    0.00    0.60
  -9  -6   8    0.40    0.40
   9  -6  -8    0.80    0.50
  -9   6   7    8.20    1.10
   9   6  -7    8.90    1.60
   9  -6  -7   10.50    1.10
   9   6  -6    7.10    1.30
  -9   6   6    4.40    1.00
   9  -6  -6    6.80    1.00
  -9   6   5    6.10    1.00
   9   6  -5    5.20    1.20
   9  -6  -5    4.50    1.00
  -9   6   4   33.30    2.00
   9   6  -4   30.10    2.10
   9   6  -4   33.60    2.00
   9  -6  -4   34.70    1.90
  -9  -6   4   31.40    2.20
   9   6  -3   67.09    3.10
   9   6  -3   61.29    3.30
   9  -6  -3   69.99    3.10
   9  -6  -3   64.09    3.20
   9   6  -2    8.10    1.00
   9   6  -2    6.30    1.20
   9  -6  -2    8.00    1.10
   9   6  -1  127.79    5.90
   9   6  -1  143.09    5.90
   9  -6  -1  143.49    5.60
   9  -6  -1  134.09    5.70
   9  -6  -1  141.89    5.70
   9   6   0    0.00    0.70
   9   6   0    1.10    0.60
   9  -6   0    1.60    0.70
   9  -6   0   -0.10    0.70
   9  -6   0    3.60    1.30
   9   6   1  101.99    4.80
   9   6   1  106.79    4.60
   9   6   1  103.99    4.60
   9  -6   1  113.59    4.60
   9  -6   1  110.19    4.50
   9  -6   1  110.39    4.60
   9   6   2   55.49    3.00
   9   6   2   58.39    2.80
   9   6   2   58.19    2.80
   9  -6   2   56.29    3.00
   9  -6   2   60.49    2.80
   9   6   3    1.30    0.50
   9   6   3    0.90    0.50
   9   6   3    2.80    1.10
   9  -6   3    1.30    0.70
   9  -6   3    1.50    0.70
   9  -6   3    1.20    0.60
   9   6   4    0.60    0.50
   9   6   4    0.00    0.80
   9   6   4   -0.10    0.40
   9  -6   4    0.40    0.50
   9  -6   4    0.20    0.50
   9  -6   4    0.40    0.70
   9   6   5    0.50    0.40
   9   6   5    0.70    0.90
   9   6   5    0.00    0.40
   9  -6   5    0.10    0.70
   9  -6   5    0.30    0.50
   9   6   6   21.60    1.30
   9   6   6   20.50    1.30
   9  -6   6   23.20    1.40
   9   6   7    0.10    0.30
   9   6   7    0.10    0.40
   9  -6   7    0.60    0.60
  -9  -7  10    2.90    0.60
  -9  -7   9    3.30    0.60
   9  -7  -9    3.80    0.90
  -9   7   8    1.30    0.80
   9  -7  -8    1.00    0.60
  -9  -7   8    1.00    0.40
  -9   7   7   17.50    1.40
   9  -7  -7   18.30    1.20
  -9  -7   7   16.70    1.20
  -9   7   6   10.10    1.30
   9   7  -6   12.60    1.70
   9  -7  -6   10.90    1.10
   9   7  -5    1.70    0.90
  -9   7   5    3.90    1.40
   9  -7  -5    1.00    0.60
   9   7  -4    9.40    1.30
   9  -7  -4    7.90    1.10
  -9  -7   4   10.10    1.30
   9   7  -3    0.90    0.70
   9  -7  -3    0.40    0.70
  -9  -7   3    1.40    0.70
   9   7  -2   30.30    2.00
   9   7  -2   31.10    1.70
  -9  -7   2   34.60    1.90
   9  -7  -2   34.10    1.90
   9   7  -1    0.10    0.40
   9   7  -1   -0.20    0.60
   9  -7  -1   -0.20    0.80
   9  -7  -1   -0.20    0.90
   9   7   0   64.69    2.80
   9   7   0   60.79    3.10
   9  -7   0   61.49    2.90
   9   7   1    8.50    1.10
   9   7   1    8.90    0.90
   9   7   2   88.99    4.00
   9  -7   2   90.19    3.80
   9   7   3   22.80    1.60
   9   7   3   19.30    1.20
   9  -7   3   21.80    1.30
   9   7   4    7.40    1.20
   9   7   4    5.50    0.70
   9  -7   4    6.80    0.90
   9   7   5   32.80    1.50
   9  -7   5   33.20    1.60
   9  -7   6   12.80    0.90
  -9  -8   7    0.60    0.30
  -9  -8   6   11.50    0.80
  -9  -8   5    5.40    0.70
  -9  -8   3   29.50    1.70
   9   8  -2   80.69    3.60
  -9  -8   2   85.09    3.40
   9   8  -1    9.30    1.20
  -9  -8   1    9.50    1.10
   9   8   0   28.20    1.70
  -9  -8   0   29.40    1.60
  -9  -8  -1   45.70    2.00
  -9  -8  -2    6.10    0.80
  -9  -8  -3    1.80    0.60
  10   0 -15   -0.40    0.50
  10   0 -14    1.10    0.60
  10   0 -13    0.20    0.70
 -10   0  13   -0.50    1.00
  10   0 -13    0.20    0.70
 -10   0  12   65.69    3.40
  10   0 -12   65.99    3.20
  10   0 -12   74.79    3.40
  10   0 -11   -0.20    0.90
  10   0 -10 2898.71  104.29
  10   0 -10 2854.01  104.09
  10   0  -9    1.20    0.90
  10   0  -9    0.10    0.80
  10   0  -8   25.50    2.10
  10   0  -8   26.20    1.90
  10   0  -8   23.90    2.00
  10   0  -7    0.80    0.90
  10   0  -7   -0.20    1.00
  10   0  -7   -0.60    0.60
  10   0  -6    2.50    1.20
  10   0  -6    1.60    1.00
  10   0  -6    2.90    0.80
  10   0  -5   -1.20    1.00
  10   0  -5    0.70    0.70
  10   0  -4  206.88    7.90
  10   0  -4  183.78    7.70
  10   0  -3    1.10    0.60
  10   0  -2  552.94   20.60
 -10   0   2  549.85   21.40
  10   0  -1    0.80    0.70
 -10   0   1    2.20    1.10
  10   0   0    4.90    1.60
  10   0   0    3.10    1.20
  10   0   0    2.70    0.90
  10   0   1    1.70    1.00
  10   0   1    2.80    0.90
  10   0   1    0.30    1.00
 -10   0  -1   -1.90    1.50
  10   0   2  471.55   17.60
  10   0   2  478.15   17.50
  10   0   2  464.35   17.50
  10   0   2  462.75   17.60
  10   0   3    0.20    0.80
  10   0   3    0.20    0.80
  10   0   3    2.00    0.90
  10   0   3    1.10    1.00
  10   0   4  665.53   25.40
  10   0   4  684.43   25.40
  10   0   4  722.53   25.60
  10   0   4  673.63   25.50
  10   0   5   -0.20    0.60
  10   0   5    0.30    0.70
  10   0   5   -1.20    1.00
  10   0   5    0.50    0.80
  10   0   6   20.80    1.80
  10   0   6   20.50    1.60
  10   0   6   24.20    2.10
  10   0   6   22.90    1.70
  10   0   7    0.00    0.70
  10   0   7    0.60    0.70
  10   0   7    1.50    0.70
  10   0   8    3.80    1.10
  10   0   8    1.60    0.80
  10   0   9   -0.60    0.50
  10   0   9    0.30    0.50
  10   0   9    0.20    0.50
  10   0  10    1.50    0.50
  10   0  10    1.60    0.60
  10   0  11   -0.20    0.40
  10   0  11   -0.40    0.40
  10   1 -15    0.40    0.40
  10  -1 -15    1.00    0.60
  10  -1 -15    0.10    0.50
  10   1 -14   30.50    1.80
  10  -1 -14   32.70    1.80
  10  -1 -14   32.30    1.70
  10   1 -13   16.00    1.40
 -10   1  13   16.70    1.50
  10  -1 -13   17.90    1.30
  10  -1 -13   17.40    1.40
  10   1 -12    1.80    0.70
 -10   1  12    0.80    0.80
  10  -1 -12    0.70    0.80
  10  -1 -12    0.80    0.50
 -10   1  11  287.67   12.10
  10   1 -11  356.76   12.90
  10  -1 -11  311.27   11.90
  10  -1 -11  291.47   12.30
  10   1 -10    0.30    0.80
  10   1 -10    1.10    0.70
  10  -1 -10   -0.30    0.90
  10   1  -9   31.00    2.20
  10   1  -9   31.30    2.10
  10  -1  -9   28.20    2.10
  10  -1  -9   30.70    2.00
  10   1  -8  140.69    6.00
  10   1  -8  134.29    5.80
  10  -1  -8  135.29    6.00
  10  -1  -8  136.79    5.70
  10   1  -7  118.49    5.10
  10   1  -7  114.09    5.10
  10  -1  -7  112.19    5.00
  10  -1  -7  115.69    4.90
  10   1  -6  189.48    7.80
  10   1  -6  187.38    7.80
  10  -1  -6  194.38    7.90
  10  -1  -6  197.18    7.60
  10  -1  -6  194.38    7.80
  10   1  -5   43.90    2.90
  10   1  -5   48.80    2.60
  10  -1  -5   47.80    2.70
  10  -1  -5   47.80    2.50
  10  -1  -5   49.60    2.60
  10   1  -4  131.29    5.80
  10   1  -4  138.79    5.70
  10  -1  -4  142.69    5.70
  10  -1  -4  130.89    5.60
  10  -1  -4  127.69    5.50
  10   1  -3  250.97    9.70
  10  -1  -3  265.37    9.70
  10  -1  -3  234.58    9.50
  10  -1  -3  234.48    9.50
  10   1  -2  281.07   10.50
  10  -1  -2  261.37   10.40
 -10  -1   2  276.47   11.20
  10  -1  -2  277.87   10.50
  10  -1  -2  260.27   10.40
  10   1  -1   11.40    1.20
  10  -1  -1    9.40    1.40
  10  -1  -1   12.90    1.50
 -10  -1   1    7.70    2.50
  10  -1  -1    8.20    1.60
  10   1   0   44.50    2.50
  10  -1   0   45.70    2.30
 -10  -1   0   45.80    3.70
  10  -1   0   44.60    2.50
  10   1   1   35.20    2.60
  10   1   1   34.80    2.50
  10   1   1   37.60    2.30
  10  -1   1   33.90    2.60
  10  -1   1   39.30    2.10
  10  -1   1   39.30    2.20
  10   1   2 1087.69   40.10
  10   1   2 1098.29   40.30
  10   1   2 1111.49   40.20
  10  -1   2 1088.59   40.20
  10  -1   2 1121.89   40.10
  10  -1   2 1083.09   40.20
  10   1   3    9.20    1.50
  10   1   3   12.10    1.60
  10   1   3   10.80    1.70
  10  -1   3   11.80    1.60
  10  -1   3   12.10    1.30
  10  -1   3    9.80    1.50
  10   1   4  499.75   18.80
  10   1   4  508.15   18.90
  10   1   4  479.15   18.80
  10  -1   4  504.45   18.80
  10  -1   4  500.35   18.90
  10  -1   4  511.65   18.80
  10  -1   4  505.65   18.80
  10   1   5    4.50    1.20
  10   1   5    3.20    0.90
  10   1   5    3.10    0.80
  10  -1   5    5.30    1.20
  10  -1   5    4.30    1.40
  10  -1   5    4.90    1.40
  10  -1   5    3.70    1.10
  10   1   6  134.49    5.60
  10   1   6  127.79    5.40
  10   1   6  128.09    5.50
  10  -1   6  133.69    5.80
  10  -1   6  130.79    5.50
  10  -1   6  133.69    5.70
  10  -1   6  126.29    5.50
  10   1   7   24.10    1.70
  10   1   7   27.20    1.80
  10   1   7   25.80    1.80
  10  -1   7   24.10    1.80
  10  -1   7   26.60    2.00
  10  -1   7   24.10    1.70
  10   1   8    1.20    0.50
  10   1   8    1.40    0.70
  10  -1   8    1.60    0.70
  10  -1   8    1.00    0.60
  10   1   9    1.10    0.50
  10   1   9    1.30    0.60
  10  -1   9   -0.30    0.50
  10  -1   9    0.30    0.50
  10  -1   9    0.80    0.50
  10   1  10   18.50    1.20
  10   1  10   19.90    1.30
  10  -1  10   18.80    1.20
  10  -1  10   20.00    1.20
  10  -1  10   20.40    1.40
  10   1  11    0.30    0.40
  10   1  11    1.90    0.70
  10  -1  11    0.30    0.50
  10  -1  11    0.90    0.50
 -10  -1 -11    0.60    0.50
  10   2 -15   98.99    3.90
  10  -2 -15   97.69    3.80
 -10   2  14    8.40    1.80
  10  -2 -14    6.30    0.80
  10  -2 -14    4.80    1.00
 -10   2  13   -1.00    1.20
  10   2 -13    0.60    0.60
  10  -2 -13    0.10    0.50
  10  -2 -13   -0.50    0.60
  10   2 -12    5.60    1.10
 -10   2  12    3.50    1.00
  10  -2 -12    4.30    1.50
 -10   2  11  160.48    6.90
  10   2 -11  168.88    6.80
  10  -2 -11  165.88    6.80
  10  -2 -11  165.38    6.70
  10   2 -10   25.90    2.00
  10   2 -10   28.40    2.00
 -10   2  10   31.60    2.00
  10  -2 -10   27.00    1.80
  10  -2 -10   27.90    2.10
 -10   2   9  400.06   14.60
  10   2  -9  373.16   14.60
  10   2  -9  369.76   14.40
  10  -2  -9  367.16   14.40
  10  -2  -9  369.26   14.30
  10   2  -8    7.40    1.60
  10   2  -8    7.70    1.30
  10  -2  -8    8.80    1.20
  10  -2  -8    8.40    1.50
  10   2  -7   18.30    2.10
  10   2  -7   20.00    1.70
  10  -2  -7   17.70    1.50
  10  -2  -7   18.60    1.80
  10   2  -6   59.69    3.40
  10   2  -6   64.29    3.40
  10  -2  -6   59.29    2.90
  10  -2  -6   61.79    3.10
  10   2  -5   75.49    3.80
  10   2  -5   75.79    4.10
  10   2  -5   86.19    3.80
  10  -2  -5   83.79    3.60
  10  -2  -5   80.89    3.70
  10   2  -4   70.09    3.40
  10   2  -4   71.89    3.40
  10  -2  -4   66.49    3.20
  10  -2  -4   69.49    3.30
  10   2  -3   14.60    1.30
  10   2  -3   13.70    1.80
  10  -2  -3   10.90    1.60
  10  -2  -3   13.20    1.40
  10   2  -2    6.70    1.00
  10  -2  -2    4.70    1.30
  10  -2  -2    5.40    1.20
  10   2  -1   71.59    3.40
  10   2  -1   75.69    3.40
 -10  -2   1   64.99    4.80
  10  -2  -1   75.49    3.40
  10  -2  -1   72.59    3.30
  10   2   0  103.09    5.00
  10   2   0  114.29    4.80
  10   2   0  120.19    4.90
  10  -2   0  116.29    4.70
  10  -2   0  108.09    4.80
  10   2   1   52.39    2.70
  10   2   1   51.69    2.70
  10   2   1   46.90    2.90
  10  -2   1   52.89    2.70
  10  -2   1   52.29    2.60
  10   2   2    1.80    0.80
  10   2   2   -0.30    0.70
  10   2   2    0.50    0.80
  10  -2   2   -0.10    0.60
  10  -2   2   -0.20    0.60
  10  -2   2   -1.40    0.90
  10   2   3  324.37   13.90
  10   2   3  359.26   13.50
  10  -2   3  353.76   13.30
  10  -2   3  366.26   13.40
  10   2   4  507.15   18.80
  10   2   4  492.25   18.90
  10  -2   4  498.95   18.80
  10  -2   4  508.35   18.80
  10  -2   4  503.45   18.90
  10   2   5    4.80    1.10
  10   2   5    6.80    1.30
  10   2   5    6.00    1.20
  10  -2   5    3.00    1.10
  10  -2   5    4.70    1.30
  10  -2   5    3.20    1.10
  10  -2   5    4.20    1.20
  10   2   6   36.60    2.10
  10   2   6   34.70    2.30
  10   2   6   38.50    2.30
  10  -2   6   34.10    2.30
  10  -2   6   37.30    2.20
  10  -2   6   37.50    2.20
  10  -2   6   37.10    2.10
  10   2   7   20.00    1.60
  10   2   7   19.30    2.20
  10   2   7   16.70    1.40
  10  -2   7   20.20    1.40
  10  -2   7   16.40    1.50
  10  -2   7   14.20    1.90
  10  -2   7   19.80    2.00
  10   2   8    0.30    0.60
  10   2   8    0.10    0.50
  10  -2   8    0.10    0.60
  10  -2   8    0.70    0.70
  10  -2   8    0.20    0.50
  10   2   9    0.50    0.50
  10   2   9    0.80    0.50
  10  -2   9   -1.00    0.60
  10  -2   9    0.20    0.50
  10  -2   9   -0.50    0.80
  10   2  10    7.50    0.80
  10   2  10    6.70    0.70
 -10   2 -10    6.00    1.10
 -10  -2 -10    6.60    1.10
  10  -2  10    7.80    1.00
  10  -2  10    7.00    0.80
  10  -2  10    6.70    0.80
  10   3 -15    2.70    0.80
  10  -3 -15    3.30    0.60
  10   3 -14    1.70    0.50
  10   3 -13   45.30    2.20
 -10   3  13   46.10    2.30
  10  -3 -13   41.80    2.30
  10  -3 -13   42.90    2.10
  10   3 -12    1.40    0.70
 -10   3  12   -0.20    0.60
  10  -3 -12    0.30    0.50
  10  -3 -12    0.10    0.70
 -10  -3  12    0.30    0.90
  10   3 -11   34.60    2.20
 -10   3  11   34.00    2.10
  10  -3 -11   37.50    2.00
  10  -3 -11   37.90    2.20
  10   3 -10   79.99    4.10
  10   3 -10   91.39    4.00
 -10   3  10   81.79    4.00
  10  -3 -10   84.79    3.90
 -10  -3  10   87.19    3.90
  10  -3 -10   83.39    3.80
  10   3  -9  120.99    5.60
 -10   3   9  123.09    5.50
  10   3  -9  130.79    5.50
 -10  -3   9  128.79    5.40
  10  -3  -9  125.49    5.30
  10  -3  -9  130.19    5.40
  10   3  -8    0.90    0.80
  10   3  -8   -0.30    1.00
 -10   3   8    0.40    0.70
  10  -3  -8    0.30    0.80
  10  -3  -8    0.90    0.60
  10   3  -7   52.69    2.90
  10   3  -7   50.99    3.40
 -10   3   7   51.79    2.80
  10  -3  -7   49.40    2.80
  10  -3  -7   50.69    2.60
  10   3  -6   11.30    1.30
 -10   3   6   11.50    1.30
  10   3  -6   13.40    1.50
  10  -3  -6   11.40    1.30
  10  -3  -6   11.00    2.40
  10   3  -5   38.90    2.30
  10   3  -5   39.20    2.20
 -10   3   5   37.50    2.20
  10  -3  -5   38.00    2.30
  10  -3  -5   37.50    2.10
  10   3  -4   55.39    2.80
 -10   3   4   56.29    2.80
  10   3  -4   54.69    2.90
  10  -3  -4   58.19    2.80
  10  -3  -4   56.29    2.90
  10   3  -3   85.49    3.90
 -10   3   3   87.69    3.80
  10   3  -3   84.89    3.70
  10  -3  -3   82.49    3.80
  10  -3  -3   80.09    3.70
  10   3  -2   93.09    4.00
  10   3  -2   90.89    4.10
 -10   3   2   84.49    3.90
  10  -3  -2   90.39    4.00
  10  -3  -2   90.29    3.90
  10   3  -1   92.59    4.10
  10   3  -1   89.89    3.90
  10   3  -1   83.09    4.20
  10  -3  -1   87.69    3.90
  10  -3  -1   87.59    3.80
  10   3   0  115.39    4.70
  10   3   0  106.99    4.80
  10   3   0  109.99    4.80
  10  -3   0  109.49    4.60
  10  -3   0  110.99    4.70
  10  -3   0  105.39    4.80
  10   3   1   13.30    1.40
  10   3   1   13.30    1.40
  10   3   1   15.40    1.60
  10  -3   1   15.90    1.40
  10  -3   1   15.70    1.70
  10  -3   1   14.40    1.70
  10   3   2  146.09    5.90
  10   3   2  134.59    5.80
  10   3   2  141.79    5.80
  10  -3   2  139.29    5.80
  10  -3   2  128.59    5.70
  10  -3   2  141.99    5.80
  10   3   3  802.62   29.00
  10   3   3  812.32   29.10
  10   3   3  779.92   28.90
  10  -3   3  764.02   28.90
  10  -3   3  770.82   28.90
  10  -3   3  766.32   28.80
  10   3   4  847.82   31.30
  10   3   4  867.81   31.40
  10  -3   4  841.32   31.30
  10  -3   4  852.91   31.20
  10  -3   4  830.02   31.30
  10   3   5    5.50    1.30
  10   3   5    5.70    1.10
  10  -3   5    6.90    1.20
  10  -3   5    5.00    1.30
  10  -3   5    6.00    1.10
  10   3   6   23.50    1.70
  10   3   6   23.50    1.60
  10  -3   6   21.80    1.60
  10  -3   6   22.60    1.60
  10  -3   6   24.40    1.80
  10   3   7   34.70    2.00
  10   3   7   30.30    1.80
  10  -3   7   29.50    1.80
  10  -3   7   30.50    1.90
  10  -3   7   30.00    1.80
  10   3   8    2.90    0.90
  10   3   8    2.50    0.80
  10  -3   8    3.20    0.80
  10  -3   8    2.90    0.80
  10   3   9    0.00    0.40
  10   3   9    0.70    0.70
  10  -3   9    0.10    0.50
  10  -3   9    0.80    0.60
 -10   3 -10   18.10    1.20
  10   3  10   17.10    1.00
  10   3  10   18.30    1.10
  10  -3  10   16.40    1.10
  10  -4 -14    3.00    0.50
  10   4 -13   29.90    1.60
 -10   4  13   24.10    1.70
 -10  -4  13   24.50    2.30
  10  -4 -13   26.30    1.40
  10   4 -12    1.10    0.80
 -10   4  12    2.20    0.70
 -10  -4  12    0.90    0.60
  10  -4 -12    1.50    0.50
 -10   4  11   21.80    1.50
  10   4 -11   21.80    1.80
  10  -4 -11   23.30    1.40
  10  -4 -11   16.20    1.80
 -10  -4  11   21.80    1.50
  10   4 -10  214.48    8.30
  10   4 -10  202.88    8.50
 -10   4  10  204.08    8.60
  10  -4 -10  186.08    8.30
 -10  -4  10  233.08    8.40
  10  -4 -10  218.18    8.30
  10   4  -9   35.40    2.50
 -10   4   9   30.40    2.00
  10   4  -9   30.00    2.20
  10  -4  -9   32.40    2.10
 -10  -4   9   29.80    2.00
  10  -4  -9   31.20    1.90
  10   4  -8   12.40    1.50
 -10   4   8   12.30    1.30
  10  -4  -8   13.70    1.70
  10  -4  -8   13.20    1.90
 -10   4   7   81.19    4.80
  10  -4  -7  100.69    4.20
  10  -4  -7  100.49    4.30
  10   4  -6   11.30    1.30
 -10   4   6   12.00    1.20
  10  -4  -6   13.10    1.30
  10  -4  -6   11.40    1.60
  10   4  -5  240.38    9.30
 -10   4   5  239.28    9.40
  10  -4  -5  239.48    9.40
  10  -4  -5  237.58    9.30
 -10   4   4   22.20    1.60
  10   4  -4   21.10    1.60
  10   4  -4   20.60    1.70
  10  -4  -4   21.50    1.70
  10  -4  -4   20.80    1.60
 -10   4   3  406.06   15.10
  10   4  -3  397.66   15.00
  10   4  -3  405.26   15.40
  10  -4  -3  381.06   15.10
  10  -4  -3  401.96   15.10
  10   4  -2    1.30    0.60
  10   4  -2    1.30    1.00
  10   4  -2    1.90    0.70
  10  -4  -2    1.40    0.70
  10   4  -1   78.59    3.50
  10   4  -1   79.79    3.80
  10   4  -1   72.39    3.70
  10  -4  -1   80.09    3.60
  10  -4  -1   77.79    3.50
  10   4   0   24.30    1.60
  10   4   0   20.60    1.70
  10   4   0   22.10    1.80
  10  -4   0   20.90    1.60
  10  -4   0   24.70    1.90
  10  -4   0   22.80    1.60
  10   4   1   29.70    2.00
  10   4   1   28.30    1.90
  10   4   1   32.30    2.00
  10  -4   1   29.10    1.80
  10  -4   1   26.80    1.90
  10  -4   1   32.20    2.10
  10   4   2    1.80    0.80
  10   4   2    5.10    1.10
  10   4   2    3.10    1.10
  10  -4   2    3.90    1.10
  10  -4   2    2.40    0.70
  10  -4   2    3.00    1.00
  10   4   3   28.50    2.00
  10   4   3   31.50    2.00
  10   4   3   31.10    1.90
  10  -4   3   31.90    1.90
  10  -4   3   30.40    2.00
  10  -4   3   31.70    2.00
  10   4   4  181.08    7.00
  10   4   4  177.48    7.30
  10   4   4  154.08    7.10
  10  -4   4  172.48    7.00
  10  -4   4  175.68    7.10
  10  -4   4  177.98    6.90
  10   4   5   93.49    4.20
  10   4   5   94.09    4.20
  10  -4   5   95.09    4.20
  10  -4   5   96.29    4.10
  10  -4   5   93.79    4.20
  10   4   6   30.90    1.80
  10   4   6   30.60    1.80
  10  -4   6   32.20    1.90
  10  -4   6   30.50    1.80
  10  -4   6   28.10    1.70
  10   4   7   38.30    2.10
  10   4   7   36.80    1.90
  10  -4   7   38.10    2.10
  10  -4   7   38.60    1.90
  10   4   8    2.30    0.70
  10   4   8    2.40    0.70
  10  -4   8    2.10    0.50
  10   4   9   16.20    1.10
  10   4   9   16.90    1.00
  10  -4   9   16.20    1.20
  10  -4   9   15.00    1.00
  10  -5 -13    0.80    0.40
 -10   5  12   28.60    1.70
 -10  -5  12   29.60    1.50
  10  -5 -12   30.30    1.50
 -10   5  11    4.90    0.90
  10  -5 -11    5.00    0.70
 -10  -5  11    5.50    0.90
 -10   5  10   12.40    1.20
  10  -5 -10   13.20    1.10
 -10  -5  10   11.30    1.10
  10   5  -9    2.80    1.20
 -10   5   9    3.80    0.90
 -10  -5   9    1.20    0.50
  10  -5  -9    1.90    0.50
  10   5  -8    1.00    0.90
 -10   5   8   -0.40    0.70
  10  -5  -8    0.00    0.50
  10   5  -7    3.10    1.20
 -10   5   7    2.40    0.90
  10  -5  -7    3.50    0.90
  10  -5  -7    5.30    1.50
 -10   5   6    0.70    0.60
  10   5  -6    0.50    0.80
  10  -5  -6    0.20    0.90
  10  -5  -6   -0.30    0.60
 -10   5   5   10.50    1.20
  10   5  -5   12.20    1.30
  10   5  -5   12.90    1.20
  10  -5  -5   10.90    1.60
  10  -5  -5   13.70    1.20
 -10   5   4   39.50    2.20
  10   5  -4   35.10    2.30
  10   5  -4   35.10    2.10
  10  -5  -4   37.30    2.10
  10  -5  -4   39.30    2.30
  10   5  -3   12.80    1.30
 -10   5   3   10.70    2.00
  10   5  -3   13.80    1.30
  10  -5  -3   12.40    1.30
  10  -5  -3   13.60    1.50
  10   5  -2   32.50    2.10
  10   5  -2   35.60    2.00
  10  -5  -2   36.60    2.00
  10  -5  -2   33.70    2.10
  10   5  -1   24.10    1.60
  10   5  -1   22.90    1.70
  10   5  -1   23.50    1.80
  10  -5  -1   25.80    1.70
  10  -5  -1   25.90    1.70
  10   5   0   54.49    2.70
  10   5   0   50.69    2.90
  10   5   0   54.19    2.70
  10  -5   0   52.89    2.80
  10  -5   0   52.39    2.70
  10  -5   0   55.29    2.70
  10   5   1    0.20    0.70
  10   5   1   -0.40    0.50
  10   5   1   -0.40    0.60
  10  -5   1    0.50    0.60
  10  -5   1    0.00    0.60
  10  -5   1   -1.30    0.70
  10   5   2   -0.10    0.50
  10   5   2   -0.10    0.60
  10   5   2    0.70    0.70
  10  -5   2    0.30    0.60
  10  -5   2    0.30    0.60
  10  -5   2    1.30    0.60
  10   5   3  301.67   11.50
  10   5   3  276.17   11.60
  10   5   3  298.27   11.50
  10  -5   3  296.07   11.50
  10  -5   3  306.67   11.40
  10  -5   3  314.67   11.60
  10   5   4    0.20    0.90
  10   5   4    1.60    0.50
  10  -5   4    1.00    0.80
  10  -5   4    0.50    0.60
  10  -5   4    1.30    0.90
  10   5   5    0.60    0.50
  10   5   5    0.30    0.40
  10  -5   5    0.70    0.50
  10  -5   5    0.70    0.60
  10  -5   5    0.50    0.50
  10   5   6    2.50    0.80
  10   5   6    1.80    0.50
  10  -5   6    3.70    0.90
  10  -5   6    2.50    0.60
  10   5   7    9.70    0.90
  10   5   7    9.40    0.80
  10  -5   7    9.90    0.90
  10  -5   7    9.10    0.90
  10   5   8    0.00    0.30
  10   5   8    0.10    0.40
  10  -5   8    0.60    0.40
  10  -5   8    1.00    0.60
 -10  -6  11   31.90    1.50
  10  -6 -11   31.90    1.50
 -10   6  10   -0.80    0.70
 -10  -6  10    0.20    0.40
  10  -6 -10    0.10    0.40
 -10   6   9    6.40    1.00
 -10  -6   9    9.20    0.90
  10  -6  -9    9.30    0.90
  10   6  -8  123.19    5.40
 -10   6   8  127.89    5.30
  10  -6  -8  125.49    5.00
 -10  -6   8  123.59    5.10
 -10   6   7    7.70    1.10
  10   6  -7    8.90    1.40
  10  -6  -7    7.80    1.00
 -10   6   6    3.80    1.00
  10   6  -6    2.70    0.80
  10  -6  -6    3.90    0.80
  10   6  -5   15.20    1.50
 -10   6   5   17.60    1.50
  10  -6  -5   19.00    1.30
  10   6  -4    1.90    0.50
  10   6  -4    1.50    0.70
 -10   6   4    1.20    1.10
  10  -6  -4    1.10    0.50
  10  -6  -4    1.70    1.00
  10   6  -3    1.80    0.50
  10   6  -3    2.80    1.00
  10  -6  -3    2.30    0.90
  10  -6  -3    1.50    0.60
  10   6  -2    0.40    0.60
  10   6  -2    0.20    0.50
  10  -6  -2   -1.00    0.50
  10  -6  -2    1.20    0.70
  10   6  -1   39.30    2.00
  10   6  -1   33.70    2.20
  10  -6  -1   36.00    2.10
  10  -6  -1   39.50    2.00
  10   6   0   16.70    1.30
  10   6   0   16.00    1.50
  10  -6   0   17.20    1.50
  10  -6   0   15.40    1.60
  10  -6   0   15.10    1.30
  10   6   1    3.80    1.00
  10  -6   1    4.80    1.00
  10  -6   1    4.40    0.70
  10  -6   1    4.60    1.20
  10   6   2    5.90    1.10
  10   6   2    5.90    1.00
  10   6   2    6.40    0.80
  10  -6   2    7.70    1.00
  10  -6   2    4.40    1.10
  10  -6   2    5.20    1.10
  10   6   3   21.50    1.60
  10   6   3   22.80    1.40
  10   6   3   22.90    1.40
  10  -6   3   22.10    1.40
  10  -6   3   23.50    1.50
  10  -6   3   22.00    1.40
  10   6   4   65.69    3.20
  10   6   4   63.29    2.90
  10   6   4   67.79    3.10
  10  -6   4   67.39    3.00
  10  -6   4   64.19    3.00
  10  -6   4   65.29    2.80
  10   6   5    7.10    1.00
  10   6   5    5.90    0.70
  10  -6   5    5.30    0.90
  10  -6   5    3.50    0.80
  10   6   6    6.70    0.70
  10   6   6    6.80    0.70
  10   6   7    1.90    0.50
  10  -6   7    0.30    0.40
 -10  -7   9   -0.30    0.40
 -10  -7   8    1.10    0.40
  10  -7  -8    0.70    0.50
 -10   7   7    0.10    1.10
  10  -7  -7    3.60    1.00
 -10  -7   7    2.60    0.60
  10   7  -6   67.99    3.30
  10  -7  -6   64.69    2.80
  10   7  -5   16.40    1.50
  10  -7  -5   15.10    1.10
  10   7  -4   28.40    1.90
  10  -7  -4   28.50    1.60
  10   7  -3    1.20    1.00
  10  -7  -3    1.30    0.60
 -10  -7   3    0.30    0.70
  10   7  -2   49.60    2.60
  10   7  -2   48.60    2.30
  10  -7  -2   49.99    2.30
 -10  -7   2   52.59    2.40
  10   7  -1   23.90    2.10
  10   7  -1   19.80    1.30
  10  -7  -1   18.60    1.40
  10   7   0   22.60    1.30
  10   7   0   22.00    1.50
  10  -7   0   19.50    1.60
  10   7   1   19.80    1.50
  10   7   1   18.40    1.20
  10  -7   1   17.60    1.40
  10   7   2    1.00    0.40
  10   7   2    1.60    0.70
  10  -7   2    2.00    1.10
  10   7   3   30.90    1.60
  10   7   3   33.30    2.10
  10  -7   3   36.20    1.70
  10   7   4   -0.20    0.30
  10  -7   4    0.40    0.50
  10   7   5   58.29    2.40
 -10  -8   6   16.60    0.90
 -10  -8   5   95.89    3.80
 -10  -8   1   57.59    2.40
 -10  -8   0   10.30    1.00
 -10  -8  -1   23.80    1.30
  11   0 -14    3.80    0.90
  11   0 -13    1.00    0.60
 -11   0  13   -1.10    1.00
  11   0 -12  123.49    5.20
  11   0 -12  135.39    5.50
 -11   0  12  125.79    5.50
  11   0 -11    0.20    0.80
  11   0 -11    1.10    0.80
  11   0 -10  721.03   26.40
  11   0 -10  695.83   26.10
  11   0  -9    1.20    0.90
  11   0  -9   -0.40    0.80
  11   0  -8  638.94   23.70
  11   0  -8  607.54   23.20
  11   0  -8  637.04   23.50
  11   0  -7    0.80    1.00
  11   0  -7    1.10    0.90
  11   0  -7    1.90    0.70
  11   0  -6  138.79    5.80
  11   0  -6  136.79    5.90
  11   0  -6  134.69    5.70
  11   0  -5    0.90    0.80
  11   0  -5    2.20    1.10
  11   0  -5    0.10    0.70
  11   0  -4  146.19    6.00
  11   0  -4  140.99    5.90
  11   0  -4  148.79    6.10
  11   0  -3   -2.10    1.10
  11   0  -3    0.90    0.70
  11   0  -3   -0.70    0.80
  11   0  -2 1113.39   41.10
  11   0  -2 1159.08   41.20
  11   0  -2 1096.19   40.90
  11   0  -1    0.70    1.00
  11   0  -1   -1.50    0.90
  11   0  -1    0.40    0.80
  11   0   0   11.20    1.80
  11   0   0   13.50    1.60
  11   0   0    8.90    1.70
  11   0   2   37.20    2.40
  11   0   2   38.80    2.20
  11   0   2   39.80    2.50
  11   0   2   39.60    2.60
  11   0   3    3.90    1.30
  11   0   3    1.50    0.90
  11   0   4  418.16   16.20
  11   0   4  432.46   16.20
  11   0   4  434.26   16.20
  11   0   4  438.96   16.40
  11   0   5   -0.90    0.70
  11   0   5    0.70    0.70
  11   0   5    0.50    1.00
  11   0   5    1.60    0.70
  11   0   6  913.71   33.90
  11   0   6  892.91   33.70
  11   0   6  947.61   33.70
  11   0   7   -0.20    0.60
  11   0   7   -0.90    0.60
  11   0   7   -1.60    0.70
  11   0   8   22.70    1.50
  11   0   8   23.80    1.50
  11   0   8   23.30    1.60
  11   0   9   -0.10    0.50
  11   0   9    0.10    0.50
  11   0   9    0.10    0.50
  11   0  10   47.20    2.10
  11   1 -15    1.10    0.50
  11  -1 -15    0.70    0.50
 -11   1  14    6.10    2.10
  11  -1 -14   -0.50    0.60
  11   1 -13   18.90    1.60
 -11   1  13   14.20    1.80
  11  -1 -13   17.90    1.40
 -11  -1  13   20.40    1.90
  11  -1 -13   17.10    1.30
  11   1 -12   29.10    1.90
 -11   1  12   26.90    1.90
  11  -1 -12   29.10    1.90
  11  -1 -12   27.10    1.70
 -11   1  11  483.25   19.30
  11   1 -11  516.95   19.10
  11  -1 -11  519.85   19.20
  11  -1 -11  511.55   18.90
  11   1 -10  418.06   15.70
  11   1 -10  385.36   15.80
  11  -1 -10  419.16   16.00
  11  -1 -10  420.86   15.50
  11   1  -9    9.30    1.70
  11   1  -9    8.90    1.40
  11  -1  -9   10.20    1.40
  11  -1  -9   11.20    1.60
  11   1  -8 3187.18  114.79
  11   1  -8 3168.58  115.09
  11  -1  -8 3175.38  114.79
  11  -1  -8 3140.89  114.59
  11   1  -7   94.59    4.30
  11   1  -7  103.79    4.50
  11  -1  -7   83.69    4.60
  11  -1  -7   91.39    4.10
  11   1  -6    0.20    0.70
  11   1  -6    1.20    1.00
  11  -1  -6    0.70    0.90
  11  -1  -6    1.00    0.80
  11  -1  -6   -0.80    0.70
  11   1  -5  452.85   17.50
  11   1  -5  455.75   17.30
  11  -1  -5  476.65   17.50
  11  -1  -5  460.95   17.20
  11  -1  -5  453.25   17.30
  11   1  -4  146.49    6.30
  11   1  -4  157.48    6.40
  11  -1  -4  151.58    6.10
  11  -1  -4  147.49    6.20
  11  -1  -4  154.18    6.30
  11   1  -3   68.09    3.50
  11   1  -3   75.29    3.50
  11  -1  -3   70.49    3.30
  11  -1  -3   68.19    3.40
  11  -1  -3   75.49    3.50
  11   1  -2   51.79    2.70
  11   1  -2   47.80    3.00
  11  -1  -2   52.09    2.60
  11  -1  -2   53.69    2.80
  11  -1  -2   52.69    2.70
  11   1  -1   34.50    3.70
  11   1  -1   38.80    2.30
  11  -1  -1   42.30    2.20
  11  -1  -1   41.90    2.30
  11  -1  -1   41.40    2.50
  11   1   0   18.60    2.10
  11   1   0   19.60    1.80
  11  -1   0   18.90    1.70
  11  -1   0   16.40    1.50
  11   1   1    9.30    1.60
  11   1   1   15.40    1.70
  11   1   1   12.70    1.80
  11  -1   1   13.10    1.40
  11  -1   1   12.00    1.50
  11   1   2  141.19    5.70
  11   1   2  130.49    5.60
  11   1   2  134.39    5.80
  11  -1   2  131.09    5.60
  11  -1   2  144.49    5.80
  11  -1   2  136.79    5.70
  11   1   3   59.59    3.10
  11   1   3   59.69    3.00
  11   1   3   58.89    2.90
  11  -1   3   60.59    3.00
  11  -1   3   59.29    3.00
  11  -1   3   59.59    3.10
  11   1   4   99.09    4.30
  11   1   4  103.09    4.40
  11   1   4  102.79    4.50
  11  -1   4  102.69    4.40
  11  -1   4  100.29    4.40
  11  -1   4   98.69    4.40
  11  -1   4   94.89    4.50
  11   1   5    0.30    0.70
  11   1   5    0.00    0.80
  11   1   5    0.50    0.70
  11  -1   5    0.20    0.90
  11  -1   5    0.30    0.80
  11  -1   5    0.70    0.70
  11  -1   5   -0.60    0.60
  11   1   6  253.17    9.60
  11   1   6  248.58    9.70
  11   1   6  246.08    9.50
  11  -1   6  241.68    9.70
  11  -1   6  239.28    9.50
  11  -1   6  242.88    9.50
  11  -1   6  244.38    9.50
  11   1   7   20.60    1.60
  11   1   7   20.80    1.70
  11   1   7   18.80    1.70
  11  -1   7   22.40    1.80
  11  -1   7   18.10    1.50
  11  -1   7   19.30    1.90
  11   1   8    2.50    0.80
  11   1   8    4.10    1.10
  11   1   8    2.60    0.70
  11  -1   8    2.90    0.90
  11  -1   8    2.40    0.70
  11  -1   8    4.40    1.00
  11   1   9   21.70    1.80
  11   1   9   15.50    1.10
  11  -1   9   17.20    1.30
  11  -1   9   16.40    1.20
  11  -1   9   17.20    1.20
  11   1  10    0.40    0.40
  11   1  10    0.30    0.40
  11  -1  10    0.20    0.40
  11  -1  10    0.50    0.60
  11   2 -15   31.10    1.50
  11   2 -14    1.20    0.50
  11  -2 -14    1.30    0.50
  11  -2 -14    0.20    0.50
 -11   2  13    7.50    1.10
  11   2 -13    8.30    1.10
  11  -2 -13    7.50    0.90
  11  -2 -13    6.80    1.00
  11   2 -12   10.40    1.30
 -11   2  12    7.20    1.10
  11  -2 -12    8.90    1.00
  11  -2 -12   10.50    1.20
  11   2 -11   27.70    2.00
 -11   2  11   24.30    1.80
  11  -2 -11   25.00    1.80
  11  -2 -11   27.80    1.70
  11   2 -10    7.60    1.30
  11   2 -10   11.00    1.60
 -11   2  10    9.40    1.30
  11  -2 -10    8.70    1.20
  11  -2 -10    8.50    1.40
  11   2  -9   58.89    3.00
 -11   2   9   52.89    3.00
  11   2  -9   45.20    3.90
  11  -2  -9   57.09    2.80
  11  -2  -9   56.49    2.90
  11   2  -8  138.29    5.90
  11   2  -8  139.69    6.10
  11  -2  -8  136.99    5.70
  11  -2  -8  135.09    5.80
  11   2  -7  178.58    7.20
  11   2  -7  172.48    7.30
  11  -2  -7  172.58    7.10
  11  -2  -7  173.58    7.00
  11   2  -6   28.80    2.00
  11   2  -6   32.70    2.50
  11  -2  -6   29.30    1.90
  11  -2  -6   28.50    2.20
  11   2  -5   46.80    2.60
  11   2  -5   46.50    3.00
  11  -2  -5   45.70    2.40
  11  -2  -5   45.60    2.50
  11   2  -4   21.70    1.60
  11  -2  -4   15.80    1.70
  11  -2  -4   19.10    1.50
  11   2  -3   47.50    2.60
  11   2  -3   47.50    2.60
  11  -2  -3   45.60    2.40
  11  -2  -3   47.80    2.50
  11   2  -2   33.10    2.00
  11   2  -2   30.90    2.20
  11  -2  -2   34.20    2.00
  11  -2  -2   32.40    2.10
  11   2  -1   42.30    2.30
  11   2  -1   40.90    2.40
  11  -2  -1   44.10    2.30
  11  -2  -1   39.50    2.30
  11   2   0   13.80    1.40
  11   2   0   10.10    1.60
  11   2   0   12.00    2.00
  11  -2   0   11.80    1.40
  11  -2   0   13.50    1.30
  11   2   1   13.90    1.50
  11   2   1   10.60    1.80
  11   2   1   12.70    1.50
  11  -2   1   10.30    1.80
  11  -2   1   10.00    2.00
  11   2   2  816.52   30.60
  11   2   2  864.51   30.60
  11   2   2  835.92   30.70
  11  -2   2  817.72   30.60
  11  -2   2  803.52   30.60
  11  -2   2  839.12   30.50
  11   2   3    7.10    1.50
  11   2   3    8.60    1.30
  11  -2   3    7.80    1.40
  11  -2   3    8.30    1.50
  11  -2   3    7.30    1.10
  11   2   4  328.07   12.70
  11   2   4  334.57   12.60
  11  -2   4  332.07   12.60
  11  -2   4  326.67   12.60
  11  -2   4  316.47   12.50
  11   2   5   97.19    4.30
  11   2   5   95.29    4.40
  11   2   5   94.79    4.40
  11  -2   5   99.59    4.40
  11  -2   5   95.99    4.20
  11  -2   5  100.69    4.30
  11   2   6  201.48    8.20
  11   2   6  210.28    8.30
  11  -2   6  212.08    8.40
  11  -2   6  204.38    8.20
  11  -2   6  202.98    8.30
  11   2   7   13.80    1.20
  11   2   7   14.20    1.30
  11  -2   7   14.50    1.40
  11  -2   7   15.60    1.50
  11  -2   7   14.10    1.20
  11   2   8  176.18    6.90
  11   2   8  182.18    7.00
  11  -2   8  176.88    7.00
  11  -2   8  176.28    6.90
  11  -2   8  169.78    6.80
  11   2   9    3.10    0.70
  11   2   9    3.30    0.70
  11  -2   9    4.20    0.70
  11  -2   9    3.40    0.80
  11   2  10  172.88    6.60
  11   2  10  171.78    6.60
  11  -2  10  178.78    6.70
  11   3 -14    0.90    0.50
  11  -3 -14    0.50    0.40
 -11   3  13    4.20    1.00
  11   3 -13    4.80    1.00
  11  -3 -13    4.30    0.70
  11  -3 -13    3.70    1.20
 -11   3  12   22.50    1.60
  11   3 -12   23.60    1.60
  11  -3 -12   21.90    1.50
  11  -3 -12   22.50    1.60
 -11   3  11    0.00    0.70
  11   3 -11   -0.10    0.80
  11  -3 -11    0.80    0.60
  11  -3 -11    0.50    0.70
 -11   3  10   14.10    1.40
  11   3 -10   14.80    1.60
  11   3 -10   16.30    1.70
  11  -3 -10   15.90    1.50
 -11  -3  10   12.90    1.60
  11  -3 -10   16.10    1.30
  11   3  -9    5.80    1.40
  11   3  -9    9.70    1.80
 -11   3   9    9.00    1.20
 -11  -3   9    8.80    1.60
  11  -3  -9    7.20    1.40
  11  -3  -9    9.30    1.40
 -11   3   8 1187.78   44.50
  11   3  -8 1235.68   44.30
  11   3  -8 1166.18   44.60
  11  -3  -8 1243.18   44.20
  11  -3  -8 1209.38   44.30
  11   3  -7   60.89    3.30
  11   3  -7   55.59    3.40
 -11   3   7   60.79    3.40
  11  -3  -7   54.49    2.80
  11  -3  -7   57.19    3.00
  11   3  -6  187.48    7.90
 -11   3   6  189.58    7.70
  11  -3  -6  190.18    7.60
  11  -3  -6  184.88    7.50
 -11   3   5   51.29    2.70
  11   3  -5   52.59    2.80
  11   3  -5   42.10    2.80
  11  -3  -5   47.60    2.70
  11  -3  -5   48.20    2.50
 -11   3   4   18.90    1.60
  11   3  -4   19.90    1.60
  11   3  -4   20.30    1.60
  11  -3  -4   18.00    1.70
  11  -3  -4   19.90    1.50
  11   3  -3    8.10    1.10
  11   3  -3    7.10    1.30
 -11   3   3    5.20    1.30
  11  -3  -3    6.50    1.30
  11   3  -2   15.40    1.50
  11   3  -2   16.80    1.50
 -11   3   2   14.70    1.70
  11  -3  -2   20.90    1.70
  11  -3  -2   15.30    2.30
  11   3  -1   13.00    2.20
  11   3  -1   14.70    1.40
  11  -3  -1   12.80    1.40
  11  -3  -1   12.20    1.30
  11   3   0    0.00    0.60
  11   3   0   -0.10    0.60
  11  -3   0    0.30    0.60
  11  -3   0    0.60    0.70
  11   3   1  200.88    7.90
  11   3   1  205.48    8.00
  11   3   1  205.48    8.10
  11  -3   1  189.58    8.00
  11  -3   1  190.58    7.90
  11  -3   1  205.08    7.90
  11   3   2  159.98    6.40
  11   3   2  153.98    6.50
  11   3   2  158.88    6.50
  11  -3   2  161.88    6.50
  11  -3   2  152.68    6.40
  11  -3   2  149.29    6.40
  11   3   3  259.97    9.90
  11   3   3  254.67   10.00
  11   3   3  242.08   10.00
  11  -3   3  244.68    9.80
  11  -3   3  251.27    9.90
  11  -3   3  264.87   10.00
  11   3   4   67.99    3.30
  11   3   4   68.19    3.30
  11  -3   4   67.49    3.20
  11  -3   4   69.59    3.40
  11  -3   4   65.89    3.20
  11   3   5   44.10    2.50
  11   3   5   45.00    2.40
  11  -3   5   47.10    2.40
  11  -3   5   44.20    2.50
  11  -3   5   47.60    2.40
  11   3   6   14.80    1.40
  11   3   6   17.10    1.30
  11  -3   6   16.50    1.50
  11  -3   6   15.40    1.30
  11  -3   6   17.20    1.40
  11   3   7   27.30    2.00
  11   3   7   25.60    1.60
  11  -3   7   27.90    1.80
  11  -3   7   26.00    2.10
  11   3   8    9.60    0.90
  11  -3   8   10.20    1.50
  11  -3   8   10.20    0.90
  11   3   9   34.70    1.70
  11  -3   9   27.50    2.00
  11  -3   9   33.60    1.60
  11   4 -13   31.40    1.90
  11  -4 -13   36.70    1.60
 -11   4  12   11.30    1.10
  11   4 -12   13.40    1.90
 -11  -4  12    5.40    1.50
  11  -4 -12    8.40    0.90
  11   4 -11    7.40    1.40
 -11   4  11    6.60    1.00
  11  -4 -11    6.10    1.40
  11  -4 -11    7.00    0.90
 -11  -4  11    5.40    1.10
  11   4 -10  178.98    7.00
  11   4 -10  175.28    7.30
 -11   4  10  178.38    7.20
 -11  -4  10  174.98    7.00
  11  -4 -10  173.18    7.00
  11  -4 -10  175.28    7.00
 -11   4   9    1.10    0.60
  11   4  -9    1.10    0.90
 -11  -4   9    0.00    0.70
  11  -4  -9    1.20    0.80
  11  -4  -9    0.40    0.50
 -11   4   8   39.90    2.40
  11   4  -8   41.40    2.60
  11  -4  -8   46.30    2.30
  11  -4  -8   43.10    2.40
 -11   4   7    6.50    1.10
  11   4  -7    7.90    1.30
  11  -4  -7    9.70    1.10
  11  -4  -7    7.90    1.40
 -11   4   6   17.60    1.40
  11   4  -6   15.00    1.50
  11  -4  -6   17.40    1.40
  11  -4  -6   16.60    1.70
 -11   4   5  468.15   17.10
  11   4  -5  441.46   16.90
  11   4  -5  451.85   17.40
  11  -4  -5  432.46   16.90
  11  -4  -5  458.35   17.00
  11   4  -4   22.50    1.60
 -11   4   4   23.00    1.70
  11   4  -4   24.80    1.80
  11  -4  -4   24.10    1.60
  11  -4  -4   22.30    1.80
  11   4  -3  576.04   21.30
  11   4  -3  559.44   20.90
 -11   4   3  572.84   20.90
  11  -4  -3  537.75   20.90
  11  -4  -3  559.34   20.90
  11   4  -2   54.59    2.60
  11   4  -2   53.59    2.90
  11  -4  -2   47.30    2.70
  11  -4  -2   53.19    2.60
  11   4  -1   77.29    3.80
  11   4  -1   83.89    3.70
  11   4  -1   81.79    3.90
  11  -4  -1   82.19    3.80
  11  -4  -1   81.89    3.70
  11   4   0  108.89    4.80
  11   4   0  113.99    5.20
  11   4   0  112.49    4.80
  11  -4   0  121.89    4.90
  11  -4   0  109.09    4.80
  11   4   1   57.79    2.90
  11   4   1   56.49    3.00
  11   4   1   55.49    2.80
  11  -4   1   57.39    2.90
  11  -4   1   57.49    3.00
  11  -4   1   54.49    2.70
  11   4   2   12.20    1.30
  11   4   2   11.90    1.40
  11   4   2   15.20    1.50
  11  -4   2   13.40    1.70
  11  -4   2   13.70    1.30
  11  -4   2   10.90    1.50
  11   4   3  518.85   18.90
  11   4   3  468.25   19.00
  11   4   3  508.15   19.00
  11  -4   3  509.55   18.90
  11  -4   3  503.15   18.80
  11  -4   3  514.55   18.90
  11   4   4  225.98    9.30
  11   4   4  239.48    9.40
  11  -4   4  241.08    9.30
  11  -4   4  241.98    9.30
  11  -4   4  245.48    9.40
  11   4   5    8.00    0.90
  11   4   5    7.00    1.10
  11  -4   5    7.60    1.10
  11  -4   5    7.70    1.00
  11  -4   5    6.60    0.90
  11   4   6   34.00    2.00
  11   4   6   31.70    1.80
  11  -4   6   32.80    1.80
  11  -4   6   33.80    1.80
  11  -4   6   35.90    1.90
  11   4   7    0.20    0.40
  11   4   7    0.10    0.40
  11  -4   7    0.30    0.50
  11  -4   7    0.30    0.60
  11   4   8    1.20    0.40
  11  -4   8    0.50    0.60
  11  -4   8   -0.10    0.50
  11  -5 -12   22.20    1.50
 -11   5  11    8.20    1.00
 -11  -5  11    7.10    0.90
  11  -5 -11    6.60    0.70
 -11   5  10   78.79    3.60
 -11  -5  10   80.39    3.40
  11  -5 -10   75.49    3.30
  11   5  -9  227.58    9.10
 -11   5   9  221.28    8.70
 -11  -5   9  223.18    8.60
  11  -5  -9  212.98    8.50
 -11   5   8    0.50    0.70
  11   5  -8    1.50    1.00
  11  -5  -8   -0.50    0.80
  11   5  -7   26.20    1.90
 -11   5   7   23.50    1.70
  11  -5  -7   25.30    2.40
  11  -5  -7   27.10    1.60
 -11   5   6   11.50    1.30
  11   5  -6   13.50    1.40
  11  -5  -6   13.40    1.50
  11  -5  -6   12.20    1.20
  11   5  -5   50.49    2.50
  11   5  -5   48.70    2.90
 -11   5   5   49.70    2.60
  11  -5  -5   49.90    2.50
  11  -5  -5   53.49    2.70
  11   5  -4   99.59    4.30
  11   5  -4  105.09    5.10
 -11   5   4   88.99    4.30
  11  -5  -4  102.19    4.30
  11  -5  -4  100.59    4.30
  11   5  -3   28.90    2.00
  11   5  -3   31.90    1.90
  11  -5  -3   29.40    1.80
  11  -5  -3   34.30    2.10
  11   5  -2  152.78    6.80
  11   5  -2  164.38    6.60
  11  -5  -2  168.08    6.80
  11  -5  -2  164.18    6.60
  11   5  -1   59.29    3.40
  11   5  -1   60.59    2.90
  11   5  -1   59.99    2.90
  11  -5  -1   61.99    3.00
  11  -5  -1   57.89    2.80
  11   5   0    8.70    1.10
  11   5   0    7.20    1.20
  11   5   0   11.80    1.40
  11  -5   0    9.10    1.20
  11  -5   0    8.80    1.60
  11  -5   0   11.00    1.10
  11   5   1  125.79    5.20
  11   5   1  128.79    5.20
  11   5   1  115.19    5.40
  11  -5   1  122.69    5.10
  11  -5   1  129.49    5.20
  11  -5   1  125.49    5.20
  11   5   2   11.40    1.30
  11   5   2    8.70    1.00
  11   5   2   10.70    1.30
  11  -5   2   10.40    1.10
  11  -5   2    8.70    1.10
  11   5   3    7.10    1.30
  11   5   3    7.90    1.00
  11   5   3    5.90    1.10
  11  -5   3    7.70    1.20
  11  -5   3    8.60    1.10
  11  -5   3    4.90    1.10
  11   5   4    8.40    1.80
  11   5   4   11.70    1.20
  11   5   4   10.60    1.00
  11  -5   4   12.80    1.20
  11  -5   4   10.50    1.00
  11  -5   4    9.10    1.00
  11   5   5   13.80    1.10
  11   5   5   12.30    1.00
  11  -5   5   13.20    1.10
  11  -5   5   14.70    1.10
  11  -5   5   13.80    1.20
  11   5   6    0.30    0.40
  11   5   6   -0.10    0.90
  11  -5   6    0.60    0.50
  11  -5   6   -0.60    0.40
  11   5   7   12.10    1.00
  11  -5   7   12.50    1.00
  11  -5   7   12.90    1.00
  11  -6 -11    1.50    0.40
 -11  -6  11    1.40    0.50
 -11   6  10   61.19    2.90
 -11  -6  10   60.59    2.60
  11  -6 -10   64.59    2.70
 -11   6   9   61.79    2.90
  11  -6  -9   60.19    2.60
 -11  -6   9   62.79    2.70
 -11   6   8   11.60    1.20
  11   6  -8   11.20    1.70
 -11  -6   8   11.50    1.00
  11  -6  -8    9.50    0.90
 -11   6   7    1.50    0.70
  11   6  -7    0.10    1.00
  11  -6  -7    0.80    0.50
 -11   6   6    8.60    1.30
  11   6  -6    7.30    1.20
  11  -6  -6    8.60    1.00
 -11   6   5    8.90    1.60
  11   6  -5   12.60    1.40
  11  -6  -5   13.30    1.10
  11   6  -4    4.20    1.00
  11   6  -4    3.60    0.80
  11  -6  -4    6.00    1.40
  11  -6  -4    5.40    0.90
  11   6  -3   12.80    1.30
  11   6  -3   11.50    1.20
  11  -6  -3   10.10    1.30
  11  -6  -3   11.10    1.00
  11   6  -2    6.90    1.10
  11   6  -2    7.40    1.30
  11  -6  -2    8.00    1.20
  11  -6  -2    8.80    1.00
  11   6  -1   83.89    3.60
  11   6  -1   79.29    3.90
  11  -6  -1   83.19    3.50
  11  -6  -1   84.09    3.60
  11   6   0    2.00    0.70
  11   6   0    2.70    0.70
  11  -6   0    4.40    0.90
  11  -6   0    2.80    1.00
  11   6   1   11.60    1.30
  11   6   1   13.00    1.10
  11  -6   1   12.90    1.10
  11  -6   1   14.80    1.20
  11  -6   1   13.40    1.50
  11   6   2   13.80    1.40
  11   6   2   14.30    1.10
  11  -6   2   13.60    1.10
  11  -6   2   15.70    1.10
  11  -6   2   13.90    1.40
  11   6   3   34.20    2.10
  11   6   3   32.00    1.70
  11   6   3   31.60    1.70
  11  -6   3   34.40    1.80
  11  -6   3   33.60    1.70
  11  -6   3   33.10    1.70
  11   6   4    1.70    0.60
  11  -6   4    4.60    0.90
  11  -6   4    2.60    0.90
  11  -6   4    2.30    0.70
  11   6   5    8.70    0.70
  11  -6   5    9.90    0.90
  11  -6   5    5.80    1.10
  11   6   6    0.00    0.30
  11  -6   6    0.50    0.40
 -11  -7   9   47.90    2.00
  11  -7  -8   33.00    1.60
 -11  -7   8   34.60    1.60
  11  -7  -7    1.20    0.50
 -11  -7   7    1.40    0.40
  11   7  -6  114.69    5.00
  11  -7  -6  116.69    4.80
  11   7  -5    7.20    1.20
  11  -7  -5    4.20    0.80
  11   7  -4   36.20    2.10
  11  -7  -4   32.90    1.70
  11   7  -3   12.10    1.30
  11  -7  -3   12.60    1.10
  11   7  -2    3.10    0.80
  11   7  -2    3.90    0.70
  11  -7  -2    1.70    0.60
 -11  -7   2    3.20    0.90
  11   7  -1    2.90    1.00
  11   7  -1    2.00    0.60
  11  -7  -1    1.40    0.60
 -11  -7   1    1.70    0.60
  11   7   0    4.40    0.60
  11   7   0    2.50    0.80
  11  -7   0    5.30    1.10
  11   7   1   94.19    3.90
  11   7   1   98.69    4.20
  11   7   2   14.60    1.00
  11   7   3   -0.30    0.30
 -11  -8   4   97.89    3.80
  12   0 -15    0.20    0.40
  12   0 -14    0.50    0.70
  12   0 -13    0.60    0.50
 -12   0  13   -1.20    0.90
 -12   0  12   24.30    1.80
  12   0 -12   18.40    1.70
  12   0 -11   -0.20    0.70
  12   0 -10   88.09    4.10
  12   0 -10   94.79    4.20
  12   0  -9    0.20    1.00
  12   0  -9   -0.40    0.80
  12   0  -8  243.98    9.60
  12   0  -8  230.48    9.30
  12   0  -8  249.18    9.80
  12   0  -7    0.10    1.10
  12   0  -7    1.10    0.80
  12   0  -7    0.10    1.00
  12   0  -6 2858.41  108.09
  12   0  -6 3121.49  108.59
  12   0  -5    2.90    1.00
  12   0  -5   -0.30    0.70
  12   0  -5   -0.10    0.70
  12   0  -4  220.78    8.70
  12   0  -4  218.88    8.50
  12   0  -4  206.88    8.40
  12   0  -3    3.50    1.10
  12   0  -3   -0.20    0.80
  12   0  -3   -0.40    0.80
  12   0  -2  616.64   23.70
  12   0  -2  647.54   23.80
  12   0  -2  663.73   24.00
  12   0  -1    1.90    0.90
  12   0  -1    1.00    0.90
  12   0  -1    0.60    1.00
  12   0   0   91.49    4.10
  12   0   0   94.49    4.20
  12   0   1    1.10    0.90
  12   0   1   -0.10    1.20
  12   0   2  208.98    8.10
  12   0   2  202.48    8.20
  12   0   2  208.98    8.30
  12   0   3   -0.50    0.80
  12   0   3   -0.20    1.00
  12   0   3   -0.30    0.70
  12   0   3   -0.30    0.90
  12   0   4  105.89    4.50
  12   0   4  108.89    4.70
  12   0   4  105.59    4.60
  12   0   4  101.89    4.70
  12   0   5    0.70    0.60
  12   0   5    0.50    0.70
  12   0   5   -1.00    0.70
  12   0   6   65.09    3.40
  12   0   6   59.09    2.90
  12   0   6   54.79    2.80
  12   0   7    0.10    0.60
  12   0   7   -0.50    0.60
  12   0   7    0.00    0.60
  12   0   8    2.40    0.60
  12   0   8    4.50    0.90
  12   0   8    3.50    0.90
  12   0   9    0.20    0.50
  12   0   9    0.50    0.50
  12   1 -15    9.30    0.80
  12  -1 -15    9.40    0.90
  12   1 -14   15.60    1.10
  12  -1 -14   15.00    1.10
  12   1 -13   18.00    1.40
 -12   1  13   19.30    1.50
 -12  -1  13   16.40    1.80
  12  -1 -13   18.30    1.30
  12  -1 -13   18.50    1.30
  12   1 -12   18.60    1.50
 -12   1  12   19.80    1.60
  12  -1 -12   18.60    1.40
  12  -1 -12   18.70    1.40
 -12   1  11  172.28    7.50
  12   1 -11  186.88    7.40
  12  -1 -11  183.78    7.30
  12  -1 -11  176.78    7.10
  12   1 -10  254.87    9.90
  12  -1 -10  251.27    9.90
  12  -1 -10  244.58    9.70
  12   1  -9   52.99    3.00
  12   1  -9   56.69    3.00
  12  -1  -9   52.49    2.70
  12  -1  -9   51.89    2.90
  12   1  -8   94.49    4.50
  12   1  -8   99.59    4.40
  12  -1  -8   93.19    4.40
  12  -1  -8   94.99    4.20
  12   1  -7  164.68    6.70
  12   1  -7  162.78    6.90
  12  -1  -7  154.08    6.60
  12  -1  -7  154.28    6.40
  12   1  -6  220.98    8.60
  12  -1  -6  221.88    8.50
  12  -1  -6  176.08    8.30
  12  -1  -6  205.98    8.30
  12   1  -5  241.58    9.60
  12   1  -5  250.27    9.90
  12  -1  -5  253.17    9.90
  12  -1  -5  246.28    9.70
  12  -1  -5  237.98    9.50
  12   1  -4  325.77   12.60
  12   1  -4  335.37   12.90
  12  -1  -4  338.17   12.80
  12  -1  -4  330.97   12.50
  12  -1  -4  319.67   12.60
  12   1  -3    9.00    1.30
  12   1  -3   10.40    1.90
  12  -1  -3    9.30    1.40
  12  -1  -3    9.50    1.40
  12  -1  -3   12.90    1.50
  12   1  -2   36.20    2.60
  12   1  -2   36.50    2.20
  12  -1  -2   38.20    2.40
  12  -1  -2   38.10    2.30
  12  -1  -2   36.00    2.20
  12   1  -1    7.40    2.20
  12   1  -1    4.20    1.20
  12  -1  -1    2.30    0.70
  12  -1  -1    4.30    1.30
  12   1   0   11.20    1.60
  12  -1   0   14.30    1.40
  12  -1   0   12.10    1.60
  12   1   1   43.80    2.60
  12  -1   1   37.80    2.70
  12  -1   1   41.50    2.40
  12  -1   1   41.30    2.20
  12   1   2    1.50    1.00
  12  -1   2    1.90    0.90
  12  -1   2    4.00    1.30
  12  -1   2    4.40    0.80
  12   1   3   27.40    2.00
  12   1   3   26.50    2.00
  12   1   3   24.50    1.90
  12  -1   3   27.00    2.00
  12  -1   3   27.00    1.80
  12  -1   3   30.70    1.90
  12   1   4  322.97   12.20
  12   1   4  310.97   12.00
  12   1   4  318.77   12.10
  12  -1   4  315.37   12.10
  12  -1   4  309.57   12.20
  12  -1   4  313.27   12.10
  12   1   5   37.30    2.10
  12   1   5   35.00    2.10
  12   1   5   36.80    2.20
  12  -1   5   35.50    2.20
  12  -1   5   34.00    2.00
  12  -1   5   36.20    2.20
  12  -1   5   37.50    2.30
  12   1   6  407.66   15.20
  12  -1   6  396.86   15.10
  12  -1   6  406.26   15.10
  12   1   7   11.90    1.10
  12   1   7   12.30    1.20
  12   1   7   11.50    1.30
  12  -1   7    8.90    1.20
  12  -1   7   12.00    1.40
  12  -1   7   12.80    1.10
  12   1   8  128.89    5.20
  12  -1   8  143.19    5.70
  12  -1   8  129.39    5.40
  12  -1   8  120.29    5.40
  12   1   9   30.00    1.50
  12   1   9   29.60    1.50
  12  -1   9   25.00    1.70
  12  -1   9   30.50    1.70
  12   2 -14    2.70    0.80
  12  -2 -14    3.00    0.70
  12  -2 -14    1.60    0.60
 -12   2  13    6.20    1.10
  12   2 -13    5.10    0.90
  12  -2 -13    5.90    0.90
  12  -2 -13    6.70    0.90
  12   2 -12    1.30    0.70
 -12   2  12    2.90    1.00
  12  -2 -12    4.30    0.90
  12  -2 -12    2.30    0.60
 -12   2  11   33.40    2.20
  12  -2 -11   29.70    2.50
  12  -2 -11   36.20    2.10
  12   2 -10    0.20    0.80
  12   2 -10    1.30    0.80
 -12   2  10    0.50    0.70
  12  -2 -10   -0.50    0.70
  12  -2 -10   -0.20    0.60
  12   2  -9    7.80    1.60
  12   2  -9    4.70    1.20
 -12   2   9    4.60    1.20
  12  -2  -9    4.10    1.30
  12  -2  -9    4.90    1.10
  12   2  -8   81.49    3.70
  12   2  -8   66.59    4.90
  12  -2  -8   77.29    3.50
  12  -2  -8   75.29    3.60
  12   2  -7    2.60    1.10
  12   2  -7    3.90    1.30
  12  -2  -7    1.90    0.60
  12  -2  -7    4.80    1.40
  12   2  -6 1002.40   36.40
  12   2  -6  982.40   36.10
  12  -2  -6  978.60   36.00
  12  -2  -6  962.30   36.10
  12   2  -5   41.50    2.70
  12   2  -5   37.70    2.40
  12  -2  -5   38.20    2.30
  12  -2  -5   40.40    2.20
  12   2  -4   35.50    2.20
  12  -2  -4   34.30    2.20
  12  -2  -4   34.70    2.10
  12   2  -3   63.19    3.30
  12  -2  -3   63.29    3.50
  12   2  -2  101.79    4.60
  12   2  -2  113.69    4.90
  12  -2  -2  102.09    4.80
  12  -2  -2  114.89    5.20
  12   2  -1   19.90    1.70
  12   2  -1   18.80    1.80
  12  -2  -1   20.60    1.50
  12  -2  -1   21.70    1.70
  12   2   0   26.90    1.90
  12   2   0   27.20    1.90
  12  -2   0   25.00    1.70
  12  -2   0   23.60    1.80
  12   2   1   13.10    1.70
  12   2   1   13.00    1.80
  12   2   1   13.30    1.60
  12  -2   1   15.40    1.90
  12  -2   1   13.30    1.30
  12  -2   1   13.90    1.40
  12   2   2  515.05   19.20
  12   2   2  511.65   19.30
  12  -2   2  506.35   19.20
  12  -2   2  518.15   19.20
  12   2   3    5.60    1.20
  12   2   3    7.00    1.40
  12  -2   3    4.90    1.20
  12  -2   3    3.70    0.90
  12  -2   3    5.50    1.10
  12   2   4   24.20    1.70
  12   2   4   22.50    1.80
  12  -2   4   23.70    1.60
  12  -2   4   23.00    1.70
  12  -2   4   23.90    1.70
  12   2   5    0.00    0.60
  12   2   5    1.40    0.60
  12  -2   5    1.90    0.70
  12  -2   5    1.30    0.60
  12  -2   5    1.00    0.60
  12   2   6  126.49    5.20
  12   2   6  128.29    5.30
  12  -2   6  126.39    5.20
  12  -2   6  126.89    5.20
  12  -2   6  130.49    5.40
  12   2   7    0.20    0.50
  12   2   7    0.50    0.50
  12  -2   7   -0.20    0.50
  12  -2   7    0.20    0.50
  12   2   8  199.88    7.60
  12   2   8  184.28    7.50
  12  -2   8  196.28    7.50
  12  -2   8  202.98    7.60
  12   2   9    3.20    0.60
  12   2   9    4.00    0.70
  12  -2   9    2.50    0.80
  12  -2   9    3.70    0.70
  12   3 -14   12.00    1.00
  12  -3 -14   13.10    0.80
 -12   3  13    3.30    0.90
  12   3 -13    4.80    1.00
  12  -3 -13    3.60    0.70
 -12   3  12   32.00    1.90
  12   3 -12   31.70    1.90
  12  -3 -12   31.70    1.70
  12  -3 -12   33.70    1.80
 -12   3  11    1.80    0.70
  12   3 -11   -0.30    0.70
  12  -3 -11    0.90    0.50
  12  -3 -11   -0.20    0.60
  12   3 -10   24.60    1.90
 -12   3  10   28.30    2.20
  12   3 -10   26.50    2.00
  12  -3 -10   29.60    1.70
  12  -3 -10   30.20    1.90
  12   3  -9   10.40    1.60
 -12   3   9    8.40    1.20
  12   3  -9    8.80    1.40
  12  -3  -9   10.30    1.40
  12  -3  -9    9.30    1.20
 -12  -3   9   10.10    1.90
 -12   3   8   34.10    2.20
  12   3  -8   38.30    2.60
  12   3  -8   33.80    2.30
  12  -3  -8   34.40    2.00
  12  -3  -8   36.70    2.20
 -12   3   7   36.00    2.20
  12   3  -7   36.10    2.30
  12   3  -7   39.50    2.70
  12  -3  -7   32.20    2.00
  12  -3  -7   36.90    2.30
 -12   3   6   11.70    1.30
  12   3  -6   10.20    1.30
  12  -3  -6    7.20    1.40
  12  -3  -6    8.90    1.20
 -12   3   5   10.30    1.30
  12   3  -5   11.50    1.50
  12   3  -5    9.10    1.50
  12  -3  -5   12.50    1.20
  12  -3  -5    8.00    1.40
  12   3  -4    4.90    0.90
 -12   3   4    8.50    1.30
  12   3  -4    8.50    1.20
  12  -3  -4    6.10    1.10
  12  -3  -4    5.40    1.30
 -12   3   3    3.50    1.00
  12   3  -3    1.80    0.70
  12   3  -3    4.70    1.30
  12  -3  -3    3.20    0.80
  12  -3  -3    5.30    1.10
  12   3  -2    9.20    1.30
  12   3  -2    9.30    1.20
  12  -3  -2    9.20    1.20
  12  -3  -2    9.10    1.30
  12   3  -1    0.10    0.60
  12   3  -1    1.70    0.70
  12  -3  -1    0.80    0.70
  12  -3  -1    1.20    0.60
  12   3   0    7.50    1.30
  12   3   0    6.40    1.20
  12   3   0    5.70    1.80
  12  -3   0    7.90    1.30
  12  -3   0    9.50    1.20
  12   3   1  339.17   12.90
  12   3   1  340.87   12.90
  12  -3   1  333.37   12.90
  12  -3   1  343.77   13.00
  12  -3   1  334.57   13.00
  12   3   2  180.38    7.20
  12   3   2  176.18    7.10
  12   3   2  171.18    7.30
  12  -3   2  176.38    7.20
  12  -3   2  175.98    7.10
  12  -3   2  187.38    7.20
  12   3   3  104.09    4.50
  12   3   3  104.99    4.60
  12  -3   3  100.59    4.50
  12  -3   3  105.49    4.60
  12  -3   3  100.79    4.40
  12   3   4  128.49    5.70
  12   3   4  136.89    5.60
  12  -3   4  136.89    5.60
  12  -3   4  140.39    5.60
  12  -3   4  138.49    5.70
  12   3   5    5.50    1.00
  12   3   5    6.50    1.00
  12  -3   5    4.70    0.90
  12  -3   5    5.50    1.10
  12  -3   5    5.40    0.90
  12   3   6  141.99    5.70
  12   3   6  145.69    6.00
  12  -3   6  145.49    5.80
  12  -3   6  144.29    5.80
  12  -3   6  138.19    5.70
  12   3   7   53.69    2.60
  12   3   7   58.49    3.30
  12  -3   7   48.20    2.50
  12  -3   7   52.49    2.50
  12   3   8    0.20    0.50
  12   3   8    0.40    0.40
  12  -3   8    0.80    0.40
  12  -3   8    0.10    0.60
  12  -4 -13   23.20    1.20
 -12   4  12   21.40    1.40
  12  -4 -12   18.60    1.10
 -12   4  11    4.90    0.90
  12  -4 -11    4.20    1.30
  12  -4 -11    4.90    0.70
 -12   4  10    2.40    0.90
  12   4 -10    4.20    1.40
 -12  -4  10    1.50    0.70
  12  -4 -10    2.70    0.70
  12  -4 -10    3.50    1.20
 -12   4   9   45.90    2.50
  12   4  -9   46.80    2.70
  12  -4  -9   47.70    2.40
 -12  -4   9   49.30    2.40
 -12   4   8    0.00    0.60
  12   4  -8    1.40    0.90
  12  -4  -8    1.10    0.50
  12  -4  -8    4.00    1.20
  12   4  -7    0.20    0.70
 -12   4   7   -0.20    0.70
  12  -4  -7    1.50    0.80
  12  -4  -7    0.70    0.50
  12   4  -6  202.28    8.80
 -12   4   6  211.28    8.60
  12  -4  -6  224.18    8.50
  12  -4  -6  218.48    8.50
  12   4  -5  383.76   14.60
 -12   4   5  380.36   14.70
  12   4  -5  367.46   15.00
  12  -4  -5  398.56   14.70
  12  -4  -5  401.86   14.70
  12   4  -4   26.70    2.00
 -12   4   4   29.20    2.00
  12   4  -4   32.00    1.90
  12  -4  -4   29.10    2.00
  12  -4  -4   32.70    2.00
  12   4  -3  346.57   14.20
  12   4  -3  371.36   13.80
  12  -4  -3  371.66   13.90
  12  -4  -3  370.96   13.80
  12   4  -2   66.39    3.10
  12   4  -2   59.89    3.20
  12  -4  -2   65.99    3.30
  12  -4  -2   63.19    3.00
  12   4  -1   18.50    1.60
  12   4  -1   17.40    1.40
  12   4  -1   21.10    1.90
  12  -4  -1   17.80    1.40
  12  -4  -1   17.50    1.60
  12   4   0   27.90    2.00
  12   4   0   30.10    1.80
  12   4   0   25.70    2.10
  12  -4   0   29.40    1.90
  12  -4   0   29.60    1.80
  12   4   1    4.70    1.00
  12   4   1    5.00    1.20
  12   4   1    2.80    0.80
  12  -4   1    1.50    1.00
  12  -4   1    2.30    0.70
  12  -4   1    3.90    1.10
  12   4   2   14.50    1.30
  12   4   2   14.80    1.50
  12   4   2   16.30    1.60
  12  -4   2   16.00    1.40
  12  -4   2   15.20    1.70
  12  -4   2   18.00    1.30
  12   4   3  273.07   11.30
  12   4   3  294.87   11.40
  12   4   3  297.17   11.20
  12  -4   3  304.37   11.20
  12  -4   3  302.77   11.10
  12  -4   3  269.77   11.60
  12   4   4   23.70    1.60
  12   4   4   23.70    1.50
  12  -4   4   23.10    1.50
  12  -4   4   24.20    1.60
  12  -4   4   25.00    1.60
  12   4   5    7.90    1.00
  12   4   5    9.60    1.00
  12  -4   5   10.10    1.10
  12  -4   5    8.10    1.30
  12  -4   5    8.60    0.90
  12   4   6   63.49    2.80
  12  -4   6   65.69    2.80
  12  -4   6   62.29    2.90
  12  -4   6   64.59    2.90
  12   4   7   42.80    2.00
  12   4   7   44.80    2.00
  12  -4   7   43.80    2.00
  12   4   8    0.00    0.50
  12   4   8   -0.20    0.30
  12  -4   8   -0.50    0.40
  12  -5 -12    0.60    0.30
 -12   5  11    2.40    0.70
 -12  -5  11    1.30    0.70
  12  -5 -11    2.10    0.60
 -12   5  10   67.69    3.00
 -12  -5  10   64.49    2.80
  12  -5 -10   59.89    2.90
  12   5  -9   33.30    2.20
 -12   5   9   28.50    2.30
  12  -5  -9   33.30    1.70
 -12  -5   9   33.90    1.80
  12  -5  -9   33.50    2.00
 -12   5   8  114.99    4.80
  12   5  -8  112.59    4.90
  12  -5  -8  106.49    4.50
  12  -5  -8  108.09    4.60
 -12   5   7   13.10    1.20
  12   5  -7   12.30    1.60
  12  -5  -7   11.60    1.10
  12  -5  -7   10.00    1.40
  12   5  -6   93.79    4.50
 -12   5   6   96.09    4.20
  12  -5  -6  100.99    4.20
 -12   5   5   18.80    1.70
  12   5  -5   19.00    1.40
  12   5  -5   18.10    1.60
  12  -5  -5   20.80    1.40
  12  -5  -5   19.20    1.50
  12   5  -4    7.80    1.20
  12   5  -4    8.10    1.00
  12  -5  -4    9.40    1.00
  12  -5  -4   11.60    1.30
  12   5  -3   24.00    1.80
  12   5  -3   25.40    1.60
  12  -5  -3   27.50    1.70
  12  -5  -3   27.20    1.70
  12   5  -2   48.00    2.80
  12   5  -2   53.39    2.60
  12  -5  -2   52.39    2.50
  12  -5  -2   53.49    2.60
  12   5  -1    4.80    1.10
  12   5  -1    2.90    0.90
  12  -5  -1    2.50    1.00
  12   5   0   41.90    2.10
  12   5   0   35.00    2.10
  12   5   0   36.70    2.30
  12  -5   0   39.60    2.00
  12  -5   0   40.70    2.10
  12   5   1   81.59    3.60
  12   5   1   81.99    3.90
  12  -5   1   79.79    3.70
  12   5   2   26.60    1.60
  12   5   2   26.50    1.90
  12   5   2   26.30    1.60
  12  -5   2   26.30    1.60
  12  -5   2   24.30    1.90
  12  -5   2   28.10    1.60
  12   5   3    8.20    0.90
  12   5   3    8.50    1.00
  12   5   3    9.30    1.70
  12  -5   3    8.60    1.00
  12  -5   3    8.40    1.20
  12  -5   3    9.40    1.00
  12   5   4    5.30    0.80
  12   5   4    3.60    0.70
  12  -5   4    3.80    0.80
  12  -5   4    4.60    1.00
  12  -5   4    3.40    0.70
  12   5   5    0.50    0.30
  12   5   5    0.30    0.40
  12  -5   5   -0.30    0.40
  12  -5   5    0.10    0.50
  12  -5   5   -0.30    0.50
  12   5   6   45.60    2.00
  12   5   6   40.10    2.20
  12  -5   6   47.20    2.10
 -12  -6  10    0.50    0.50
  12  -6 -10   -0.10    0.30
  12  -6  -9    0.10    0.40
 -12  -6   9    0.50    0.60
  12   6  -8   -1.70    1.20
 -12   6   8   -0.10    0.90
  12  -6  -8    0.20    0.40
 -12  -6   8   -0.30    0.40
  12   6  -7    7.40    1.30
 -12   6   7    6.60    1.30
  12  -6  -7    6.80    0.80
  12   6  -6    3.70    1.10
  12  -6  -6    5.00    0.80
  12   6  -5    3.70    1.00
  12  -6  -5    6.60    1.30
  12  -6  -5    4.70    0.80
  12  -6  -4    1.70    0.70
  12  -6  -4    1.40    0.50
  12   6  -3    0.10    0.60
  12   6  -3    0.00    0.40
  12  -6  -3    0.40    0.50
  12  -6  -3    1.00    0.60
  12   6  -2    1.60    0.70
  12   6  -2    0.90    0.40
  12  -6  -2    2.70    1.00
  12  -6  -2    1.90    0.50
  12   6  -1   60.59    2.90
  12   6  -1   63.79    3.10
  12  -6  -1   61.99    2.80
  12  -6  -1   62.79    2.80
  12   6   0    1.50    0.80
  12   6   0    0.10    0.40
  12  -6   0    0.00    0.50
  12  -6   0    0.60    0.50
  12   6   1    1.20    0.40
  12   6   1    0.70    0.80
  12  -6   1    1.60    0.60
  12  -6   1    1.60    0.50
  12   6   2    0.20    0.40
  12   6   2    0.80    0.90
  12  -6   2   -0.10    0.90
  12  -6   2    0.90    0.50
  12  -6   2    0.90    0.50
  12   6   3   10.90    0.90
  12  -6   3   10.70    0.90
  12  -6   3   10.80    1.30
  12  -6   3   12.70    1.00
  12   6   4   -0.30    0.30
  12  -6   4    0.30    0.60
  12  -6   4   -0.70    0.60
  12   6   5   -0.30    0.30
 -12  -7   8    5.50    0.70
 -12  -7   7   12.50    0.80
  12  -7  -7   12.30    0.90
  12  -7  -6   30.60    1.50
 -12  -7   6   29.80    1.60
  12   7  -5   39.00    2.20
  12  -7  -5   39.00    1.80
  12   7  -4   16.80    1.40
  12  -7  -4   16.30    1.10
  12   7  -3   17.30    1.40
  12  -7  -3   17.50    1.10
  12   7  -2   -0.70    0.70
  12  -7  -2   -1.10    0.50
  12   7  -1   16.10    1.00
  12   7  -1   18.40    1.40
  12  -7  -1   17.70    1.20
  12   7   0    4.20    1.20
  12   7   0    3.40    0.50
 -12  -7   0    2.40    0.70
  12  -7   0    1.70    0.70
  12   7   1    5.20    0.60
 -12  -7  -1    6.70    1.00
  12   7   2   13.20    0.80
 -12  -7  -2   10.70    1.10
  13   0 -15    0.60    0.40
  13   0 -14   29.50    1.60
 -13   0  13    1.80    0.90
 -13   0  12    3.70    1.10
  13   0 -12    3.40    1.00
  13   0 -11   -0.50    0.70
  13   0 -10    4.00    0.80
  13   0  -9    0.20    0.90
  13   0  -8   53.39    2.80
  13   0  -8   51.59    3.00
  13   0  -7    0.10    0.80
  13   0  -7    0.30    0.70
  13   0  -6  928.81   34.00
  13   0  -6  898.21   33.70
  13   0  -5   -0.80    0.70
  13   0  -5    0.60    0.80
  13   0  -4  218.08    8.50
  13   0  -4  217.48    8.70
  13   0  -4  205.58    8.40
  13   0  -3   -0.90    0.80
  13   0  -3    0.40    0.80
  13   0  -3    0.80    0.90
  13   0  -2    2.40    1.00
  13   0  -2    3.10    0.90
  13   0  -2    0.30    1.00
  13   0  -1    0.90    0.90
  13   0  -1    0.40    1.10
  13   0  -1   -0.60    0.90
  13   0   0  128.09    5.30
  13   0   0  131.39    5.50
  13   0   1    3.20    0.90
  13   0   1   -0.20    0.80
  13   0   1   -0.20    1.10
  13   0   2   57.29    3.10
  13   0   2   57.49    2.80
  13   0   2   57.89    3.00
  13   0   3    0.00    0.80
  13   0   3    0.50    0.70
  13   0   3    1.50    0.90
  13   0   4   93.29    4.20
  13   0   4   89.39    4.00
  13   0   4   92.19    4.00
  13   0   5    0.20    0.60
  13   0   5   -0.80    0.70
  13   0   5    0.80    0.80
  13   0   6  145.79    6.00
  13   0   6  145.79    5.80
  13   0   6  146.59    5.80
  13   0   7    0.10    0.50
  13   0   7    0.30    0.60
  13   0   7    0.80    0.60
  13   0   8  248.98    9.20
  13   0   8  235.28    9.00
  13   0   9    0.20    0.40
  13   1 -14   10.60    0.90
  13  -1 -14   10.20    0.90
 -13   1  13   18.10    1.50
  13   1 -13   18.80    1.30
 -13  -1  13   15.50    1.70
  13  -1 -13   18.50    1.20
  13  -1 -13   17.50    1.40
  13   1 -12   -0.40    0.60
 -13   1  12    1.00    0.80
  13  -1 -12    0.70    0.60
  13  -1 -12    0.00    0.60
 -13   1  11    0.10    0.70
  13   1 -11    1.10    0.80
  13  -1 -11    0.50    0.60
  13   1 -10   22.00    1.70
  13  -1 -10   18.50    1.60
  13  -1 -10   20.40    1.50
  13   1  -9  198.18    7.90
  13   1  -9  180.78    8.10
  13  -1  -9  194.68    7.70
  13  -1  -9  203.18    7.90
  13   1  -8  228.98    9.90
  13   1  -8  253.27    9.60
  13  -1  -8  242.08    9.60
  13  -1  -8  246.08    9.40
  13   1  -7    0.60    0.80
  13   1  -7    1.50    0.80
  13  -1  -7   -0.50    0.70
  13  -1  -7    0.40    0.60
  13   1  -6  215.68    8.70
  13   1  -6  224.58    9.00
  13  -1  -6  211.68    8.50
  13  -1  -6  219.78    8.70
  13   1  -5   41.70    2.50
  13   1  -5   41.70    2.60
  13  -1  -5   42.80    2.50
  13  -1  -5   42.80    2.40
  13  -1  -5   47.20    2.60
  13   1  -4  678.43   24.20
  13   1  -4  632.54   23.90
  13  -1  -4  631.34   23.90
  13  -1  -4  653.13   24.10
  13  -1  -4  622.24   23.80
  13   1  -3  118.69    5.60
  13   1  -3  120.29    5.20
  13  -1  -3  113.19    4.90
  13  -1  -3  120.99    5.20
  13  -1  -3  115.89    5.10
  13   1  -2   77.29    3.70
  13  -1  -2   74.29    3.60
  13  -1  -2   76.19    3.70
  13  -1  -2   78.79    3.50
  13   1  -1   37.60    2.40
  13  -1  -1   34.70    2.20
  13  -1  -1   35.20    2.10
  13   1   0   41.60    2.70
  13  -1   0   43.70    2.40
  13  -1   0   43.10    2.30
  13   1   1   40.20    2.60
  13   1   1   37.00    2.40
  13  -1   1   33.60    3.30
  13  -1   1   36.90    2.20
  13   1   2    9.50    1.50
  13   1   2    7.90    1.60
  13   1   2    9.60    1.70
  13  -1   2    8.80    1.70
  13  -1   2    5.80    1.30
  13  -1   2    5.90    1.30
  13   1   3    0.50    0.80
  13   1   3    1.40    0.80
  13   1   3    1.60    0.90
  13  -1   3    2.20    0.90
  13  -1   3    0.40    0.70
  13  -1   3    1.50    0.60
  13   1   4    1.30    0.80
  13   1   4    1.00    0.80
  13   1   4    0.90    0.70
  13  -1   4    3.80    1.30
  13  -1   4    0.00    0.60
  13  -1   4   -0.50    0.70
  13   1   5    3.00    0.70
  13   1   5    0.70    0.80
  13   1   5    2.60    0.80
  13  -1   5    2.30    0.60
  13  -1   5    1.30    0.70
  13  -1   5    4.10    1.20
  13   1   6   38.10    2.10
  13   1   6   38.80    2.10
  13   1   6   38.50    2.00
  13  -1   6   41.20    2.10
  13  -1   6   38.70    2.00
  13   1   7   15.70    1.20
  13   1   7   12.90    1.10
  13  -1   7   16.00    1.10
  13  -1   7   16.10    1.20
  13   1   8  131.89    5.10
  13   1   8  137.59    5.30
  13  -1   8  131.79    5.50
  13  -1   8  132.69    5.30
  13   2 -14    2.70    0.80
  13  -2 -14    0.10    0.50
 -13   2  13    0.60    0.70
  13  -2 -13    1.10    0.50
  13  -2 -13    1.00    0.50
  13   2 -12    5.00    1.00
 -13   2  12    3.40    1.00
  13  -2 -12    2.50    0.60
  13  -2 -12    2.60    0.80
 -13   2  11   53.09    2.90
  13   2 -11   54.29    2.70
  13  -2 -11   51.29    2.60
  13  -2 -11   52.89    2.50
  13   2 -10  126.99    5.10
  13   2 -10  109.19    5.20
 -13   2  10  109.59    5.20
  13  -2 -10  123.29    4.90
  13  -2 -10  122.09    5.10
  13   2  -9  169.78    6.70
  13   2  -9  156.48    7.00
 -13   2   9  153.08    6.90
  13  -2  -9  163.28    6.80
  13  -2  -9  172.18    6.60
  13   2  -8    2.30    0.90
  13   2  -8    1.70    0.90
  13  -2  -8    0.80    0.70
  13  -2  -8    1.30    0.60
  13   2  -7   13.40    1.80
  13   2  -7   11.80    1.50
  13  -2  -7   13.10    1.50
  13  -2  -7   12.40    1.30
  13   2  -6 1087.09   40.10
  13   2  -6 1128.99   40.60
  13  -2  -6 1067.69   40.10
  13  -2  -6 1098.39   40.20
  13   2  -5    3.70    1.10
  13   2  -5    2.90    1.20
  13  -2  -5    0.90    0.60
  13  -2  -5    2.10    0.80
  13   2  -4  199.48    8.10
  13  -2  -4  192.18    7.80
  13  -2  -4  190.98    7.70
  13   2  -3   10.50    1.30
  13  -2  -3    9.20    1.30
  13  -2  -3    8.50    1.30
  13   2  -2   35.70    2.20
  13  -2  -2   36.00    2.10
  13  -2  -2   32.80    2.00
  13   2  -1    2.60    0.90
  13   2  -1    4.70    1.20
  13  -2  -1    3.20    0.90
  13  -2  -1    3.60    0.80
  13   2   0   67.69    3.40
  13   2   0   64.69    3.20
  13  -2   0   63.69    3.20
  13  -2   0   66.19    3.10
  13   2   1    7.20    1.70
  13   2   1    8.60    1.40
  13  -2   1    9.00    1.20
  13  -2   1    9.80    1.20
  13   2   2  124.19    5.20
  13   2   2  121.99    5.10
  13  -2   2  122.49    5.20
  13  -2   2  122.89    5.20
  13  -2   2  118.19    5.10
  13   2   3    1.90    0.80
  13   2   3   -0.10    0.60
  13  -2   3    1.90    0.70
  13  -2   3    1.40    0.60
  13  -2   3    1.30    0.80
  13   2   4   23.80    1.70
  13   2   4   21.10    1.70
  13  -2   4   22.50    1.50
  13  -2   4   20.80    1.60
  13   2   5    0.70    0.50
  13   2   5    0.50    0.60
  13  -2   5    0.60    0.50
  13  -2   5   -1.00    0.60
  13  -2   5   -0.40    0.50
  13   2   6   62.79    3.00
  13   2   6   66.19    2.90
  13  -2   6   64.19    2.90
  13  -2   6   67.79    3.00
  13  -2   6   66.49    2.90
  13   2   7   34.40    1.70
  13   2   7   34.20    1.80
  13  -2   7   33.60    1.70
  13  -2   7   36.30    1.80
  13   2   8    1.30    0.40
  13   2   8    2.60    0.70
  13  -2   8    1.20    0.40
  13  -2   8    2.60    0.70
  13   3 -13    3.30    1.00
  13  -3 -13    4.70    1.00
 -13   3  12    8.00    1.00
  13   3 -12    6.40    1.10
  13  -3 -12    6.70    1.00
  13  -3 -12    8.00    0.80
 -13   3  11    0.50    0.60
  13   3 -11    0.30    0.70
  13  -3 -11    0.60    0.60
  13  -3 -11    0.80    0.50
  13   3 -10    0.60    0.80
  13   3 -10    0.90    0.80
 -13   3  10    0.30    0.60
  13  -3 -10    0.30    0.50
  13  -3 -10    0.70    0.60
  13   3  -9   25.30    1.90
 -13   3   9   22.20    1.70
  13   3  -9   19.80    1.80
  13  -3  -9   25.00    1.70
  13  -3  -9   25.00    1.50
 -13   3   8   12.70    1.40
  13   3  -8   11.60    1.90
  13   3  -8   12.90    1.50
  13  -3  -8   12.10    1.20
  13  -3  -8   15.10    1.40
 -13   3   7    0.30    0.60
  13   3  -7    0.70    1.00
  13  -3  -7    0.40    0.60
  13  -3  -7    0.30    0.60
 -13   3   6  133.69    5.80
  13   3  -6  130.69    6.00
  13  -3  -6  142.69    5.80
  13  -3  -6  138.09    5.70
 -13   3   5   24.40    1.70
  13   3  -5   18.40    1.70
  13   3  -5   20.20    1.80
  13  -3  -5   20.40    1.50
  13  -3  -5   19.50    1.70
  13   3  -4  113.89    5.30
 -13   3   4  112.89    5.70
  13   3  -4  120.39    4.90
  13  -3  -4  115.29    4.90
  13  -3  -4  118.59    5.00
  13   3  -3    0.20    0.80
  13   3  -3    0.90    0.70
  13  -3  -3   -0.60    0.60
  13  -3  -3    0.70    0.70
  13   3  -2    1.70    0.70
  13   3  -2    1.00    0.70
  13  -3  -2    1.30    0.70
  13  -3  -2    0.70    0.60
  13   3  -1   -0.50    0.70
  13   3  -1   -0.10    0.70
  13  -3  -1    3.20    1.10
  13  -3  -1    0.30    0.60
  13   3   0   -0.10    0.80
  13   3   0    1.20    1.10
  13   3   0   -0.10    0.60
  13  -3   0   -0.20    0.60
  13  -3   0    0.90    0.60
  13   3   1   95.29    4.00
  13   3   1   84.89    4.00
  13   3   1   87.09    4.20
  13  -3   1   91.59    4.00
  13  -3   1   91.09    4.10
  13   3   2  193.08    7.60
  13   3   2  189.68    7.60
  13  -3   2  187.68    7.60
  13  -3   2  191.78    7.60
  13  -3   2  191.38    7.60
  13   3   3    0.60    0.90
  13   3   3   -0.30    0.50
  13  -3   3    0.80    0.50
  13  -3   3    0.20    0.50
  13  -3   3    0.20    0.70
  13   3   4   57.89    2.80
  13   3   4   55.79    2.70
  13  -3   4   58.79    2.80
  13  -3   4   60.49    2.80
  13  -3   4   59.39    2.70
  13   3   5    7.50    1.00
  13   3   5    6.90    0.90
  13  -3   5    6.10    0.90
  13  -3   5    5.00    0.90
  13  -3   5    6.70    1.10
  13   3   6   60.79    2.70
  13   3   6   62.79    3.00
  13  -3   6   64.69    2.80
  13  -3   6   63.49    2.80
  13   3   7   94.99    3.80
  13   3   7   82.39    3.80
  13  -3   7   93.69    3.80
  13  -3   7   99.29    3.70
  13   3   8   92.09    3.60
  13  -4 -13    6.60    0.60
 -13   4  12    8.00    1.10
  13  -4 -12    7.80    0.70
 -13   4  11    3.20    0.90
  13  -4 -11    4.40    1.00
  13  -4 -11    2.80    0.90
  13   4 -10    7.50    1.40
  13  -4 -10    7.20    0.80
  13  -4 -10    6.70    1.10
  13   4  -9   33.10    2.10
 -13   4   9   33.60    2.00
  13  -4  -9   32.80    1.90
  13  -4  -9   35.70    1.80
 -13  -4   9   32.30    2.00
  13   4  -8    3.80    1.20
 -13   4   8    3.20    1.00
  13  -4  -8    1.40    0.70
  13  -4  -8    3.40    1.00
  13   4  -7    2.30    1.00
 -13   4   7    4.60    1.10
  13  -4  -7    5.00    0.90
  13  -4  -7    4.10    1.00
  13   4  -6   68.99    3.70
 -13   4   6   69.79    3.50
  13  -4  -6   80.39    3.70
  13  -4  -6   76.59    3.40
  13   4  -5   10.20    1.30
 -13   4   5   11.30    1.40
  13   4  -5   12.90    1.30
  13  -4  -5    9.90    1.20
  13  -4  -5   11.50    1.30
 -13   4   4    0.60    1.10
  13   4  -4   -0.10    0.70
  13   4  -4    0.40    0.60
  13  -4  -4    0.00    0.50
  13  -4  -4    0.90    0.60
  13   4  -3   12.20    1.20
  13   4  -3   10.70    1.30
  13  -4  -3   11.50    1.30
  13  -4  -3   10.80    1.10
  13   4  -2    1.30    0.60
  13   4  -2    1.70    0.70
  13  -4  -2   -0.60    0.60
  13  -4  -2    0.50    0.60
  13   4  -1   18.80    1.60
  13   4  -1   20.80    1.50
  13  -4  -1   21.40    1.60
  13  -4  -1   20.70    1.50
  13   4   0   45.60    2.30
  13   4   0   40.10    2.50
  13   4   0   44.00    2.50
  13  -4   0   47.90    2.30
  13  -4   0   44.20    2.40
  13   4   1   35.40    1.90
  13   4   1   31.00    2.20
  13   4   1   26.20    2.70
  13  -4   1   33.70    1.90
  13  -4   1   33.10    1.80
  13   4   2   -0.30    1.10
  13   4   2    0.90    0.60
  13   4   2    0.20    0.40
  13  -4   2    0.50    0.70
  13  -4   2   -1.00    0.80
  13   4   3   22.30    1.50
  13   4   3   23.80    1.50
  13  -4   3   22.80    1.70
  13  -4   3   22.40    1.50
  13  -4   3   22.60    1.40
  13   4   4    2.50    0.70
  13   4   4    2.20    0.60
  13  -4   4    2.70    0.70
  13  -4   4    0.80    0.60
  13  -4   4    2.50    0.70
  13   4   5   32.70    1.70
  13   4   5   30.20    1.60
  13  -4   5   28.90    1.60
  13  -4   5   32.40    1.60
  13  -4   5   33.60    1.70
  13   4   6    0.10    0.30
  13  -4   6    0.90    0.50
  13  -4   6   -0.20    0.40
  13   4   7    0.60    0.40
  13   4   7    0.40    0.30
  13  -4   7    0.10    0.40
  13  -5 -11    2.40    0.50
 -13   5  10    8.20    1.10
 -13  -5  10    5.30    1.10
 -13   5   9    1.60    0.80
  13   5  -9    0.20    1.00
 -13  -5   9    1.00    0.60
  13  -5  -9    1.20    0.50
  13  -5  -9    2.20    1.30
 -13   5   8  136.99    5.50
  13   5  -8  135.69    5.70
  13  -5  -8  131.49    5.50
 -13  -5   8  136.39    5.40
  13  -5  -8  130.89    5.30
  13   5  -7   24.10    1.80
 -13   5   7   22.30    1.90
  13  -5  -7   25.70    1.50
  13  -5  -7   25.80    1.60
  13   5  -6   30.30    2.00
 -13   5   6   31.40    2.00
  13  -5  -6   29.90    1.80
  13  -5  -6   28.70    1.80
  13   5  -5   14.80    1.60
  13  -5  -5   13.80    1.10
  13  -5  -5   14.40    1.30
  13   5  -4    7.10    1.20
  13   5  -4    5.20    0.90
  13  -5  -4    4.50    1.10
  13   5  -3   17.20    1.30
  13   5  -3   12.20    1.40
  13  -5  -3   14.90    1.20
  13   5  -2   16.80    1.20
  13   5  -2   15.40    1.40
  13  -5  -2   16.30    1.30
  13  -5  -2   16.80    1.60
  13   5  -1    2.70    0.80
  13   5  -1    2.80    0.80
  13  -5  -1    4.10    0.90
  13  -5  -1    3.90    0.80
  13   5   0    1.80    0.50
  13   5   0    0.10    0.70
  13  -5   0    1.40    0.50
  13  -5   0    1.50    0.50
  13   5   1   10.70    1.20
  13   5   1   13.00    1.10
  13  -5   1   12.50    1.00
  13  -5   1   15.50    1.40
  13   5   2    2.80    0.90
  13   5   2    2.90    0.70
  13   5   2    2.90    1.10
  13  -5   2    2.50    0.80
  13  -5   2    3.50    0.80
  13   5   3    1.20    0.40
  13   5   3    1.30    0.50
  13  -5   3    1.30    0.40
  13   5   4   -0.50    0.40
  13   5   4    0.40    0.50
  13  -5   4    0.10    0.40
  13  -5   4    1.00    0.40
  13  -5   4    0.40    0.70
  13   5   5    3.50    0.50
  13   5   5    3.40    0.70
  13  -5   5    2.70    0.70
  13  -5   5    3.60    0.70
  13  -6  -9   20.50    1.10
 -13  -6   9   20.30    1.20
  13  -6  -8    4.00    0.70
 -13  -6   8    5.20    0.80
  13   6  -7   53.39    2.70
  13  -6  -7   51.49    2.30
 -13  -6   7   54.59    2.40
  13   6  -6    6.80    1.20
  13  -6  -6    5.10    0.80
  13   6  -5    1.80    0.80
  13  -6  -5    2.70    0.70
  13  -6  -5    0.70    0.70
  13   6  -4    0.90    0.60
  13  -6  -4    1.30    0.50
  13  -6  -4    3.80    1.00
  13   6  -3   22.60    1.30
  13   6  -3   26.40    1.70
  13  -6  -3   23.80    1.40
  13  -6  -3   21.70    1.30
  13   6  -2    6.00    0.70
  13   6  -2    5.50    1.10
  13  -6  -2    5.90    0.80
  13  -6  -2    4.90    0.90
  13   6  -1    4.30    0.70
  13   6  -1    4.60    1.10
  13  -6  -1    3.60    0.80
  13  -6  -1    3.80    0.70
  13   6   0    9.50    0.80
  13   6   0    8.50    1.20
  13  -6   0    9.80    1.00
  13  -6   0   10.00    0.90
  13   6   1    3.50    0.60
  13   6   1    4.00    1.30
  13  -6   1    5.20    0.70
  13  -6   1    3.10    0.80
  13   6   2    2.80    0.60
  13  -6   2    3.90    0.80
  13  -6   2    3.30    0.70
  13   6   3    8.60    0.70
  13  -6   3    6.90    0.90
 -13  -7   6    7.10    0.70
  13  -7  -5    2.50    0.70
  13  -7  -4   16.90    1.10
  13  -7  -3   14.40    1.00
  13  -7  -2    4.90    1.00
 -14   0  13   -0.20    0.90
  14   0 -13   -0.10    0.40
  14   0 -12   11.80    1.10
 -14   0  12   15.00    1.40
  14   0 -11    0.70    0.60
  14   0 -10  130.99    5.50
  14   0  -9   -0.90    0.70
  14   0  -8  105.99    4.70
  14   0  -7    0.00    0.90
  14   0  -7    0.60    0.70
  14   0  -6    9.50    1.40
  14   0  -5    4.40    1.30
  14   0  -4  415.66   15.90
  14   0  -4  395.66   15.80
  14   0  -4  454.25   16.30
  14   0  -3    0.30    0.90
  14   0  -3    0.90    0.80
  14   0  -3    0.50    1.00
  14   0  -2 1066.59   40.20
  14   0  -2 1172.78   40.60
  14   0  -2 1068.29   40.30
  14   0  -1   -0.10    0.80
  14   0  -1   -0.90    0.80
  14   0   0   41.20    2.40
  14   0   0   41.40    2.40
  14   0   1    0.30    0.80
  14   0   1   -0.10    0.80
  14   0   2   32.40    2.20
  14   0   2   25.40    2.10
  14   0   2   30.10    1.80
  14   0   3   -0.30    0.70
  14   0   4    9.20    1.30
  14   0   4    9.20    1.20
  14   0   5   -0.60    0.60
  14   0   5    0.40    0.60
  14   0   6   92.29    3.90
  14   0   6   92.39    3.80
  14   0   7   -0.10    0.60
  14   0   7   -0.40    0.80
  14   0   8   41.80    1.90
  14   1 -14   14.00    1.00
  14  -1 -14   14.30    1.00
  14   1 -13    6.10    0.90
 -14   1  13    8.70    1.20
  14  -1 -13    8.10    0.90
  14   1 -12    4.60    0.90
 -14   1  12    5.40    1.10
  14  -1 -12    3.20    1.10
  14  -1 -12    4.30    0.80
  14   1 -11   46.40    2.40
 -14   1  11   46.80    2.60
  14  -1 -11   50.49    2.50
  14  -1 -11   43.30    2.20
  14  -1 -10   31.80    1.90
  14  -1 -10   37.20    2.00
  14   1  -9  132.09    6.30
  14   1  -9  154.58    6.20
  14  -1  -9  150.88    6.20
  14  -1  -9  150.18    5.90
  14   1  -8  165.38    6.70
  14   1  -8  151.58    6.90
  14  -1  -8  163.48    6.50
  14  -1  -8  170.48    6.70
  14   1  -7   15.80    1.50
  14   1  -7   11.80    1.40
  14  -1  -7   18.70    1.50
  14  -1  -7   14.90    1.50
  14   1  -6    4.40    1.20
  14   1  -6    6.90    1.40
  14  -1  -6    7.40    1.30
  14  -1  -6    3.80    1.20
  14   1  -5   11.70    1.70
  14  -1  -5   10.20    1.40
  14  -1  -5   10.00    1.40
  14   1  -4  897.01   31.90
  14   1  -4  837.32   31.50
  14  -1  -4  853.81   31.40
  14  -1  -4  831.92   31.50
  14   1  -3    6.70    1.70
  14   1  -3    7.90    1.40
  14  -1  -3    5.00    1.20
  14  -1  -3    6.10    1.20
  14   1  -2   12.80    1.60
  14   1  -2    7.10    1.90
  14  -1  -2    9.80    1.30
  14  -1  -2    9.30    1.40
  14  -1  -1   34.40    2.10
  14  -1  -1   33.90    2.10
  14  -1   0   97.49    4.20
  14  -1   0   97.29    4.30
  14  -1   1   35.30    2.10
  14  -1   1   36.40    2.10
  14   1   2    1.00    0.90
  14  -1   2    3.60    1.30
  14  -1   2    3.30    1.10
  14  -1   2    2.10    1.00
  14   1   3   15.30    1.50
  14  -1   3   16.40    1.80
  14  -1   3   15.90    1.30
  14   1   4   -0.10    0.70
  14   1   4    0.60    0.70
  14   1   4    2.00    0.90
  14  -1   4    0.00    0.60
  14  -1   4    0.90    0.70
  14  -1   4   -0.70    0.70
  14   1   5    4.80    1.40
  14   1   5    3.30    0.70
  14   1   5    4.50    1.00
  14  -1   5    3.80    1.10
  14  -1   5    5.80    0.90
  14  -1   5    6.30    1.20
  14   1   6    1.30    0.60
  14   1   6    1.00    0.60
  14  -1   6   -0.30    0.40
  14  -1   6    0.70    0.50
  14   1   7   21.80    1.30
  14   1   7   19.30    1.50
  14  -1   7   20.90    1.20
  14  -1   7   22.60    1.40
  14   1   8   19.90    1.20
  14  -1   8   25.10    1.40
  14   2 -13    5.90    0.90
 -14   2  13    5.60    1.10
  14  -2 -13    4.20    0.80
  14  -2 -13    6.30    0.90
 -14   2  12    5.00    1.00
  14   2 -12    5.60    0.90
  14  -2 -12    4.30    0.90
  14  -2 -12    4.00    0.80
  14   2 -11    2.10    0.60
 -14   2  11    2.50    1.00
  14  -2 -11    1.40    0.60
  14  -2 -11    3.60    0.90
  14   2 -10  250.77    9.50
 -14   2  10  240.08    9.80
  14   2 -10  238.68    9.80
  14  -2 -10  248.08    9.40
  14  -2 -10  250.87    9.60
  14   2  -9  171.98    7.60
 -14   2   9  171.18    7.50
  14  -2  -9  194.38    7.40
  14  -2  -9  191.08    7.40
  14   2  -8  180.18    8.30
  14   2  -8  210.38    8.00
  14  -2  -8  210.18    8.10
  14  -2  -8  203.98    7.90
  14   2  -7    0.50    0.80
  14   2  -7    0.40    0.80
  14  -2  -7    1.20    0.70
  14  -2  -7    0.50    0.60
  14   2  -6  213.58    8.20
  14   2  -6  194.08    8.40
  14  -2  -6  202.78    8.20
  14  -2  -6  206.68    8.10
  14   2  -5  101.59    4.80
  14   2  -5   93.29    4.80
  14  -2  -5  105.19    4.60
  14  -2  -5  107.89    4.40
  14   2  -4    1.50    0.80
  14  -2  -4    1.50    0.70
  14  -2  -4    1.10    0.70
  14   2  -3  132.39    5.80
  14  -2  -3  136.69    5.60
  14  -2  -3  130.39    5.50
  14   2  -2   53.39    3.00
  14  -2  -2   57.09    3.00
  14  -2  -2   49.80    2.80
  14   2  -1    0.00    0.90
  14  -2  -1    1.90    0.70
  14  -2  -1    0.10    0.60
  14   2   0    6.10    1.40
  14   2   0    6.00    1.70
  14  -2   0    4.70    1.10
  14  -2   0    5.70    1.10
  14   2   1   21.30    1.60
  14   2   1   20.30    2.00
  14  -2   1   20.60    1.50
  14  -2   1   20.50    1.60
  14   2   2    3.50    0.70
  14   2   2    3.00    0.90
  14  -2   2    4.30    1.10
  14  -2   2    4.10    1.10
  14   2   3    5.30    1.10
  14   2   3    8.50    1.30
  14  -2   3    5.30    1.00
  14  -2   3    6.20    1.40
  14   2   4    1.20    0.60
  14   2   4    1.70    0.60
  14  -2   4    1.70    0.60
  14  -2   4    1.20    0.70
  14  -2   4    1.70    0.60
  14   2   5    0.80    0.50
  14   2   5    0.60    0.60
  14  -2   5    1.30    0.60
  14  -2   5    1.20    0.50
  14  -2   5    0.80    0.50
  14   2   6   25.60    1.40
  14   2   6   26.80    1.50
  14  -2   6   27.40    1.50
  14  -2   6   24.10    1.40
  14   2   7    3.10    0.80
  14   2   7    3.20    0.80
  14  -2   7    3.50    0.80
  14  -3 -13    5.10    0.90
  14  -3 -13    3.00    0.70
 -14   3  12    1.30    0.60
  14   3 -12    0.50    0.70
  14  -3 -12   -0.40    0.50
  14   3 -11    0.50    0.70
 -14   3  11    1.10    0.70
  14  -3 -11    1.20    0.50
  14  -3 -11    0.60    0.40
  14   3 -10   10.30    1.30
 -14   3  10   13.00    1.20
  14   3 -10   11.60    1.40
  14  -3 -10   13.10    1.00
  14  -3 -10   12.60    1.10
  14   3  -9   58.39    3.20
 -14   3   9   63.09    3.10
  14   3  -9   59.39    3.00
  14  -3  -9   65.19    2.90
  14  -3  -9   66.09    2.90
  14   3  -8    7.40    1.30
 -14   3   8    6.80    1.20
  14  -3  -8    8.90    1.00
  14  -3  -8   10.40    1.20
  14   3  -7   14.10    1.50
 -14   3   7   13.50    1.40
  14  -3  -7   14.80    1.40
  14  -3  -7   15.50    1.30
 -14   3   6    8.90    1.30
  14   3  -6    9.80    1.40
  14  -3  -6    8.40    1.30
  14  -3  -6    9.20    1.10
 -14   3   5   29.80    2.00
  14   3  -5   30.30    2.10
  14  -3  -5   31.70    1.90
  14  -3  -5   33.40    2.00
  14   3  -4  675.63   25.10
 -14   3   4  662.73   25.30
  14   3  -4  658.43   25.70
  14  -3  -4  702.83   25.20
  14  -3  -4  701.53   25.30
  14   3  -3  401.96   16.10
  14   3  -3  422.06   15.70
  14  -3  -3  419.86   15.70
  14  -3  -3  429.16   15.90
  14   3  -2   99.69    4.20
  14   3  -2   91.19    4.50
  14  -3  -2  100.39    4.30
  14  -3  -2  100.39    4.30
  14   3  -1   80.29    3.90
  14   3  -1   80.59    3.60
  14  -3  -1   82.19    3.70
  14  -3  -1   83.29    3.70
  14   3   0   42.40    2.60
  14   3   0   44.90    2.30
  14  -3   0   45.50    2.30
  14  -3   0   46.60    2.40
  14   3   1   27.60    1.80
  14   3   1   19.70    1.90
  14  -3   1   25.40    1.60
  14  -3   1   25.10    1.50
  14   3   2   54.69    2.60
  14   3   2   54.59    2.50
  14  -3   2   49.60    3.00
  14  -3   2   49.30    2.80
  14   3   3   36.30    1.90
  14   3   3   37.40    2.00
  14  -3   3   36.20    1.90
  14  -3   3   34.80    1.90
  14  -3   3   32.70    2.10
  14   3   4  166.68    6.60
  14   3   4  168.88    6.70
  14  -3   4  169.88    6.70
  14  -3   4  173.48    6.70
  14  -3   4  170.18    6.60
  14   3   5    0.20    0.40
  14   3   5    0.80    0.50
  14  -3   5    0.50    0.50
  14  -3   5    0.80    0.60
  14  -3   5    0.00    0.60
  14   3   6   32.70    1.60
  14   3   6   33.40    1.60
  14  -3   6   33.90    1.70
  14  -3   6   35.90    1.70
  14   3   7   10.30    0.90
  14  -4 -12    0.30    0.40
 -14   4  11    6.60    1.00
  14  -4 -11    7.90    1.00
  14  -4 -11    6.50    0.70
 -14   4  10    0.70    0.70
  14   4 -10    0.80    0.90
  14  -4 -10    1.00    0.80
  14  -4 -10    1.60    0.60
  14   4  -9   15.00    1.50
 -14   4   9   15.80    1.30
  14  -4  -9   15.30    1.10
  14  -4  -9   15.50    1.20
 -14   4   8    2.00    0.70
  14   4  -8    2.20    0.80
  14  -4  -8    0.70    0.60
  14  -4  -8    1.40    0.70
  14   4  -7   39.30    2.40
 -14   4   7   40.00    2.20
  14  -4  -7   39.80    2.10
  14  -4  -7   42.40    2.10
 -14   4   6    3.00    0.90
  14   4  -6    1.30    0.80
 -14   4   5    2.60    1.00
  14   4  -5    3.90    1.10
  14  -4  -5    5.20    1.10
  14   4  -4    4.70    1.10
  14   4  -4    6.00    1.10
  14  -4  -4    5.30    0.90
  14  -4  -4    7.10    1.30
  14   4  -3  275.37   12.10
  14  -4  -3  326.97   11.90
  14  -4  -3  324.57   11.80
  14   4  -2    7.20    1.30
  14   4  -2    9.40    1.30
  14  -4  -2   11.40    1.50
  14  -4  -2   12.90    1.10
  14   4  -1   86.09    4.20
  14   4  -1   87.39    3.90
  14  -4  -1   96.19    3.90
  14  -4  -1   95.79    4.00
  14   4   0   84.39    4.00
  14   4   0   88.29    3.70
  14  -4   0   88.29    3.80
  14  -4   0   86.39    3.90
  14   4   1   20.00    1.60
  14   4   1   17.10    1.90
  14   4   1   23.20    1.40
  14  -4   1   22.30    1.40
  14  -4   1   24.00    1.50
  14   4   2    7.30    1.20
  14   4   2    5.00    0.90
  14  -4   2    5.70    0.90
  14  -4   2    6.90    0.90
  14   4   3   78.39    3.40
  14   4   3   78.49    3.40
  14  -4   3   94.89    4.10
  14  -4   3   80.19    3.50
  14  -4   3   77.19    3.40
  14   4   4    5.40    0.70
  14   4   4    5.80    0.90
  14  -4   4    8.00    1.30
  14  -4   4    5.30    1.10
  14  -4   4    5.80    0.90
  14   4   5   56.59    2.40
  14   4   5   55.59    2.50
  14  -4   5   57.79    2.60
  14  -4   5   63.99    2.70
  14   4   6   12.20    0.80
  14  -5 -11    7.60    0.60
  14  -5 -10   12.50    1.10
  14   5  -9    7.40    1.40
 -14   5   9    6.60    1.20
  14  -5  -9    8.10    1.30
  14  -5  -9    8.30    0.70
 -14   5   8   26.30    1.80
  14   5  -8   27.40    1.90
  14  -5  -8   27.50    1.60
  14  -5  -8   27.20    1.40
 -14  -5   8   28.20    1.80
  14   5  -7   -0.40    0.70
 -14   5   7   -0.60    1.10
  14  -5  -7   -0.20    0.40
  14  -5  -7    0.10    0.60
  14   5  -6    1.50    0.80
  14  -5  -6    2.40    0.70
  14   5  -5   20.50    1.60
  14  -5  -5   22.20    1.40
  14  -5  -5   19.20    1.30
  14   5  -4   28.60    1.90
  14   5  -4   28.00    1.60
  14  -5  -4   28.20    1.60
  14  -5  -4   31.30    1.80
  14   5  -3  142.39    5.60
  14   5  -3  141.09    6.00
  14  -5  -3  139.99    5.60
  14  -5  -3  141.79    5.70
  14   5  -2    2.10    0.50
  14   5  -2    4.60    1.00
  14  -5  -2    2.20    0.70
  14  -5  -2    1.20    0.50
  14   5  -1    1.30    0.50
  14   5  -1    1.10    0.70
  14  -5  -1    0.90    0.50
  14  -5  -1    2.30    0.70
  14   5   0   27.50    1.50
  14   5   0   30.50    1.90
  14  -5   0   28.50    1.60
  14  -5   0   28.10    1.50
  14   5   1   13.80    1.70
  14   5   1   12.70    1.00
  14  -5   1   13.50    1.00
  14  -5   1   14.30    1.10
  14   5   2    5.10    0.70
  14  -5   2    4.00    0.70
  14  -5   2    4.60    0.60
  14   5   3   11.80    0.90
  14  -5   3   13.30    1.00
  14  -5   3   12.70    0.90
  14   5   4   15.60    0.90
  14  -6  -8    4.10    0.60
  14  -6  -7   21.70    1.40
 -14  -6   7   19.80    1.20
  14   6  -6   13.90    1.50
  14  -6  -6   15.30    0.90
  14   6  -5    8.80    1.20
  14  -6  -5    7.00    0.70
  14  -6  -5    8.90    1.20
  14  -6  -4   17.40    1.00
  14  -6  -4   13.70    1.30
  14   6  -3   19.10    1.50
  14  -6  -3   18.00    1.10
  14  -6  -3   18.80    1.20
  14   6  -2    7.10    0.70
  14   6  -2    6.30    1.20
  14  -6  -2    6.10    0.80
  14  -6  -2    6.00    0.90
  14   6  -1    0.50    0.40
  14   6  -1    1.00    0.80
  14  -6  -1    0.70    0.40
  14  -6  -1    0.80    0.50
  14   6   0    7.00    0.70
  14  -6   0    7.40    1.20
  14  -6   0    5.20    0.80
  14   6   1    0.90    0.30
  14  -6   1    0.00    0.40
  14  -6   1   -0.10    0.40
  14   6   2   16.00    0.90
  14  -6   2   17.30    1.00
  15   0 -13   -0.10    0.40
  15   0 -12   21.80    1.30
 -15   0  12   21.10    1.50
  15   0 -11   -0.20    0.40
  15   0 -10  128.59    5.30
  15   0  -9    0.80    0.70
  15   0  -8  346.87   13.30
  15   0  -7    0.80    0.60
  15   0  -7    0.00    0.70
  15   0  -6   34.10    2.10
  15   0  -6   31.60    2.20
  15   0  -5   -0.60    0.80
  15   0  -5   -0.20    0.60
  15   0  -4  130.69    5.90
  15   0  -4  143.09    5.80
  15   0  -3    1.40    1.00
  15   0  -3   -0.10    1.10
  15   0  -3    1.10    0.80
  15   0  -2  102.09    4.50
  15   0  -2  109.19    4.60
  15   0  -1    0.50    0.90
  15   0  -1    0.70    0.90
  15   0   0   18.30    1.70
  15   0   0   19.70    1.70
  15   0   1   -0.30    1.20
  15   0   1    0.10    0.80
  15   0   2   76.69    3.40
  15   0   3   -1.10    0.80
  15   0   3    0.20    0.70
  15   0   4   22.80    1.50
  15   0   4   23.40    1.60
  15   0   5   -0.10    0.60
  15   0   5   -0.10    0.70
  15   0   6   34.50    1.70
  15   0   6   33.10    1.80
  15   1 -13    0.30    0.40
  15  -1 -13    0.90    0.50
  15   1 -12   10.30    0.90
 -15   1  12    8.50    1.10
  15  -1 -12    8.00    1.00
 -15  -1  12    9.00    1.40
 -15   1  11   60.49    3.30
  15   1 -11   60.89    2.80
  15  -1 -11   62.09    2.80
  15   1 -10   92.49    4.00
 -15   1  10   92.19    4.30
  15  -1 -10   91.79    3.90
  15  -1 -10   96.49    4.10
  15   1  -9   28.00    1.80
  15  -1  -9   27.50    1.70
  15   1  -8   60.89    3.30
  15   1  -8   69.29    3.20
  15  -1  -8   64.69    3.50
  15   1  -7   32.20    2.20
  15   1  -7   35.70    2.10
  15  -1  -7   30.40    1.90
  15  -1  -7   35.80    2.10
  15   1  -6  112.89    5.50
  15   1  -6  130.09    5.30
  15  -1  -6  126.79    5.10
  15  -1  -6  124.19    5.20
  15   1  -5   21.20    1.70
  15   1  -5   20.00    1.80
  15  -1  -5   20.00    1.60
  15  -1  -5   21.70    1.70
  15   1  -4   22.30    1.90
  15   1  -4   19.40    1.80
  15  -1  -4   24.00    1.70
  15  -1  -4   23.80    1.60
  15   1  -3   46.40    2.70
  15   1  -3   45.90    2.80
  15  -1  -3   53.89    2.70
  15  -1  -3   49.20    2.50
  15   1  -2  322.87   12.90
  15  -1  -2  344.37   12.60
  15  -1  -2  327.67   12.70
  15  -1  -1    2.90    0.80
  15  -1  -1    2.70    0.70
  15  -1   0  183.78    7.30
  15  -1   0  181.58    7.20
  15  -1   1   12.80    1.30
  15  -1   1   13.10    1.40
  15   1   2   13.10    1.80
  15  -1   2   14.60    1.30
  15  -1   2   15.50    1.40
  15   1   3   52.49    2.70
  15  -1   3   54.99    2.80
  15  -1   3   57.59    2.70
  15  -1   3   58.09    2.60
  15   1   4    0.00    0.70
  15  -1   4   -0.10    0.70
  15  -1   4    0.10    0.50
  15  -1   4    0.70    0.70
  15   1   5   -0.10    0.60
  15  -1   5    0.10    0.50
  15  -1   5   -0.10    0.70
  15   1   6    4.40    0.90
  15  -1   6    4.10    0.80
  15   2 -13   57.39    2.40
  15   2 -12   -0.90    0.60
 -15   2  12    1.50    0.70
  15  -2 -12    0.10    0.60
  15  -2 -12   -0.10    0.40
  15   2 -11    6.60    1.00
 -15   2  11    7.80    1.00
  15  -2 -11    6.00    0.90
  15  -2 -11    6.70    0.90
 -15   2  10  176.58    7.00
  15   2 -10  175.18    6.70
  15  -2 -10  162.58    6.60
  15  -2 -10  167.18    7.00
  15   2  -9   58.59    3.20
  15   2  -9   64.09    2.90
 -15   2   9   57.79    3.00
  15  -2  -9   60.39    2.80
  15  -2  -9   62.79    2.90
  15   2  -8  185.68    8.50
 -15   2   8  199.48    8.30
  15   2  -8  211.78    8.10
  15  -2  -8  208.98    8.00
  15  -2  -8  221.78    8.20
 -15   2   7    0.40    0.80
  15   2  -7    1.30    0.80
  15  -2  -7   -0.80    0.60
  15  -2  -7   -0.20    0.60
  15   2  -6   31.60    2.20
  15   2  -6   25.30    2.20
  15  -2  -6   29.00    2.50
  15  -2  -6   29.10    1.70
  15   2  -5    5.10    1.30
  15  -2  -5    4.90    1.10
  15  -2  -5    6.20    1.10
  15   2  -4   62.29    3.30
  15  -2  -4   64.99    3.00
  15  -2  -4   67.19    3.10
  15   2  -3   27.80    2.10
  15  -2  -3   28.00    1.80
  15  -2  -3   33.10    2.10
  15   2  -2  336.37   13.50
  15  -2  -2  357.56   13.20
  15   2  -1   64.59    3.50
  15  -2  -1   68.09    3.20
  15  -2  -1   67.19    3.10
  15  -2   0   58.09    2.80
  15  -2   0   57.59    2.70
  15   2   1   12.60    1.40
  15   2   2   26.80    1.70
  15   2   2   24.10    1.90
  15  -2   2   26.60    1.60
  15  -2   2   32.80    1.70
  15   2   3   10.30    1.20
  15   2   3    7.70    1.30
  15  -2   3    9.90    1.10
  15  -2   3   11.00    1.00
  15  -2   3   14.60    1.70
  15   2   4   -0.40    0.60
  15   2   4    0.90    0.60
  15  -2   4    0.00    0.80
  15  -2   4    0.20    0.50
  15  -2   4    0.00    0.50
  15   2   5    0.60    0.60
  15   2   5   -0.30    0.60
  15  -2   5    0.60    0.70
  15  -2   5   -0.10    0.40
  15   2   6   -1.10    0.50
  15  -2   6    0.40    0.40
  15  -3 -12    0.40    0.50
  15  -3 -12    1.10    0.50
 -15   3  11    4.90    0.90
  15  -3 -11    4.90    0.70
  15  -3 -11    4.10    0.80
  15   3 -10   13.40    1.40
 -15   3  10   11.80    1.20
  15  -3 -10   12.40    1.20
  15  -3 -10   12.50    1.00
  15   3  -9   51.09    2.80
 -15   3   9   51.89    2.70
  15  -3  -9   52.09    2.50
  15  -3  -9   52.59    2.40
  15   3  -8    3.70    1.30
 -15   3   8    2.30    0.80
  15  -3  -8    4.30    0.90
  15  -3  -8    4.70    1.00
  15   3  -7    3.10    0.90
 -15   3   7    4.00    1.10
  15  -3  -7    2.70    0.60
  15  -3  -7    3.10    0.90
 -15   3   6   29.50    1.90
  15   3  -6   27.80    2.00
  15  -3  -6   30.10    1.80
  15  -3  -6   30.50    2.20
  15   3  -5    9.10    1.40
 -15   3   5    6.30    1.50
  15  -3  -5    6.20    1.00
  15   3  -4   18.20    1.70
  15  -3  -4   21.90    1.50
  15  -3  -4   20.30    1.40
  15   3  -3   37.50    2.40
  15  -3  -3   42.60    2.80
  15  -3  -3   42.10    2.10
  15   3  -2  130.39    5.40
  15   3  -2  129.59    5.80
  15  -3  -2  138.09    5.60
  15  -3  -2  142.39    5.50
  15   3  -1  283.67   11.50
  15   3  -1  278.37   11.10
  15  -3  -1  309.87   11.30
  15  -3  -1  308.47   11.40
  15   3   0   43.00    2.70
  15   3   0   42.50    2.20
  15  -3   0   46.50    2.20
  15  -3   0   46.40    2.30
  15   3   1   95.19    4.00
  15  -3   1   98.89    4.10
  15  -3   1   95.79    4.10
  15   3   2   19.70    1.30
  15   3   2   15.70    1.60
  15  -3   2   18.20    1.20
  15  -3   2   19.10    1.30
  15   3   3   23.00    1.60
  15   3   3   24.10    1.40
  15  -3   3   26.80    1.50
  15  -3   3   24.10    1.40
  15   3   4  107.99    4.40
  15   3   4  108.09    4.40
  15  -3   4  115.49    4.40
  15   3   5   -0.40    0.50
  15   3   5    3.40    1.00
  15  -3   5    0.00    0.40
  15  -4 -11   25.20    1.40
  15  -4 -11   27.20    1.30
 -15   4  10    0.20    0.70
  15   4 -10    0.60    1.00
  15  -4 -10    0.80    0.60
  15  -4 -10    0.80    0.40
  15   4  -9    3.30    0.90
 -15   4   9    2.70    0.80
  15  -4  -9    2.20    0.80
  15  -4  -9    3.30    0.70
  15   4  -8    2.60    0.80
 -15   4   8    5.60    1.10
  15  -4  -8    4.10    0.70
  15  -4  -8    3.40    0.80
 -15   4   7   68.79    3.20
  15   4  -7   71.69    3.40
  15  -4  -7   69.09    3.00
  15  -4  -7   65.19    3.00
 -15   4   6   -1.50    1.20
  15   4  -6    0.10    0.70
  15  -4  -6    0.20    0.60
  15  -4  -6    0.50    0.60
  15   4  -5  141.49    6.20
  15  -4  -5  150.88    5.90
  15  -4  -5  143.49    5.80
  15   4  -4    8.60    1.60
  15  -4  -4    8.00    0.90
  15  -4  -4    8.90    1.00
  15   4  -3    3.70    1.00
  15   4  -3    2.40    0.80
  15  -4  -3    2.00    0.50
  15  -4  -3    3.40    1.00
  15   4  -2   16.80    1.30
  15   4  -2   19.60    1.60
  15  -4  -2   18.80    1.20
  15  -4  -2   22.30    1.40
  15   4  -1    1.80    0.60
  15  -4  -1    1.90    0.50
  15  -4  -1    1.60    0.50
  15   4   0    0.80    0.50
  15   4   0    1.90    1.20
  15  -4   0    1.00    0.50
  15  -4   0    1.80    0.50
  15   4   1   19.20    1.30
  15  -4   1   18.00    1.50
  15  -4   1   22.20    1.40
  15   4   2    4.80    0.80
  15  -4   2    4.40    0.80
  15  -4   2    5.30    0.70
  15   4   3  284.87   11.00
  15   4   3  290.77   11.00
  15  -4   3  303.97   11.10
  15  -4   3  304.27   11.00
  15   4   4   14.90    0.90
  15  -4   4   12.20    0.90
  15  -4   4   13.30    0.90
  15  -5 -10   34.60    1.50
  15  -5  -9    2.40    0.50
  15   5  -8    1.80    0.90
  15  -5  -8    0.70    0.40
  15  -5  -8   -0.50    0.50
  15   5  -7    1.40    0.80
  15  -5  -7    0.70    0.30
  15  -5  -7    0.30    0.50
  15   5  -6    1.40    0.70
  15  -5  -6    0.40    0.50
  15  -5  -6    0.30    0.40
  15   5  -5   12.60    1.30
  15  -5  -5   10.30    0.90
  15  -5  -5   11.50    0.90
  15   5  -4   79.49    3.60
  15  -5  -4   77.39    3.30
  15  -5  -4   75.89    3.30
  15   5  -3    0.80    0.80
  15   5  -3   -0.20    0.50
  15  -5  -3    1.20    0.50
  15   5  -2   81.09    3.70
  15   5  -2   78.09    3.30
  15  -5  -2   83.19    3.50
  15  -5  -2   78.39    3.40
  15   5  -1  144.09    5.80
  15   5  -1  133.69    5.40
  15  -5  -1  134.09    5.40
  15  -5  -1  140.89    5.50
  15   5   0   -0.10    0.40
  15  -5   0    0.90    0.40
  15  -5   0    1.10    0.40
  15   5   1   17.10    1.10
  15  -5   1   19.00    1.10
  15  -5   1   16.70    1.10
  15   5   2    0.10    0.40
  15  -5   2    0.00    0.30
  15  -5   2    0.80    0.40
  15   5   3    0.50    0.40
  15  -5   3    0.20    0.30
  15  -5   3    0.60    0.40
  15  -6  -7    0.10    0.30
  15  -6  -5    3.10    0.60
  15  -6  -4   -0.50    0.50
  15  -6  -4    0.00    0.30
  15  -6  -3   31.70    1.60
  15  -6  -3   35.00    1.50
  15  -6  -2    2.80    0.60
  15  -6  -2    2.00    0.50
  15  -6  -1   11.80    0.80
  15  -6  -1   11.50    0.90
  16   0 -13    0.10    0.40
 -16   0  12   19.80    1.40
  16   0 -12   18.60    1.20
 -16   0  11   -1.20    0.70
  16   0 -11   -0.30    0.70
  16   0 -10    8.10    1.00
  16   0  -9    0.20    0.60
  16   0  -8  155.38    6.30
  16   0  -6   19.60    1.60
  16   0  -5    1.10    0.70
  16   0  -4   54.29    2.70
  16   0  -3    0.50    0.70
  16   0  -2  107.69    4.60
  16   0  -1   -0.50    0.70
  16   0  -1    1.00    1.10
  16   0   0   49.40    2.40
  16   0   0   42.80    2.30
  16   0   1   -0.10    0.80
  16   0   2   34.00    1.90
  16   0   3    0.40    0.70
  16   0   4   37.10    2.00
  16   1 -13    0.20    0.40
  16  -1 -13    0.10    0.40
 -16   1  12   50.09    2.60
  16   1 -12   54.19    2.40
  16  -1 -12   58.99    2.40
  16   1 -11   41.20    2.00
 -16   1  11   39.00    2.20
  16  -1 -11   43.10    2.50
 -16   1  10   68.09    3.40
  16   1 -10   71.99    3.10
  16  -1 -10   73.09    3.20
  16   1  -9    0.90    0.70
  16  -1  -9    2.30    1.00
  16   1  -8    2.90    0.80
  16   1  -8    2.40    0.70
  16  -1  -8    2.20    0.70
  16  -1  -8    2.20    0.60
  16   1  -7   12.00    1.30
  16   1  -7    9.60    1.30
  16  -1  -7    9.00    1.20
  16   1  -6   14.80    1.70
  16   1  -6   12.20    1.50
  16  -1  -6   14.70    1.40
  16  -1  -6   12.10    1.40
  16   1  -5   36.70    2.30
  16  -1  -5   36.40    2.10
  16   1  -4    2.50    1.00
  16  -1  -4    1.50    0.80
  16  -1  -4    0.90    0.60
  16   1  -3    0.50    1.00
  16   1  -3    1.10    1.10
  16  -1  -3    1.30    0.70
  16  -1  -3    1.00    0.70
  16  -1  -2   39.20    2.60
  16  -1  -2   34.00    2.10
  16  -1  -1   28.70    1.80
  16  -1   0  126.59    5.10
  16  -1   0  126.29    5.20
  16  -1   1    8.90    1.10
  16  -1   1   12.50    1.30
  16  -1   2   62.79    2.80
  16  -1   2   59.69    2.80
  16  -1   3   77.69    3.30
  16  -1   4    2.00    0.90
  16  -1   5    1.30    0.60
  16   2 -12   16.90    1.40
  16  -2 -12   16.50    1.10
  16   2 -11   -0.40    0.60
 -16   2  11    0.60    0.70
  16  -2 -11    0.40    0.70
  16  -2 -11   -0.90    0.60
 -16   2  10   32.10    1.90
  16   2 -10   30.30    1.80
  16  -2 -10   28.70    1.60
  16  -2 -10   34.30    1.90
  16   2  -9    9.60    1.40
  16   2  -9   11.30    1.40
 -16   2   9   13.20    1.80
  16  -2  -9   12.80    1.10
  16  -2  -9   12.50    1.10
 -16   2   8    5.60    1.10
  16   2  -8    5.90    1.20
  16   2  -8    6.10    1.40
  16  -2  -8    7.40    1.00
  16  -2  -8    5.10    1.40
 -16   2   7    9.50    1.30
  16   2  -7    7.20    1.40
  16  -2  -7    6.30    1.10
  16  -2  -7    7.00    1.00
 -16   2   6    1.20    0.90
  16   2  -6    1.00    0.80
  16  -2  -6    0.10    0.60
  16  -2  -6    0.30    0.60
  16   2  -5    2.00    0.90
 -16   2   5    2.20    1.10
  16  -2  -5    1.50    0.60
  16  -2  -5    1.60    0.60
  16   2  -4   61.59    3.20
  16  -2  -4   69.19    3.00
  16  -2  -4   55.29    3.30
  16   2  -3    0.90    1.00
  16  -2  -3   -0.10    0.70
  16  -2  -3    0.40    0.50
  16   2  -2   69.59    3.50
  16  -2  -2   68.69    3.10
  16  -2  -1   43.60    2.20
  16  -2  -1   41.90    2.20
  16  -2   0    8.00    1.00
  16  -2   0    8.50    1.10
  16  -2   1   84.19    3.60
  16  -2   1   85.49    3.60
  16  -2   2   22.20    1.40
  16  -2   2   22.10    1.40
  16  -2   3    0.80    0.60
  16  -2   3    1.50    0.60
  16  -2   4   18.00    1.70
  16  -2   5    1.90    0.50
  16  -3 -11   26.20    1.30
  16  -3 -11   26.10    1.40
 -16   3  10   -0.10    0.70
  16  -3 -10   -0.10    0.40
  16  -3 -10    0.00    0.40
 -16   3   9    1.90    0.80
  16   3  -9    3.80    1.00
  16  -3  -9    1.00    0.50
  16  -3  -9    1.40    0.50
 -16   3   8   73.39    3.30
  16   3  -8   71.59    3.40
  16  -3  -8   70.29    3.20
  16  -3  -8   67.99    3.00
  16   3  -7    3.60    1.10
 -16   3   7    0.60    0.80
  16  -3  -7   -0.50    0.50
  16  -3  -7    0.80    0.50
  16   3  -6   13.20    1.40
 -16   3   6   10.80    1.50
  16  -3  -6   13.50    1.10
  16  -3  -6   12.60    1.10
  16   3  -5   12.30    1.40
  16  -3  -5   13.40    1.10
  16  -3  -5   12.90    1.40
  16   3  -4   10.90    1.40
  16  -3  -4   11.40    1.10
  16  -3  -4   14.00    1.10
  16   3  -3   63.89    3.30
  16  -3  -3   68.09    3.10
  16  -3  -3   65.99    3.00
  16   3  -2   65.99    3.40
  16  -3  -2   61.59    2.80
  16  -3  -2   62.29    2.90
  16   3  -1   28.80    2.40
  16  -3  -1   32.80    1.80
  16  -3  -1   40.90    2.60
  16  -3   0   22.20    1.60
  16  -3   0   18.60    1.50
  16  -3   1    7.90    0.90
  16  -3   1    8.90    0.90
  16   3   2  148.99    5.80
  16  -3   2  142.09    5.60
  16  -3   2  143.69    5.70
  16  -3   3    2.00    0.60
  16  -3   4   34.30    1.60
  16  -4 -10    3.30    0.60
  16  -4 -10    2.40    0.80
  16   4  -9    9.80    1.30
  16  -4  -9    7.00    1.00
  16  -4  -9   10.00    0.80
  16   4  -8    1.30    0.80
  16  -4  -8    0.10    0.40
  16  -4  -8   -0.20    0.40
  16   4  -7   54.89    2.70
  16  -4  -7   54.99    2.40
  16  -4  -7   52.79    2.50
  16   4  -6    5.30    1.10
  16  -4  -6    2.50    0.80
  16  -4  -6    3.10    0.70
  16   4  -5   54.89    2.80
  16  -4  -5   55.89    2.60
  16  -4  -5   54.69    2.50
  16   4  -4    0.80    0.90
  16  -4  -4    0.40    0.40
  16  -4  -4    1.00    0.40
  16   4  -3   39.00    2.30
  16  -4  -3   40.60    2.00
  16  -4  -3   41.10    2.00
  16   4  -2  127.79    5.20
  16   4  -2  133.59    5.60
  16  -4  -2  131.19    5.30
  16  -4  -2  134.09    5.30
  16   4  -1   99.79    4.50
  16   4  -1  102.29    4.30
  16  -4  -1   97.69    4.10
  16  -4  -1   97.39    4.00
  16   4   0    9.40    1.00
  16  -4   0   11.60    1.20
  16  -4   0   11.40    0.90
  16   4   1  146.39    5.50
  16  -4   1  156.28    5.80
  16  -4   1  131.69    5.60
  16   4   2   24.30    1.40
  16  -4   2   30.60    1.70
  16  -4   3  143.59    5.50
  16  -5  -8   10.20    0.70
  16  -5  -7    0.30    0.40
  16  -5  -7   -0.10    0.40
  16   5  -6    3.80    1.20
  16  -5  -6    0.20    0.40
  16   5  -5    1.70    0.80
  16  -5  -5    1.00    0.40
  16  -5  -5    1.10    0.40
  16   5  -4   11.50    1.30
  16  -5  -4   12.80    0.90
  16   5  -3   18.10    1.60
  16  -5  -3   17.80    1.10
  16  -5  -3   15.70    1.10
  16  -5  -2    0.30    0.40
  16  -5  -2   -0.30    0.40
  16  -5  -1   42.30    2.10
  16  -5  -1   39.40    1.80
  16   5   0   -0.70    0.70
  16  -5   0    1.10    0.40
  16  -5   0    0.70    0.40
  16  -5   1   23.40    1.20
  16  -5   1   22.60    1.10
  17   0 -12   23.00    1.30
  17   0 -11   -0.10    0.40
 -17   0  11   -1.30    0.70
  17   0 -10   11.20    1.00
  17   0  -9    0.90    0.50
  17   0  -8    4.40    1.00
  17   0  -7    0.20    0.60
  17   0  -6    3.80    1.00
  17   0  -5   -0.30    0.60
  17   0  -4   43.70    2.30
  17   0  -2   22.90    1.60
  17   0  -1    1.60    0.80
  17  -1 -12   44.20    2.00
 -17   1  11   35.80    2.00
  17  -1 -11   36.10    1.70
  17   1 -10   37.00    1.80
 -17   1  10   38.50    2.00
  17  -1 -10   33.40    1.90
 -17   1   9   31.00    1.90
  17   1  -9   31.30    1.70
  17  -1  -9   34.30    1.90
  17   1  -8   16.20    1.30
  17  -1  -8   16.30    1.40
  17   1  -7   -0.30    0.60
  17  -1  -7   -0.10    0.50
  17   1  -6   49.20    2.70
  17   1  -6   47.50    2.40
  17  -1  -6   48.50    2.40
  17  -1  -6   47.70    2.30
  17   1  -5   16.00    1.60
  17   1  -5   15.30    1.60
  17  -1  -5   19.50    1.40
  17  -1  -5   17.40    1.30
  17   1  -4   13.70    1.70
  17  -1  -4   13.80    1.40
  17  -1  -4   16.30    1.30
  17  -1  -3    5.50    1.10
  17  -1  -3    7.50    1.10
  17  -1  -2    1.10    0.70
  17  -1  -2    0.20    0.50
  17  -1  -1   26.60    1.60
  17  -1  -1   24.80    1.60
  17  -1   0   10.90    1.20
  17  -1   0   12.40    1.10
  17  -1   1    6.40    1.00
  17  -1   1    5.60    1.10
  17  -1   2    3.10    1.10
  17  -1   3   19.50    1.30
  17  -2 -11   16.60    1.00
 -17   2  10    1.90    0.70
 -17   2   9    2.60    0.80
  17  -2  -9    1.30    0.60
  17  -2  -9    4.10    1.00
 -17   2   8   76.49    3.50
  17   2  -8   74.59    3.50
  17  -2  -8   77.39    3.20
  17  -2  -8   72.99    3.30
  17   2  -7   16.40    1.50
 -17   2   7   17.70    1.60
  17  -2  -7   16.80    1.20
  17  -2  -7   19.10    1.50
 -17   2   6   10.90    1.70
  17   2  -6   12.10    1.40
  17  -2  -6   13.20    1.10
  17  -2  -6   13.00    1.10
  17   2  -5    0.00    0.90
  17  -2  -5   -0.20    0.50
  17  -2  -5   -0.30    0.50
  17   2  -4    0.50    1.50
  17  -2  -4    0.80    0.60
  17  -2  -4    0.60    0.50
  17   2  -3    9.20    1.70
  17  -2  -3    7.70    1.00
  17  -2  -3    8.60    1.10
  17  -2  -2   22.20    1.30
  17  -2  -2   20.60    1.40
  17  -2  -1    0.50    0.50
  17  -2  -1    0.10    0.50
  17  -2   0   30.20    1.60
  17  -2   0   29.60    1.60
  17  -2   1   30.90    1.70
  17  -2   1   34.00    1.70
  17  -2   2    4.30    0.90
  17  -2   2    4.00    0.90
  17  -2   3   77.29    3.10
  17  -3 -10    8.30    0.80
  17  -3 -10    8.20    0.90
  17  -3  -9   45.10    2.00
  17  -3  -9   43.80    2.00
  17   3  -8  150.68    6.00
  17  -3  -8  139.99    5.60
  17  -3  -8  144.89    5.80
  17   3  -7    3.20    0.90
  17  -3  -7    2.00    0.50
  17  -3  -7    2.80    0.70
  17   3  -6    2.80    0.80
  17  -3  -6    2.70    0.80
  17  -3  -6    3.40    0.80
  17   3  -5   36.10    2.10
  17  -3  -5   32.90    1.80
  17  -3  -5   31.50    1.70
  17   3  -4    1.40    0.90
  17  -3  -4   -0.30    0.50
  17  -3  -4    0.10    0.40
  17   3  -3   16.60    1.70
  17  -3  -3   14.80    1.10
  17  -3  -3   14.70    1.10
  17  -3  -2    0.70    0.40
  17  -3  -2    0.90    0.50
  17  -3  -1    0.40    0.40
  17  -3  -1    1.10    0.60
  17  -3   0   11.20    0.90
  17  -3   0   10.50    0.90
  17  -3   1   21.70    1.20
  17  -3   1   21.80    1.30
  17  -3   2    3.70    0.70
  17  -3   2    4.70    0.70
  17  -3   3   12.80    0.80
  17  -4  -9   31.60    1.50
  17  -4  -9   34.80    1.50
  17  -4  -8    0.10    0.40
  17  -4  -8    0.50    0.40
  17   4  -7   22.80    1.60
  17  -4  -7   20.40    1.30
  17  -4  -7   18.40    1.20
  17   4  -6    5.40    1.10
  17  -4  -6    5.50    0.70
  17  -4  -6    5.90    0.70
  17   4  -5    3.90    1.20
  17  -4  -5    3.40    0.70
  17  -4  -5    5.40    0.70
  17   4  -4    2.00    1.10
  17  -4  -4    2.50    0.60
  17  -4  -4    3.00    1.00
  17  -4  -3   21.30    1.20
  17  -4  -3   23.10    1.30
  17  -4  -2   -0.10    0.50
  17  -4  -2    0.20    0.30
  17  -4  -1    4.70    0.70
  17  -4  -1    5.60    0.90
  17  -4   0    7.40    0.80
  17  -4   0    9.40    0.70
  17  -4   1   55.89    2.30
  17  -5  -6    0.70    0.30
  17  -5  -6    1.10    0.50
  17  -5  -5    4.80    0.60
  17  -5  -5    4.30    0.70
  17  -5  -4    2.10    0.50
  17  -5  -4    1.80    0.60
  17  -5  -3    2.10    0.60
  17  -5  -3    1.80    0.60
  17  -5  -2    1.20    0.40
  17  -5  -2    1.50    0.40
  18   0 -11    0.90    0.50
  18   0 -10   55.09    2.40
  18   0  -9   -0.40    0.50
  18   0  -8   28.40    1.60
  18   0  -7    0.40    0.50
  18   0  -6    3.70    1.00
  18   0  -5    0.50    0.60
  18   0  -4    9.70    1.10
  18   0  -3   -0.70    0.70
  18  -1 -11    2.20    0.70
  18  -1 -10    1.90    0.70
 -18   1   9   97.59    4.10
  18   1  -9   94.99    3.90
  18  -1  -9   99.79    3.90
  18   1  -8   31.80    1.70
 -18   1   8   29.90    1.90
  18  -1  -8   30.50    1.60
  18   1  -7    1.30    1.20
 -18   1   7    1.30    1.00
  18  -1  -7    2.90    0.80
 -18   1   6   97.99    4.40
  18  -1  -6  102.89    4.10
  18  -1  -5    7.80    1.00
  18  -1  -4    1.50    0.60
  18  -1  -3   26.60    1.50
  18  -1  -2    1.40    0.60
  18  -1  -1   44.00    2.20
  18  -1  -1   46.20    2.30
  18  -1   0   14.20    1.30
  18  -2 -10    9.50    0.80
  18  -2  -9  155.38    6.00
  18  -2  -8  123.89    5.00
  18  -2  -7    5.00    0.90
  18   2  -6   45.40    2.50
  18  -2  -6   48.10    2.30
  18   2  -5    2.00    1.00
  18  -2  -5    4.70    1.30
  18  -2  -5    2.50    0.60
  18   2  -4   46.40    2.70
  18  -2  -4   45.80    2.10
  18  -2  -4   44.60    2.10
  18  -2  -3    7.80    1.00
  18  -2  -3    9.00    0.90
  18  -2  -2   54.69    2.40
  18  -2  -2   52.39    2.40
  18  -2  -1   21.10    1.30
  18  -2   0   88.69    3.60
  18  -2   0   88.19    3.50
  18  -2   1    1.50    0.60
  18  -3  -9    9.20    0.80
  18  -3  -8   20.10    1.20
  18  -3  -8   22.30    1.20
  18  -3  -7   11.70    1.00
  18  -3  -7   10.00    0.90
  18   3  -6   11.10    1.50
  18  -3  -6    8.30    1.00
  18  -3  -6    9.70    0.80
  18  -3  -5   18.10    1.10
  18  -3  -5   18.60    1.30
  18  -3  -4   19.50    1.20
  18  -3  -4   18.10    1.10
  18  -3  -3   56.19    2.50
  18  -3  -3   58.09    2.50
  18  -3  -2   -0.40    0.60
  18  -3  -1    8.70    0.80
  18  -3  -1    8.60    0.90
  18  -3   0   41.50    1.80
  18  -3   0   39.30    1.80
  18  -4  -7    7.90    0.70
  18  -4  -6    2.00    0.60
  18  -4  -6    0.90    0.40
  18  -4  -5    0.00    0.40
  18  -4  -4    5.70    0.60
  18  -4  -4    4.30    0.60
  18  -4  -3   -0.50    0.40
  18  -4  -3   -0.10    0.40
  18  -4  -2    4.20    0.60
  19   0  -9   -0.60    0.50
  19   0  -8   21.10    1.30
  19   0  -7    0.60    0.60
  19   0  -6    0.10    0.60
  19   0  -5    0.60    0.60
  19  -1  -9    4.70    0.70
  19  -1  -8   70.49    2.90
  19  -1  -7   23.90    1.30
  19  -1  -6   36.70    2.20
  19  -1  -5    2.20    0.80
  19  -1  -4    8.80    0.90
  19  -1  -3   38.30    1.80
  19  -1  -2    2.30    0.70
  19  -2  -8   68.19    2.80
  19  -2  -7   10.20    0.90
  19  -2  -6   52.89    2.30
  19  -2  -5    5.20    0.70
  19  -2  -4   50.89    2.20
  19  -2  -3    7.10    0.80
  19  -2  -2  100.59    3.90
  19  -3  -6   -0.10    0.30
  19  -3  -5   -0.10    0.40
   0   0   0    0.00    0.00
_computing_structure_solution     'SHELXT 2014/5 (Sheldrick, 2014)'
;
_shelx_hkl_checksum     45756
_shelx_res_file
;
TITL JTM1123_0ma_a.res in P2(1)/c
    JTM1123_0ma_a.res
    created by SHELXL-2018/1 at 16:05:42 on 10-Apr-2019
REM Old TITL JTM1123_0ma in P2(1)/c
REM SHELXT solution in P2(1)/c
REM R1 0.136,  Rweak 0.004,  Alpha 0.023,  Orientation as input
REM Formula found by SHELXT:  C17 N O2
CELL  1.54178  16.2512   7.6859  13.0989   90.000  106.640   90.000
ZERR    4.000   0.0004   0.0002   0.0003    0.000    0.001    0.000
LATT  1
SYMM -X, 1/2+Y, 1/2-Z
SFAC C H N O
UNIT 68 92 4 8
TEMP -123
SIZE 0.136 0.195 0.242
L.S. 5
BOND $H
LIST 4
FMAP 2
PLAN 5
CONF
EQIV $1 x, -y+3/2, z-1/2
HTAB C2 O2_$1
HTAB C9 O1_$1
ACTA 141
MPLA N1 > C8
WGHT    0.047400    0.277500
EXTI    0.011433
FVAR       1.03437
O1    4    0.080321    0.559406    0.772935    11.00000    0.05779    0.05545 =
         0.02499    0.00279    0.01694    0.00344
O2    4    0.176194    0.857735    0.724526    11.00000    0.07395    0.04833 =
         0.04268   -0.01799    0.01907   -0.01243
N1    3    0.166641    0.698945    0.572099    11.00000    0.03832    0.03313 =
         0.02720   -0.00162    0.01097   -0.00272
C1    1    0.132898    0.534695    0.533017    11.00000    0.02994    0.03268 =
         0.02538   -0.00032    0.00723    0.00140
C2    1    0.133010    0.458916    0.437498    11.00000    0.03604    0.04302 =
         0.02862   -0.00410    0.01285   -0.00060
H2    2    0.157030    0.519956    0.385734    11.00000    0.04520
C3    1    0.097072    0.293904    0.417009    11.00000    0.04210    0.04677 =
         0.03845   -0.01406    0.01479   -0.00158
H3    2    0.095410    0.235048    0.348603    11.00000    0.05168
C4    1    0.061879    0.208832    0.487975    11.00000    0.04766    0.03653 =
         0.05101   -0.00958    0.01777   -0.00677
H4    2    0.037182    0.094138    0.468819    11.00000    0.05946
C5    1    0.059855    0.287805    0.582443    11.00000    0.04177    0.03761 =
         0.03943    0.00292    0.01488   -0.00192
H5    2    0.032950    0.231672    0.631945    11.00000    0.05211
C6    1    0.095760    0.452109    0.604331    11.00000    0.03382    0.03529 =
         0.02508    0.00158    0.00862    0.00211
C7    1    0.104013    0.571371    0.693447    11.00000    0.03853    0.04078 =
         0.02222    0.00202    0.00757    0.00387
C8    1    0.153389    0.731507    0.668247    11.00000    0.04260    0.03896 =
         0.02703   -0.00352    0.00828    0.00059
C9    1    0.215914    0.808315    0.519708    11.00000    0.03936    0.03407 =
         0.03595    0.00576    0.01132   -0.00140
H9A   2    0.219158    0.923270    0.554647    11.00000    0.04585
H9B   2    0.182481    0.820088    0.443547    11.00000    0.03871
C10   1    0.304167    0.732233    0.528136    11.00000    0.03652    0.03902 =
         0.03573    0.00717    0.00922   -0.00101
H10A  2    0.340583    0.737403    0.604413    11.00000    0.05112
H10B  2    0.297904    0.604424    0.510665    11.00000    0.04439
C11   1    0.348129    0.821870    0.454445    11.00000    0.03749    0.03933 =
         0.03809    0.00802    0.00952   -0.00220
H11A  2    0.357770    0.945669    0.475101    11.00000    0.05148
H11B  2    0.309353    0.819936    0.381200    11.00000    0.04555
C12   1    0.431660    0.734370    0.452969    11.00000    0.03673    0.04219 =
         0.03873    0.00681    0.00941   -0.00157
H12A  2    0.473457    0.735711    0.525794    11.00000    0.05179
H12B  2    0.420651    0.610575    0.437232    11.00000    0.05217
C13   1    0.473447    0.812846    0.373724    11.00000    0.03710    0.04615 =
         0.03702    0.00705    0.00861   -0.00109
H13A  2    0.483365    0.940457    0.389844    11.00000    0.05639
H13B  2    0.432278    0.805259    0.300987    11.00000    0.04949
C14   1    0.555969    0.722746    0.371275    11.00000    0.03675    0.04566 =
         0.03780    0.00579    0.00883   -0.00143
H14A  2    0.599136    0.730331    0.443711    11.00000    0.05569
H14B  2    0.544771    0.595423    0.357531    11.00000    0.05736
C15   1    0.596150    0.795075    0.289025    11.00000    0.03837    0.04496 =
         0.03640    0.00519    0.00903   -0.00156
H15A  2    0.605554    0.920912    0.301762    11.00000    0.05905
H15B  2    0.554214    0.786067    0.216512    11.00000    0.04772
C16   1    0.678446    0.704875    0.286618    11.00000    0.03876    0.05228 =
         0.04352    0.00656    0.01179   -0.00064
H16A  2    0.721680    0.724741    0.356725    11.00000    0.06431
H16B  2    0.668791    0.574876    0.280838    11.00000    0.06793
C17   1    0.713352    0.767286    0.197619    11.00000    0.04961    0.05413 =
         0.04862   -0.00011    0.02049   -0.00667
H17A  2    0.669541    0.753259    0.129069    11.00000    0.07045
H17B  2    0.727196    0.892098    0.205062    11.00000    0.08130
H17C  2    0.768659    0.698783    0.195163    11.00000    0.07638
HKLF 4
REM  JTM1123_0ma_a.res in P2(1)/c
REM R1 =  0.0351 for    2879 Fo > 4sig(Fo)  and  0.0377 for all    3128 data
REM    274 parameters refined using      0 restraints
END
WGHT      0.0474      0.2775
REM Highest difference peak  0.222,  deepest hole -0.136,  1-sigma level  0.030
Q1    1   0.1084  0.4911  0.5679  11.00000  0.05    0.22
Q2    1   0.0974  0.4895  0.6455  11.00000  0.05    0.20
Q3    1   0.1235  0.6655  0.6795  11.00000  0.05    0.20
Q4    1   0.0665  0.3960  0.5845  11.00000  0.05    0.17
Q5    1   0.1224  0.5136  0.4825  11.00000  0.05    0.16
;
_shelx_res_checksum     70627
