# Supplementary material for: Crystal structure, DFT study and Hirshfeld surface analysis of 1-nonyl-2,3-di­hydro-1H-indole-2,3-dione
Source: Acta Crystallogr E Crystallogr Commun. 2019 Jul 12;75(Pt 8):1140–4. doi: 10.1107/S2056989019009691 (PMC6690466; doi:10.1107/S2056989019009691)
Supplement: Supplementary file 2 [file e-75-01140-Isup2.hkl]

data_I                                                                          
_shelx_title ' JTM1123_0ma_a.res in P2(1)/c'                                    
_shelx_refln_list_code          4                                               
_shelx_F_calc_maximum      106.41                                               
_exptl_crystal_F_000       592.00                                               
_reflns_d_resolution_high  0.8005                                               
                                                                                
loop_                                                                           
 _space_group_symop_operation_xyz                                               
 'x, y, z'                                                                      
 '-x, y+1/2, -z+1/2'                                                            
 '-x, -y, -z'                                                                   
 'x, -y-1/2, z-1/2'                                                             
                                                                                
_cell_length_a    16.2512                                                       
_cell_length_b     7.6859                                                       
_cell_length_c    13.0989                                                       
_cell_angle_alpha  90.000                                                       
_cell_angle_beta  106.640                                                       
_cell_angle_gamma  90.000                                                       
                                                                                
_shelx_F_squared_multiplier     1.000                                           
                                                                                
loop_                                                                           
 _refln_index_h                                                                 
 _refln_index_k                                                                 
 _refln_index_l                                                                 
 _refln_F_squared_calc                                                          
 _refln_F_squared_meas                                                          
 _refln_F_squared_sigma                                                         
 _refln_observed_status                                                         
   3   0   0       4506.39       4446.85       161.83 o                         
   4   0   0      11322.23      13317.13       643.68 o                         
   5   0   0       5817.68       6344.68       386.21 o                         
   6   0   0        167.01        167.73         4.69 o                         
   7   0   0        162.51        179.83         5.08 o                         
   8   0   0       3225.06       3171.33        66.28 o                         
   9   0   0         14.31         21.81         1.24 o                         
  10   0   0          1.65          3.15         0.61 o                         
  11   0   0         10.49         10.87         1.11 o                         
  12   0   0         87.63         87.07         2.75 o                         
  13   0   0        123.57        121.54         3.58 o                         
  14   0   0         36.04         38.63         1.59 o                         
  15   0   0         17.68         17.79         1.12 o                         
  16   0   0         46.60         43.22         3.09 o                         
   1   1   0       1968.15       1912.19        34.85 o                         
   2   1   0       1017.29        937.08        17.13 o                         
   3   1   0       2511.28       2393.10        45.14 o                         
   4   1   0      10052.75      10802.09       225.96 o                         
   5   1   0       5037.72       5069.74       352.90 o                         
   6   1   0         21.74         26.66         1.59 o                         
   7   1   0       1745.24       1714.22        31.13 o                         
   8   1   0         23.70         24.25         0.87 o                         
   9   1   0        237.94        253.92         5.81 o                         
  10   1   0         43.54         42.19         1.23 o                         
  11   1   0         19.56         17.08         0.81 o                         
  12   1   0          9.64         12.00         0.85 o                         
  13   1   0         37.81         40.14         1.32 o                         
  14   1   0         88.11         91.20         2.81 o                         
  15   1   0        179.91        171.38         4.81 o                         
  16   1   0        135.26        118.53         3.41 o                         
  17   1   0         12.92         11.00         0.76 o                         
  18   1   0         15.48         13.28         1.22 o                         
   1   2   0       5340.10       5405.10       115.69 o                         
   2   2   0        262.02        236.37         5.26 o                         
   3   2   0        551.65        529.78         9.71 o                         
   4   2   0        895.18        876.85        16.00 o                         
   5   2   0        479.20        467.24         8.66 o                         
   6   2   0        243.61        239.83         5.29 o                         
   7   2   0        209.02        203.36         4.61 o                         
   8   2   0       3582.30       3614.35        75.53 o                         
   9   2   0        241.80        244.21         4.24 o                         
  10   2   0        103.68        105.71         2.51 o                         
  11   2   0         12.29         11.75         0.62 o                         
  12   2   0         21.01         24.00         0.85 o                         
  13   2   0         59.45         61.34         1.51 o                         
  14   2   0          6.43          5.19         0.59 o                         
  15   2   0         51.40         54.11         1.82 o                         
  16   2   0          8.77          7.70         0.69 o                         
  17   2   0         28.82         27.97         1.06 o                         
  18   2   0         90.12         82.86         2.35 o                         
   1   3   0        330.26        290.70         5.47 o                         
   2   3   0        336.57        346.86         5.81 o                         
   3   3   0       1445.39       1387.40        22.55 o                         
   4   3   0       2001.64       1843.55        29.93 o                         
   5   3   0        933.37        946.07        17.34 o                         
   6   3   0         53.85         56.56         1.42 o                         
   7   3   0        235.83        193.00         9.73 o                         
   8   3   0         90.85         98.03         2.02 o                         
   9   3   0        318.93        311.11         6.41 o                         
  10   3   0        104.07        102.90         1.81 o                         
  11   3   0          0.02          0.17         0.29 o                         
  12   3   0          6.61          7.31         0.55 o                         
  13   3   0          0.04          0.26         0.29 o                         
  14   3   0         42.22         42.10         1.12 o                         
  15   3   0         50.94         41.91         1.09 o                         
  16   3   0         22.14         19.12         1.68 o                         
  17   3   0         13.13         10.16         0.60 o                         
  18   3   0         35.66         37.83         1.19 o                         
   0   4   0       4603.21       4676.56       123.36 o                         
   1   4   0          1.00          4.78         0.40 o                         
   2   4   0         90.84         98.71         2.02 o                         
   3   4   0         11.92          9.11         0.65 o                         
   4   4   0        182.92        203.07         3.62 o                         
   5   4   0        559.15        553.31        13.39 o                         
   6   4   0        187.76        182.58         2.96 o                         
   7   4   0        462.98        436.84         6.67 o                         
   8   4   0        116.26        112.03         1.94 o                         
   9   4   0          3.01          3.47         0.63 o                         
  10   4   0         21.25         21.15         0.64 o                         
  11   4   0        104.82        106.20         2.05 o                         
  12   4   0         24.87         26.93         0.80 o                         
  13   4   0         41.88         41.78         1.00 o                         
  14   4   0         86.67         81.43         1.80 o                         
  15   4   0          1.30          1.23         0.26 o                         
  16   4   0          9.23         10.15         0.60 o                         
  17   4   0          8.25          8.08         0.93 o                         
   1   5   0        102.96         94.83         2.10 o                         
   2   5   0          6.49          4.57         0.48 o                         
   3   5   0         23.83         16.04         0.61 o                         
   4   5   0         22.20         20.93         0.68 o                         
   5   5   0          0.75          1.21         0.27 o                         
   6   5   0         63.11         63.01         1.25 o                         
   7   5   0         63.95         63.94         1.25 o                         
   8   5   0         10.97         11.63         0.52 o                         
   9   5   0          3.46          3.81         0.40 o                         
  10   5   0         47.97         49.99         1.05 o                         
  11   5   0          7.66          9.01         0.58 o                         
  12   5   0         37.84         36.51         1.07 o                         
  13   5   0          2.69          1.23         0.27 o                         
  14   5   0         27.06         26.65         0.75 o                         
  15   5   0          2.69          0.59         0.32 o                         
  16   5   0          0.11          0.51         0.43 o                         
   0   6   0        126.62        157.87         4.51 o                         
   1   6   0          9.92          5.69         0.56 o                         
   2   6   0         56.28         58.89         1.43 o                         
   3   6   0         43.31         50.68         1.29 o                         
   4   6   0          8.20          5.31         0.54 o                         
   5   6   0        213.24        207.47         4.75 o                         
   6   6   0        246.40        247.71         4.81 o                         
   7   6   0        153.27        144.07         2.65 o                         
   8   6   0         28.25         34.79         0.93 o                         
   9   6   0          0.52          0.94         0.50 o                         
  10   6   0         14.77         15.06         0.60 o                         
  11   6   0          1.69          2.86         0.41 o                         
  12   6   0          0.22          0.40         0.27 o                         
  13   6   0          7.72          8.95         0.44 o                         
  14   6   0          5.55          6.12         0.59 o                         
   1   7   0         13.41         12.39         0.67 o                         
   2   7   0          1.90          1.29         0.33 o                         
   3   7   0         43.24         36.37         1.19 o                         
   4   7   0         25.52         20.20         0.84 o                         
   5   7   0          0.15          0.97         0.48 o                         
   6   7   0         31.74         31.58         1.32 o                         
   7   7   0         36.99         32.09         1.11 o                         
   8   7   0         37.82         43.65         1.29 o                         
   9   7   0         62.57         58.49         1.58 o                         
  10   7   0         21.39         20.24         0.78 o                         
  11   7   0          2.23          3.95         0.65 o                         
  12   7   0          1.12          2.82         0.47 o                         
   0   8   0        339.59        306.15         8.29 o                         
   1   8   0         67.20         67.54         1.80 o                         
   2   8   0         17.95         19.69         0.79 o                         
   3   8   0         10.14          9.50         0.59 o                         
   4   8   0         53.97         51.56         1.44 o                         
   5   8   0         33.25         31.76         1.00 o                         
   6   8   0         20.20         19.96         0.79 o                         
   7   8   0        184.94        198.17         4.41 o                         
   8   8   0          3.09          2.87         0.54 o                         
   9   8   0         23.53         26.98         1.09 o                         
  10   8   0          9.66          9.63         0.93 o                         
   1   9   0          0.07          0.19         0.37 o                         
   2   9   0          1.75          2.11         0.52 o                         
   3   9   0         23.23         26.19         1.08 o                         
   4   9   0          8.64         10.86         0.59 o                         
   5   9   0          0.23         -0.29         0.33 o                         
   6   9   0          0.06         -0.09         0.37 o                         
 -18   1   1         43.04         42.18         1.49 o                         
 -17   1   1         24.18         24.06         1.06 o                         
 -16   1   1         24.26         26.84         1.68 o                         
 -15   1   1          4.35          2.61         0.49 o                         
 -14   1   1         28.61         31.94         1.39 o                         
 -13   1   1         31.38         33.44         1.20 o                         
 -12   1   1          2.76          3.62         0.79 o                         
 -11   1   1         38.86         38.03         1.09 o                         
 -10   1   1         10.94         10.01         0.91 o                         
  -9   1   1          5.56          3.23         0.51 o                         
  -8   1   1        527.74        523.62         8.74 o                         
  -7   1   1        714.16        721.41        13.33 o                         
  -6   1   1        584.05        595.38        19.04 o                         
  -5   1   1        291.19        294.73        13.01 o                         
  -4   1   1          0.59          0.97         0.22 o                         
  -3   1   1        167.22        153.72         3.36 o                         
  -2   1   1        999.88        977.74        18.00 o                         
  -1   1   1       4717.84       4858.78        88.02 o                         
   0   1   1       2428.95       2264.82        58.79 o                         
   1   1   1        874.06        884.62        20.82 o                         
   2   1   1        658.41        586.37        16.60 o                         
   3   1   1       7298.86       7623.07       253.06 o                         
   4   1   1       9380.83      10365.06       682.41 o                         
   5   1   1       2687.49       2605.27        47.31 o                         
   6   1   1         79.67         85.76         2.09 o                         
   7   1   1       1921.19       1938.76        35.16 o                         
   8   1   1       1986.37       2035.83        36.96 o                         
   9   1   1        252.07        256.03         4.49 o                         
  10   1   1         34.10         34.76         0.90 o                         
  11   1   1          9.22         11.91         0.68 o                         
  12   1   1         33.22         38.61         1.15 o                         
  13   1   1         34.70         34.92         1.19 o                         
  14   1   1         31.69         33.54         1.39 o                         
  15   1   1          9.58         12.10         0.89 o                         
  16   1   1         11.32         10.01         1.68 o                         
  17   1   1          3.63          5.67         0.69 o                         
 -18   2   1         17.21         19.73         1.22 o                         
 -17   2   1          0.03          0.28         0.33 o                         
 -16   2   1         38.50         40.01         1.46 o                         
 -15   2   1         56.20         62.49         1.76 o                         
 -14   2   1          0.03          0.64         0.55 o                         
 -13   2   1          2.66          3.29         0.43 o                         
 -12   2   1         17.02         19.04         0.78 o                         
 -11   2   1         35.82         39.09         1.09 o                         
 -10   2   1         64.04         68.33         1.49 o                         
  -9   2   1         10.41          9.94         0.71 o                         
  -8   2   1        234.94        248.67         8.02 o                         
  -7   2   1          4.23          4.34         0.54 o                         
  -6   2   1        443.99        436.41         8.15 o                         
  -5   2   1        469.17        427.71        11.82 o                         
  -4   2   1        169.48        164.99         3.21 o                         
  -3   2   1         33.08         33.38         0.82 o                         
  -2   2   1        473.77        448.45        19.24 o                         
  -1   2   1        670.16        608.42        11.10 o                         
   0   2   1        641.84        576.43        10.52 o                         
   1   2   1        414.99        394.26         9.26 o                         
   2   2   1       1053.11        958.34        36.21 o                         
   4   2   1        419.86        404.86         7.51 o                         
   5   2   1        979.08        932.64        17.04 o                         
   6   2   1        720.20        693.71        14.53 o                         
   7   2   1          2.67          4.61         0.61 o                         
   8   2   1       2106.04       2128.29        88.49 o                         
   9   2   1          8.43          6.65         0.50 o                         
  10   2   1         47.07         48.14         1.14 o                         
  11   2   1         10.16         11.25         0.72 o                         
  12   2   1         14.66         12.75         0.60 o                         
  13   2   1          6.56          8.38         0.62 o                         
  14   2   1         16.28         19.37         0.77 o                         
  15   2   1         12.69         11.78         1.31 o                         
  16   2   1         68.82         79.43         2.38 o                         
  17   2   1         26.33         30.42         1.45 o                         
  18   2   1          3.10          1.40         0.56 o                         
 -18   3   1          9.02          8.09         0.56 o                         
 -17   3   1          0.48          0.64         0.33 o                         
 -16   3   1         25.74         31.96         2.97 o                         
 -15   3   1        238.74        277.77         7.63 o                         
 -14   3   1         79.99         76.42         1.74 o                         
 -13   3   1          0.51          0.44         0.60 o                         
 -12   3   1          0.65          0.87         0.30 o                         
 -11   3   1         11.60         12.37         0.69 o                         
 -10   3   1         88.09         82.72         1.66 o                         
  -9   3   1         42.27         38.09         0.97 o                         
  -8   3   1        521.05        527.23         8.75 o                         
  -7   3   1       1446.72       1431.22        26.45 o                         
  -6   3   1        242.26        235.11         5.39 o                         
  -5   3   1          2.11          3.18         1.31 o                         
  -4   3   1        134.02        139.97         2.58 o                         
  -3   3   1          0.48          2.55         0.49 o                         
  -2   3   1        347.94        366.94         6.87 o                         
  -1   3   1        205.27        203.37         3.92 o                         
   0   3   1        663.03        675.81        12.39 o                         
   2   3   1        686.65        641.75        10.54 o                         
   3   3   1        358.93        358.98         6.49 o                         
   4   3   1         24.66         33.46         1.78 o                         
   5   3   1         22.85         34.09         0.95 o                         
   6   3   1         38.00         43.05         1.37 o                         
   7   3   1         31.50         37.73         1.43 o                         
   8   3   1        207.94        226.39         3.58 o                         
   9   3   1        870.44        907.86        13.60 o                         
  10   3   1         13.92         13.72         0.58 o                         
  11   3   1        189.07        187.42         3.05 o                         
  12   3   1        312.49        318.35         5.44 o                         
  13   3   1         82.39         84.44         1.70 o                         
  14   3   1         20.94         23.33         1.15 o                         
  15   3   1         84.32         90.48         2.20 o                         
  16   3   1          6.07          7.88         0.59 o                         
  17   3   1         21.35         20.34         0.82 o                         
 -17   4   1          3.89          4.75         0.52 o                         
 -16   4   1         97.37         92.95         1.97 o                         
 -15   4   1          1.37          1.66         0.28 o                         
 -14   4   1         74.32         85.88         2.50 o                         
 -13   4   1         17.15         19.16         0.72 o                         
 -12   4   1         15.60         17.11         0.65 o                         
 -11   4   1         77.36         76.30         1.58 o                         
 -10   4   1         75.42         72.88         1.51 o                         
  -9   4   1          4.68          4.01         0.49 o                         
  -8   4   1        126.10        130.49         2.21 o                         
  -7   4   1        128.20        111.76         1.78 o                         
  -6   4   1        175.07        166.01         2.73 o                         
  -5   4   1        363.60        384.11         6.52 o                         
  -4   4   1         33.48         39.10         1.09 o                         
  -3   4   1         53.72         54.85         1.22 o                         
  -2   4   1        219.49        242.72         5.47 o                         
  -1   4   1        327.38        309.11         5.62 o                         
   0   4   1         87.27         76.89         1.47 o                         
   1   4   1        863.34        768.63        18.23 o                         
   2   4   1        155.25        152.76         3.42 o                         
   3   4   1          0.17          0.14         0.26 o                         
   4   4   1          3.87          3.33         1.07 o                         
   5   4   1         24.65         19.23         0.73 o                         
   6   4   1         31.86         27.84         0.73 o                         
   7   4   1         90.73         84.48         1.52 o                         
   8   4   1        856.47        867.32        13.01 o                         
   9   4   1        251.57        251.31         4.73 o                         
  10   4   1         27.10         27.80         0.74 o                         
  11   4   1         50.56         52.84         1.10 o                         
  12   4   1          2.69          3.17         0.49 o                         
  13   4   1         31.01         30.72         1.14 o                         
  14   4   1         21.32         20.57         0.97 o                         
  15   4   1         18.34         18.70         1.10 o                         
  16   4   1        129.09        136.22         5.69 o                         
  17   4   1         42.70         52.32         2.15 o                         
 -16   5   1         36.18         38.06         1.36 o                         
 -15   5   1        110.10        129.43         2.59 o                         
 -14   5   1          2.13          1.28         0.27 o                         
 -13   5   1          2.94          3.23         0.38 o                         
 -12   5   1          4.18          3.27         0.64 o                         
 -11   5   1         57.87         56.11         1.25 o                         
 -10   5   1         25.13         22.92         0.71 o                         
  -9   5   1         17.03         18.92         0.63 o                         
  -8   5   1         31.51         27.34         0.81 o                         
  -7   5   1       1973.84       1840.65        35.70 o                         
  -6   5   1          0.56          0.90         0.25 o                         
  -5   5   1        187.05        186.97         3.30 o                         
  -4   5   1        343.95        360.23         6.08 o                         
  -3   5   1        255.96        260.90         5.00 o                         
  -2   5   1          1.62          0.70         0.29 o                         
  -1   5   1        344.77        401.63         7.57 o                         
   0   5   1        176.64        164.45         3.88 o                         
   1   5   1         14.11         29.52         0.98 o                         
   2   5   1          0.71          0.58         0.26 o                         
   3   5   1         19.23         25.03         0.74 o                         
   4   5   1         69.03         73.18         2.22 o                         
   5   5   1          1.43          1.79         0.34 o                         
   6   5   1         32.96         35.05         0.84 o                         
   7   5   1          3.84          4.47         0.44 o                         
   8   5   1         36.70         34.29         0.83 o                         
   9   5   1        159.72        161.13         2.67 o                         
  10   5   1          0.05         -0.21         0.23 o                         
  11   5   1        118.34        116.98         1.99 o                         
  12   5   1         81.05         75.95         2.01 o                         
  13   5   1         13.31         12.07         0.72 o                         
  14   5   1         12.39         12.64         0.52 o                         
  15   5   1         15.28         16.51         0.63 o                         
  16   5   1         18.19         21.49         0.76 o                         
 -15   6   1          9.72         10.91         0.56 o                         
 -14   6   1          0.27          0.66         0.22 o                         
 -13   6   1          4.55          3.78         0.37 o                         
 -12   6   1         58.27         58.28         1.35 o                         
 -11   6   1         78.45         77.51         1.70 o                         
 -10   6   1         30.38         35.04         1.23 o                         
  -9   6   1        130.63        129.76         2.64 o                         
  -8   6   1        213.22        216.71         3.84 o                         
  -7   6   1          3.05          3.30         0.43 o                         
  -6   6   1         20.12         20.52         0.80 o                         
  -5   6   1        121.67        113.64         2.41 o                         
  -4   6   1         16.90         19.59         0.75 o                         
  -3   6   1        105.51        114.91         2.43 o                         
  -2   6   1          9.47          9.75         0.59 o                         
  -1   6   1         71.42         87.17         2.23 o                         
   0   6   1        387.33        400.96         7.59 o                         
   1   6   1         25.89         26.11         1.30 o                         
   2   6   1          0.27          0.17         0.31 o                         
   3   6   1        319.26        331.78         7.32 o                         
   4   6   1        292.69        297.79         6.61 o                         
   5   6   1         57.86         55.89         1.40 o                         
   6   6   1          4.56          3.20         0.42 o                         
   7   6   1        139.75        121.89         2.08 o                         
   8   6   1        496.93        499.66         7.61 o                         
   9   6   1         90.72        101.20         1.76 o                         
  10   6   1          3.61          4.13         0.43 o                         
  11   6   1         14.03         12.37         0.51 o                         
  12   6   1          2.20          1.23         0.24 o                         
  13   6   1          3.67          3.86         0.39 o                         
  14   6   1          0.15          0.31         0.29 o                         
 -12   7   1         15.71         16.08         0.63 o                         
 -11   7   1          1.73          1.78         0.31 o                         
 -10   7   1         17.55         18.89         1.26 o                         
  -9   7   1          0.14         -0.08         0.27 o                         
  -8   7   1        123.52        125.81         3.01 o                         
  -7   7   1        325.51        322.08        15.14 o                         
  -6   7   1          3.42          2.97         0.45 o                         
  -5   7   1        101.20         95.16         2.58 o                         
  -4   7   1         43.26         41.72         1.15 o                         
  -3   7   1         13.06         13.43         0.67 o                         
  -2   7   1        198.05        198.77         4.78 o                         
  -1   7   1        197.79        216.03         4.27 o                         
   0   7   1        221.16        192.67         3.87 o                         
   1   7   1         97.71         91.26         2.34 o                         
   2   7   1        215.18        213.76         4.91 o                         
   3   7   1        117.84        112.13         2.74 o                         
   4   7   1         83.54         77.86         2.05 o                         
   5   7   1         12.17          9.00         0.63 o                         
   6   7   1         17.18         18.39         1.16 o                         
   7   7   1          0.07          0.17         0.70 o                         
   8   7   1          0.10          0.40         0.27 o                         
   9   7   1          9.93          8.17         0.65 o                         
  10   7   1         17.63         17.36         0.73 o                         
  11   7   1         90.14         90.25         2.68 o                         
  12   7   1          5.72          5.31         0.70 o                         
 -10   8   1         51.45         53.91         2.25 o                         
  -9   8   1          6.84          8.80         0.76 o                         
  -8   8   1          0.36          0.75         0.40 o                         
  -7   8   1          0.60          0.34         0.30 o                         
  -6   8   1          1.27          1.67         0.66 o                         
  -5   8   1         23.14         28.43         0.96 o                         
  -4   8   1         17.20         15.13         0.69 o                         
  -3   8   1         33.80         33.45         1.08 o                         
  -2   8   1         12.66         13.80         0.65 o                         
  -1   8   1          1.13          1.34         0.29 o                         
   0   8   1         20.49         20.83         0.90 o                         
   1   8   1         59.35         58.56         1.60 o                         
   2   8   1         25.15         25.11         0.90 o                         
   3   8   1         11.58         13.51         0.66 o                         
   4   8   1          8.58         10.33         0.61 o                         
   5   8   1          3.12          3.60         0.48 o                         
   6   8   1          0.40          0.23         0.22 o                         
   7   8   1         22.56         21.03         0.67 o                         
   8   8   1         21.27         22.19         0.65 o                         
   9   8   1         39.47         42.76         1.87 o                         
  10   8   1         20.35         22.26         1.22 o                         
  -7   9   1         48.61         53.00         2.25 o                         
  -6   9   1         10.44         11.03         0.84 o                         
  -5   9   1          2.27          2.50         0.61 o                         
  -4   9   1          4.60          7.08         0.56 o                         
  -3   9   1          1.22          2.21         0.45 o                         
  -2   9   1          2.56          3.15         0.46 o                         
  -1   9   1         50.13         45.44         1.52 o                         
   0   9   1         39.32         42.57         2.06 o                         
   1   9   1         30.97         23.86         0.93 o                         
   2   9   1          0.74         -0.09         0.26 o                         
   3   9   1         32.05         34.95         1.28 o                         
   4   9   1         32.24         36.02         1.68 o                         
   5   9   1          7.21          7.19         0.65 o                         
   6   9   1          1.56          1.50         0.37 o                         
 -17   0   2         20.31         21.41         1.50 o                         
 -16   0   2         99.01        100.86         4.31 o                         
 -15   0   2        119.57         99.02         3.33 o                         
 -14   0   2       1049.31       1054.78        32.03 o                         
 -13   0   2          0.34          1.90         0.70 o                         
 -12   0   2        619.33        609.28        13.04 o                         
 -11   0   2       1090.81       1076.54        22.72 o                         
 -10   0   2        481.39        521.61        14.04 o                         
  -9   0   2         17.48         14.65         1.00 o                         
  -8   0   2        872.40        834.79        23.71 o                         
  -7   0   2         26.73         23.05         1.53 o                         
  -5   0   2        269.24        289.76        10.97 o                         
  -4   0   2        554.55        543.67        20.01 o                         
  -3   0   2        135.75        130.21         5.70 o                         
  -2   0   2       3166.31       3175.00       195.38 o                         
  -1   0   2       4018.01       4034.56       103.51 o                         
   0   0   2       1612.90       1489.51        50.17 o                         
   1   0   2        555.80        506.02        12.99 o                         
   2   0   2       1119.00       1042.03        40.30 o                         
   3   0   2        530.31        490.70        12.64 o                         
   4   0   2        320.07        290.04        10.70 o                         
   5   0   2        342.59        311.99        11.64 o                         
   7   0   2        235.01        213.89         5.95 o                         
   8   0   2        169.86        164.86         7.04 o                         
   9   0   2        671.20        612.25        13.16 o                         
  10   0   2        494.92        443.58         8.29 o                         
  11   0   2         37.08         36.32         1.13 o                         
  12   0   2        190.32        194.12         4.44 o                         
  13   0   2         50.85         53.86         1.60 o                         
  14   0   2         28.68         27.65         1.66 o                         
  15   0   2         69.14         71.79         3.18 o                         
  16   0   2         35.26         31.80         1.78 o                         
 -19   1   2          3.24          2.15         0.65 o                         
 -18   1   2          0.68          1.31         0.56 o                         
 -17   1   2          0.26          0.54         0.42 o                         
 -16   1   2         31.44         33.89         2.43 o                         
 -15   1   2        308.53        312.36         6.91 o                         
 -14   1   2          6.27          9.55         0.95 o                         
 -13   1   2         69.20         71.80         1.70 o                         
 -12   1   2         32.64         34.62         0.97 o                         
 -11   1   2         45.62         48.47         1.15 o                         
 -10   1   2        249.72        255.31         4.45 o                         
  -9   1   2         50.91         50.73         1.51 o                         
  -8   1   2        135.87        152.56         3.12 o                         
  -7   1   2          0.71          0.21         0.35 o                         
  -6   1   2       2616.95       2601.61        54.51 o                         
  -4   1   2         96.93         90.42         2.11 o                         
  -3   1   2        418.21        381.35         8.12 o                         
  -2   1   2       1817.39       1774.33        54.28 o                         
  -1   1   2        344.01        310.62         7.62 o                         
   0   1   2        118.65        122.54         2.61 o                         
   3   1   2       5722.17       6113.04       110.60 o                         
   4   1   2       1455.67       1374.00        24.95 o                         
   5   1   2        333.39        326.75         6.08 o                         
   6   1   2         21.31         27.29         1.58 o                         
   7   1   2        534.56        560.30        11.07 o                         
   8   1   2        349.49        340.52         7.51 o                         
   9   1   2        424.89        378.07         5.85 o                         
  10   1   2       1076.63       1051.75        15.70 o                         
  11   1   2        126.93        127.93         2.18 o                         
  12   1   2          1.71          3.03         0.67 o                         
  13   1   2          5.51          7.43         0.58 o                         
  14   1   2          3.06          2.22         0.51 o                         
  15   1   2         12.74         13.70         0.79 o                         
  16   1   2         60.05         57.35         1.85 o                         
  17   1   2          3.83          2.90         1.03 o                         
 -19   2   2        101.78         94.32         3.66 o                         
 -18   2   2         55.52         50.14         1.59 o                         
 -17   2   2         19.18         20.09         0.89 o                         
 -16   2   2         64.25         64.66         2.17 o                         
 -15   2   2        347.04        327.18         9.97 o                         
 -14   2   2         65.60         50.00         1.62 o                         
 -13   2   2         28.81         32.55         1.13 o                         
 -12   2   2         97.66        101.16         3.34 o                         
 -11   2   2         30.04         30.66         0.97 o                         
 -10   2   2          5.87          5.53         0.62 o                         
  -9   2   2         78.95         80.57         2.05 o                         
  -8   2   2          2.80          3.91         1.40 o                         
  -7   2   2        214.74        190.63         3.88 o                         
  -6   2   2        167.26        165.21         3.29 o                         
  -5   2   2        536.57        508.35         9.44 o                         
  -4   2   2        242.34        236.24         5.19 o                         
  -3   2   2         92.97         90.88         2.62 o                         
  -2   2   2       1231.90       1075.26        20.64 o                         
  -1   2   2       1526.39       1414.17        25.73 o                         
   0   2   2        912.32        822.01        21.75 o                         
   1   2   2         47.49         45.97         0.95 o                         
   2   2   2        352.70        367.41         6.76 o                         
   3   2   2        295.88        304.61         8.15 o                         
   4   2   2       1046.59       1055.61        19.15 o                         
   5   2   2         41.91         43.96         1.01 o                         
   6   2   2       1308.13       1284.41        23.34 o                         
   7   2   2       3778.85       3762.46        78.51 o                         
   8   2   2       3098.02       3065.94        45.22 o                         
   9   2   2          5.03          5.81         0.52 o                         
  10   2   2          0.74          0.04         0.31 o                         
  11   2   2        744.19        788.09        11.86 o                         
  12   2   2        466.54        484.01         9.07 o                         
  13   2   2        108.54        114.24         2.16 o                         
  14   2   2          3.85          3.43         0.42 o                         
  15   2   2         26.80         26.25         1.55 o                         
  16   2   2         23.50         20.71         0.93 o                         
  17   2   2          6.11          3.88         0.59 o                         
 -18   3   2          0.04         -0.37         0.56 o                         
 -17   3   2          1.38          0.74         0.29 o                         
 -16   3   2         58.54         58.99         1.62 o                         
 -15   3   2        130.23        126.90         2.77 o                         
 -14   3   2         86.03         91.98         2.02 o                         
 -13   3   2          1.28          1.08         0.31 o                         
 -12   3   2          8.85          8.60         0.58 o                         
 -11   3   2         14.98         15.87         0.90 o                         
 -10   3   2         84.67         84.15         1.67 o                         
  -9   3   2        183.24        175.78         4.03 o                         
  -8   3   2         39.43         40.92         0.93 o                         
  -7   3   2         90.07         87.91         3.27 o                         
  -6   3   2        719.89        719.65        13.33 o                         
  -5   3   2        306.35        299.87         5.13 o                         
  -4   3   2        103.66         97.33         1.68 o                         
  -3   3   2         45.86         42.86         0.86 o                         
  -2   3   2        316.58        310.27         5.84 o                         
  -1   3   2        598.38        579.38        10.66 o                         
   0   3   2          0.65          1.33         0.25 o                         
   1   3   2       4470.74       4684.68        85.05 o                         
   2   3   2        746.96        744.19        13.61 o                         
   3   3   2         35.81         32.90         0.76 o                         
   4   3   2         12.91         17.71         0.68 o                         
   5   3   2        135.56        152.70         3.57 o                         
   6   3   2         82.09         81.83         2.18 o                         
   7   3   2         12.10         11.03         0.56 o                         
   8   3   2          0.35          0.51         0.25 o                         
   9   3   2        939.17        932.41        13.98 o                         
  10   3   2        132.77        130.15         2.22 o                         
  11   3   2        151.10        146.47         2.47 o                         
  12   3   2        169.77        167.02         2.75 o                         
  13   3   2        179.56        178.95         3.19 o                         
  14   3   2         54.30         49.12         1.40 o                         
  15   3   2         19.04         17.29         0.66 o                         
  16   3   2        150.95        135.96         3.09 o                         
  17   3   2          6.31          3.98         0.47 o                         
 -18   4   2          3.62          3.93         0.56 o                         
 -17   4   2          0.28          0.08         0.24 o                         
 -16   4   2        123.56        123.39         2.50 o                         
 -15   4   2         22.72         18.16         0.85 o                         
 -14   4   2         14.94         10.18         1.04 o                         
 -13   4   2          1.49          0.64         0.42 o                         
 -12   4   2         65.67         59.86         1.47 o                         
 -11   4   2         51.43         48.98         1.27 o                         
 -10   4   2          1.27          1.38         0.33 o                         
  -9   4   2         13.84         14.01         0.63 o                         
  -8   4   2         40.11         37.90         1.09 o                         
  -7   4   2        126.45        120.61         2.14 o                         
  -6   4   2          4.58          2.58         0.33 o                         
  -5   4   2          2.53          6.20         0.49 o                         
  -4   4   2        109.47        123.44         2.63 o                         
  -3   4   2        138.80        135.00         2.79 o                         
  -2   4   2          2.82         10.10         0.93 o                         
  -1   4   2        456.36        490.64         8.19 o                         
   0   4   2        825.40        877.80        14.40 o                         
   1   4   2         87.03         96.95         1.85 o                         
   2   4   2         12.16          9.94         0.62 o                         
   3   4   2        622.88        656.93        17.39 o                         
   4   4   2         93.68        102.06         2.15 o                         
   6   4   2          1.94          1.22         0.34 o                         
   7   4   2         13.03         12.61         0.53 o                         
   8   4   2         92.33         88.08         1.81 o                         
   9   4   2          4.40          3.79         0.44 o                         
  10   4   2          2.69          3.00         0.36 o                         
  11   4   2         11.73         12.15         0.55 o                         
  12   4   2         12.07         14.92         0.55 o                         
  13   4   2          0.10          0.14         0.26 o                         
  14   4   2          4.68          5.82         0.47 o                         
  15   4   2          3.88          4.59         0.41 o                         
  16   4   2         23.55         25.44         2.95 o                         
 -17   5   2          0.84          1.28         0.26 o                         
 -16   5   2          0.18          0.00         0.28 o                         
 -15   5   2         71.81         75.03         1.62 o                         
 -14   5   2          2.66          2.22         0.52 o                         
 -13   5   2         12.62         15.29         0.63 o                         
 -12   5   2         48.71         48.70         1.22 o                         
 -11   5   2        153.28        152.47         3.14 o                         
 -10   5   2         32.62         32.50         0.96 o                         
  -9   5   2          0.26          0.38         0.31 o                         
  -8   5   2         19.18         22.79         0.75 o                         
  -7   5   2         15.74         16.19         0.78 o                         
  -6   5   2        556.41        529.92         8.81 o                         
  -5   5   2         27.32         20.97         0.70 o                         
  -4   5   2        131.88        129.58         2.81 o                         
  -3   5   2        268.74        264.40         5.85 o                         
  -2   5   2         31.75         36.02         1.13 o                         
  -1   5   2         14.43         13.59         0.71 o                         
   0   5   2          9.54          5.21         0.56 o                         
   1   5   2         66.47         81.84         1.62 o                         
   2   5   2        820.49        848.43        15.57 o                         
   3   5   2        300.62        295.31         6.18 o                         
   4   5   2        408.26        406.59         6.84 o                         
   5   5   2        132.40        140.87         2.54 o                         
   6   5   2         27.11         25.11         0.87 o                         
   7   5   2        340.48        338.80         5.27 o                         
   8   5   2        677.42        681.06        10.30 o                         
   9   5   2         30.98         32.98         0.83 o                         
  10   5   2          0.35          0.35         0.23 o                         
  11   5   2         10.86          9.27         0.49 o                         
  12   5   2         27.42         24.78         0.64 o                         
  13   5   2          3.36          2.77         0.35 o                         
  14   5   2          5.69          4.31         0.36 o                         
  15   5   2          0.19          0.25         0.21 o                         
 -15   6   2          2.52          2.24         0.37 o                         
 -14   6   2          2.70          6.08         0.40 o                         
 -13   6   2          6.59          5.32         0.39 o                         
 -12   6   2          1.20          1.51         0.28 o                         
 -11   6   2          5.56          7.41         0.53 o                         
 -10   6   2          0.51          0.10         0.35 o                         
  -9   6   2          6.17          7.15         0.59 o                         
  -8   6   2        229.74        225.38         3.99 o                         
  -7   6   2         94.86         98.61         1.92 o                         
  -6   6   2         17.51         14.66         0.63 o                         
  -5   6   2         19.96         20.29         0.73 o                         
  -4   6   2         64.55         65.09         1.54 o                         
  -3   6   2         68.85         67.61         1.58 o                         
  -2   6   2          7.80          3.91         0.57 o                         
  -1   6   2         21.28         19.15         1.36 o                         
   0   6   2         52.20         53.22         1.55 o                         
   1   6   2        169.31        159.22         3.74 o                         
   2   6   2          4.45          6.67         0.68 o                         
   3   6   2         30.86         28.66         1.03 o                         
   4   6   2         22.63         29.10         0.91 o                         
   5   6   2         59.46         63.03         1.38 o                         
   6   6   2         45.38         41.75         1.02 o                         
   7   6   2         19.98         16.62         0.73 o                         
   8   6   2          1.50          2.89         0.35 o                         
   9   6   2         49.14         54.20         1.20 o                         
  10   6   2          6.59          5.78         0.38 o                         
  11   6   2         15.29         13.44         0.50 o                         
  12   6   2          0.47          0.52         0.23 o                         
  13   6   2          2.64          3.07         0.37 o                         
  14   6   2         13.98         15.53         0.63 o                         
 -13   7   2          6.04          4.58         0.93 o                         
 -12   7   2          0.03         -0.38         0.38 o                         
 -11   7   2          2.65          2.89         0.34 o                         
 -10   7   2         43.96         46.99         1.12 o                         
  -9   7   2         30.20         30.48         0.99 o                         
  -8   7   2          4.88          3.62         0.38 o                         
  -7   7   2         13.33         11.50         0.59 o                         
  -6   7   2         76.02         76.64         1.72 o                         
  -5   7   2        314.48        317.60         5.77 o                         
  -4   7   2         34.72         35.39         1.03 o                         
  -3   7   2          6.20          5.52         0.80 o                         
  -2   7   2          4.94          3.64         0.49 o                         
  -1   7   2          0.63          0.72         0.38 o                         
   0   7   2         26.04         22.64         1.17 o                         
   1   7   2         46.26         33.10         1.39 o                         
   2   7   2          1.03          1.24         0.37 o                         
   3   7   2         71.08         70.30         2.67 o                         
   4   7   2         77.89         78.68         3.25 o                         
   5   7   2         12.71         11.80         0.67 o                         
   6   7   2         16.71         19.94         0.90 o                         
   7   7   2         45.83         41.64         1.24 o                         
   8   7   2          1.02          2.33         0.45 o                         
   9   7   2         88.08         83.94         2.58 o                         
  10   7   2          0.98          1.28         0.31 o                         
  11   7   2         15.95         13.65         0.94 o                         
  12   7   2         13.72         11.64         1.17 o                         
  -9   8   2         73.49         77.80         2.32 o                         
  -8   8   2         17.94         18.12         1.08 o                         
  -7   8   2         54.57         57.68         1.88 o                         
  -6   8   2         80.00         76.26         1.91 o                         
  -5   8   2         39.29         41.24         1.53 o                         
  -4   8   2          0.87          1.01         0.35 o                         
  -3   8   2         35.50         36.43         1.06 o                         
  -2   8   2         15.55         16.43         0.92 o                         
  -1   8   2         48.19         44.85         1.31 o                         
   0   8   2         20.65         18.16         0.75 o                         
   1   8   2         16.89         13.77         0.73 o                         
   2   8   2         84.62         83.52         2.11 o                         
   3   8   2         42.41         37.30         1.15 o                         
   4   8   2          0.37          0.90         0.96 o                         
   5   8   2         11.69         14.11         0.62 o                         
   6   8   2         19.23         19.65         0.71 o                         
   7   8   2          0.48          0.40         0.22 o                         
   8   8   2          0.07         -0.21         0.26 o                         
   9   8   2          6.77          5.70         0.75 o                         
  -6   9   2         84.90         91.48         3.56 o                         
  -5   9   2         42.61         48.19         2.06 o                         
  -4   9   2         47.97         49.32         2.15 o                         
  -3   9   2         12.72         12.91         0.79 o                         
  -2   9   2          1.22          1.60         0.89 o                         
  -1   9   2          0.19          0.42         0.26 o                         
   0   9   2          7.99          8.30         0.58 o                         
   1   9   2         50.03         52.90         1.65 o                         
   2   9   2          3.41          1.22         0.47 o                         
   3   9   2         44.17         40.34         1.97 o                         
   4   9   2         67.15         69.62         1.99 o                         
   5   9   2         14.97         16.01         0.69 o                         
 -19   1   3         43.52         35.84         1.68 o                         
 -18   1   3         27.48         24.88         1.40 o                         
 -17   1   3          5.62          6.22         0.93 o                         
 -16   1   3          0.38          0.94         0.38 o                         
 -15   1   3         42.01         45.94         1.46 o                         
 -14   1   3          4.88          6.02         0.62 o                         
 -13   1   3         99.74        110.27         2.17 o                         
 -12   1   3          8.64          9.61         0.61 o                         
 -11   1   3         63.06         67.01         1.46 o                         
 -10   1   3        207.48        231.83         6.41 o                         
  -9   1   3         55.56         67.63         1.87 o                         
  -8   1   3        264.10        272.24         6.07 o                         
  -7   1   3       1589.28       1576.65        25.67 o                         
  -6   1   3        205.68        194.17         5.69 o                         
  -5   1   3         40.22         37.47         1.36 o                         
  -4   1   3       1062.62        938.34        17.14 o                         
  -3   1   3       1006.74        936.37        24.89 o                         
  -2   1   3         87.40         76.47         1.53 o                         
  -1   1   3         61.89         73.25         1.56 o                         
   0   1   3          2.85          4.86         0.47 o                         
   1   1   3        113.97        116.71         5.83 o                         
   2   1   3        267.77        232.38         6.18 o                         
   3   1   3        133.62        131.23         4.51 o                         
   4   1   3        227.92        233.71         5.07 o                         
   5   1   3        139.51        146.09         2.85 o                         
   6   1   3         13.42         15.65         1.64 o                         
   8   1   3         30.92         25.95         0.83 o                         
   9   1   3        232.97        210.22         3.11 o                         
  10   1   3         18.43         10.40         0.58 o                         
  11   1   3         55.82         55.77         1.15 o                         
  12   1   3         24.45         25.55         0.74 o                         
  13   1   3          0.93          1.16         0.29 o                         
  14   1   3         13.97         14.80         0.81 o                         
  15   1   3         56.55         52.35         1.26 o                         
  16   1   3         74.17         72.74         3.09 o                         
  17   1   3         16.89         18.23         1.22 o                         
 -19   2   3          8.05          6.64         0.75 o                         
 -18   2   3          7.38          7.95         0.63 o                         
 -17   2   3          6.41          7.78         0.63 o                         
 -16   2   3          0.07          0.33         0.35 o                         
 -15   2   3         24.17         27.73         1.53 o                         
 -14   2   3        104.50        124.76         3.04 o                         
 -13   2   3         11.32          8.86         0.70 o                         
 -12   2   3         53.45         59.17         2.25 o                         
 -11   2   3         44.31         44.04         1.18 o                         
 -10   2   3         13.74         12.51         0.70 o                         
  -9   2   3          1.55          2.23         0.49 o                         
  -8   2   3         14.64         13.52         0.81 o                         
  -7   2   3        246.88        266.06         5.25 o                         
  -6   2   3       7764.64       8399.28       168.20 o                         
  -5   2   3        136.35        136.77         2.78 o                         
  -4   2   3        366.05        364.40         7.91 o                         
  -3   2   3       1279.56       1246.72        29.94 o                         
  -2   2   3       1703.66       1706.93        35.84 o                         
  -1   2   3        272.35        262.54         8.87 o                         
   0   2   3        264.57        266.18         5.46 o                         
   1   2   3          1.20          0.70         0.20 o                         
   2   2   3        900.29        803.72        20.87 o                         
   3   2   3        182.70        181.27         7.24 o                         
   4   2   3          4.40          3.57         0.52 o                         
   5   2   3        336.17        335.38         7.41 o                         
   6   2   3       1202.74       1202.97        33.69 o                         
   7   2   3        828.55        786.39        10.94 o                         
   8   2   3         56.16         48.71         1.04 o                         
   9   2   3         72.70         82.67         1.52 o                         
  10   2   3        329.93        331.41         6.90 o                         
  11   2   3          7.43          7.32         0.56 o                         
  12   2   3          3.90          4.93         0.47 o                         
  13   2   3          1.27          1.14         0.29 o                         
  14   2   3          6.56          5.95         0.60 o                         
  15   2   3          9.46         10.00         0.79 o                         
  16   2   3          1.66          1.07         0.40 o                         
  17   2   3         68.69         72.39         2.90 o                         
 -18   3   3         54.54         53.50         1.65 o                         
 -17   3   3         13.63         14.12         0.66 o                         
 -16   3   3         60.22         61.88         1.69 o                         
 -15   3   3         35.90         38.19         1.40 o                         
 -14   3   3        375.81        394.35         7.46 o                         
 -13   3   3          0.00          0.25         0.32 o                         
 -12   3   3          3.64          3.39         0.48 o                         
 -11   3   3          6.38          6.56         0.58 o                         
 -10   3   3         77.38         78.80         1.58 o                         
  -9   3   3         31.29         31.69         0.85 o                         
  -8   3   3        275.50        274.97         4.71 o                         
  -7   3   3       1307.56       1251.02        52.56 o                         
  -6   3   3         71.32         69.92         1.66 o                         
  -5   3   3          4.78          7.14         0.64 o                         
  -4   3   3        186.72        195.04         3.44 o                         
  -3   3   3         13.52         13.41         0.50 o                         
  -2   3   3        434.04        433.05         8.08 o                         
  -1   3   3        240.70        234.60         4.51 o                         
   0   3   3        298.39        309.32         5.83 o                         
   1   3   3       2196.35       2139.08        42.18 o                         
   2   3   3          4.83          5.74         0.56 o                         
   3   3   3        324.92        285.85         7.76 o                         
   4   3   3        479.81        533.84        14.09 o                         
   5   3   3        164.00        148.73         6.76 o                         
   6   3   3         60.57         72.64         1.34 o                         
   7   3   3        266.30        280.99         4.40 o                         
   8   3   3        154.32        171.72         2.80 o                         
   9   3   3        154.40        161.95         2.96 o                         
  10   3   3        754.10        743.44        11.22 o                         
  11   3   3        229.30        237.73         3.81 o                         
  12   3   3         92.34         96.62         1.89 o                         
  13   3   3          0.03          0.26         0.24 o                         
  14   3   3         37.14         33.31         0.82 o                         
  15   3   3         26.56         23.00         0.69 o                         
  16   3   3          0.74          1.87         0.56 o                         
  17   3   3          9.19         11.97         0.75 o                         
 -18   4   3          0.05         -0.26         0.26 o                         
 -17   4   3         20.70         20.73         0.84 o                         
 -16   4   3         40.60         37.76         1.13 o                         
 -15   4   3          3.91          2.49         0.36 o                         
 -14   4   3        250.85        292.45        14.38 o                         
 -13   4   3          6.61         10.59         0.57 o                         
 -12   4   3        348.21        344.27         6.55 o                         
 -11   4   3        521.57        530.37         8.86 o                         
 -10   4   3        352.57        375.33         6.38 o                         
  -9   4   3         67.64         70.13         1.46 o                         
  -8   4   3         92.21         92.58         1.93 o                         
  -7   4   3       1323.67       1218.51        19.87 o                         
  -6   4   3        928.56        859.52        15.76 o                         
  -5   4   3       1123.56       1102.43        18.13 o                         
  -4   4   3        478.15        504.01         9.47 o                         
  -3   4   3        134.42        143.85         2.97 o                         
  -2   4   3          0.00          0.22         0.38 o                         
  -1   4   3        360.49        375.55         7.10 o                         
   0   4   3        966.67        992.42        16.28 o                         
   1   4   3        282.95        245.17         6.81 o                         
   2   4   3        169.89        174.84        19.85 o                         
   3   4   3          0.20          0.05         0.39 o                         
   4   4   3         25.80         28.06         0.86 o                         
   5   4   3        103.95        101.02         1.77 o                         
   6   4   3         45.16         40.73         0.90 o                         
   7   4   3         26.77         27.58         0.74 o                         
   8   4   3         40.50         44.37         0.97 o                         
   9   4   3          0.59          0.91         0.26 o                         
  10   4   3         27.16         28.91         0.75 o                         
  11   4   3        453.63        475.87         7.29 o                         
  12   4   3        268.03        273.81         5.17 o                         
  13   4   3         21.29         21.31         0.63 o                         
  14   4   3         82.88         76.23         2.32 o                         
  15   4   3        311.33        279.18         5.20 o                         
  16   4   3        158.93        134.97         5.17 o                         
 -17   5   3          2.39          1.83         0.40 o                         
 -16   5   3         16.82         15.97         0.69 o                         
 -15   5   3          0.11          0.53         0.36 o                         
 -14   5   3        143.05        132.52         2.68 o                         
 -13   5   3         16.47         14.16         1.16 o                         
 -12   5   3         23.55         24.44         0.79 o                         
 -11   5   3         27.50         29.10         1.07 o                         
 -10   5   3         12.11         12.10         0.59 o                         
  -9   5   3          3.65          3.11         0.48 o                         
  -8   5   3        308.58        296.62         7.59 o                         
  -7   5   3        337.65        332.86         6.47 o                         
  -6   5   3          0.28          0.33         0.31 o                         
  -5   5   3          0.05          0.72         0.33 o                         
  -4   5   3         31.88         31.83         0.86 o                         
  -3   5   3         53.95         56.56         1.70 o                         
  -2   5   3        101.62        110.07         2.83 o                         
  -1   5   3         16.23         19.85         0.84 o                         
   0   5   3         74.48         76.46         1.72 o                         
   1   5   3        338.21        332.06         7.37 o                         
   2   5   3         83.29         72.52         1.83 o                         
   3   5   3        270.22        269.70         4.66 o                         
   4   5   3          0.24         -0.11         0.31 o                         
   5   5   3         26.50         25.26         0.72 o                         
   6   5   3         21.36         19.61         0.64 o                         
   7   5   3          2.70          5.69         0.67 o                         
   8   5   3         15.35         17.79         0.60 o                         
   9   5   3          9.31          8.81         0.60 o                         
  10   5   3        274.27        281.49         4.42 o                         
  11   5   3          8.18          6.79         0.44 o                         
  12   5   3          9.05          8.12         0.41 o                         
  13   5   3          1.82          1.18         0.23 o                         
  14   5   3         10.31         11.76         0.50 o                         
  15   5   3          0.27          0.38         0.19 o                         
 -15   6   3         32.82         31.38         1.54 o                         
 -14   6   3         15.29         17.34         0.67 o                         
 -13   6   3         16.33         21.87         0.80 o                         
 -12   6   3          0.14          0.31         0.24 o                         
 -11   6   3         10.76         10.67         0.55 o                         
 -10   6   3          1.23          1.84         0.31 o                         
  -9   6   3         65.79         61.71         1.58 o                         
  -8   6   3        231.46        230.16         4.85 o                         
  -7   6   3          0.38          0.90         0.31 o                         
  -6   6   3       1229.93       1208.14        19.74 o                         
  -5   6   3        288.34        264.60         4.22 o                         
  -4   6   3        336.28        344.79         5.88 o                         
  -3   6   3        159.15        163.48         3.32 o                         
  -2   6   3         64.47         69.07         1.87 o                         
  -1   6   3         19.70         18.48         0.87 o                         
   0   6   3         21.47         15.22         0.92 o                         
   1   6   3          0.46          2.96         0.47 o                         
   2   6   3        199.85        175.58         3.52 o                         
   3   6   3         15.84         17.84         0.76 o                         
   4   6   3         58.73         64.29         1.40 o                         
   5   6   3          8.41          8.62         0.52 o                         
   6   6   3         66.73         67.25         1.42 o                         
   7   6   3        199.73        189.97         3.19 o                         
   8   6   3         74.64         70.20         1.32 o                         
   9   6   3          2.06          1.28         0.24 o                         
  10   6   3         20.79         21.04         0.55 o                         
  11   6   3         34.78         30.96         0.68 o                         
  12   6   3         12.68         10.59         0.46 o                         
  13   6   3          9.67          7.52         0.79 o                         
 -13   7   3         13.06         13.46         0.94 o                         
 -12   7   3         15.84         16.29         0.81 o                         
 -11   7   3         11.92         11.59         0.79 o                         
 -10   7   3          1.60          0.87         0.39 o                         
  -9   7   3          0.44          0.84         0.38 o                         
  -8   7   3        121.57        133.93         3.56 o                         
  -7   7   3         38.35         38.55         1.28 o                         
  -6   7   3          4.46          5.03         0.56 o                         
  -5   7   3         52.72         49.06         1.40 o                         
  -4   7   3          0.44          0.77         0.32 o                         
  -3   7   3         28.01         26.89         0.90 o                         
  -2   7   3         11.01         10.41         0.68 o                         
  -1   7   3         94.51        103.42         3.79 o                         
   0   7   3         99.78        107.78         2.65 o                         
   1   7   3         44.93         42.26         1.33 o                         
   2   7   3         63.49         66.91         1.80 o                         
   3   7   3          6.92          8.03         0.62 o                         
   4   7   3          3.23          4.72         0.54 o                         
   5   7   3          4.74          3.82         0.55 o                         
   6   7   3          3.97          5.41         0.50 o                         
   7   7   3          2.11          2.63         0.44 o                         
   8   7   3         16.96         18.07         0.94 o                         
   9   7   3         17.75         19.73         0.93 o                         
  10   7   3         38.67         31.37         1.22 o                         
  11   7   3          0.01         -0.28         0.28 o                         
  -9   8   3         28.00         27.59         1.59 o                         
  -8   8   3          3.78          5.48         0.74 o                         
  -7   8   3        123.24        124.35         3.54 o                         
  -6   8   3         10.95          9.54         0.89 o                         
  -5   8   3        120.13        123.72         2.92 o                         
  -4   8   3         19.80         22.31         0.85 o                         
  -3   8   3         17.85         17.44         0.66 o                         
  -2   8   3         33.72         33.79         0.91 o                         
  -1   8   3          0.14          0.83         0.27 o                         
   0   8   3         75.29         69.61         1.82 o                         
   1   8   3          4.60          4.16         0.50 o                         
   2   8   3        148.22        140.99         3.30 o                         
   3   8   3          3.53          3.08         0.48 o                         
   4   8   3         50.09         46.63         1.58 o                         
   5   8   3          2.99          1.62         0.34 o                         
   6   8   3          0.68          0.01         0.28 o                         
   7   8   3         10.12          9.10         0.51 o                         
   8   8   3          0.05          0.47         0.37 o                         
   9   8   3          2.84          1.68         0.56 o                         
  -6   9   3          0.15          0.28         0.37 o                         
  -5   9   3         13.09         11.69         0.84 o                         
  -4   9   3          0.41         -0.19         0.37 o                         
  -3   9   3         17.15         18.42         1.22 o                         
  -2   9   3          0.18          0.70         0.29 o                         
  -1   9   3          1.20          1.39         0.36 o                         
   0   9   3          2.19          2.80         0.43 o                         
   1   9   3         10.35         10.67         0.56 o                         
   2   9   3          9.67         12.02         0.63 o                         
   3   9   3          4.60          5.29         0.46 o                         
   4   9   3          6.53          7.05         0.49 o                         
 -18   0   4          9.76          9.07         1.03 o                         
 -17   0   4         38.57         40.88         2.15 o                         
 -16   0   4         42.11         50.79         2.53 o                         
 -15   0   4        115.62        128.62         5.81 o                         
 -14   0   4        377.55        398.12        14.55 o                         
 -13   0   4        207.66        200.67         4.62 o                         
 -12   0   4        184.91        202.29         4.62 o                         
 -11   0   4        117.46        136.19         3.25 o                         
 -10   0   4        169.14        183.69        10.84 o                         
  -9   0   4        315.40        311.80         8.59 o                         
  -8   0   4        264.45        263.26        10.08 o                         
  -7   0   4         14.49         11.51         0.83 o                         
  -6   0   4         15.16         14.79         1.22 o                         
  -5   0   4       3675.19       4040.31       147.34 o                         
  -4   0   4        205.64        210.59         5.73 o                         
  -3   0   4        498.24        422.23        30.93 o                         
  -2   0   4        913.70        800.89        36.23 o                         
  -1   0   4         34.47         36.05         1.13 o                         
   0   0   4       2425.19       2435.37        62.60 o                         
   1   0   4       1305.85       1241.81        31.82 o                         
   2   0   4       4104.51       4170.04       132.31 o                         
   3   0   4       5033.70       5081.60       130.20 o                         
   4   0   4       1240.97       1707.64        61.90 o                         
   5   0   4        358.44        374.27        13.88 o                         
   6   0   4         38.41         45.56         2.34 o                         
   7   0   4        199.49        209.34         7.26 o                         
   8   0   4        363.62        366.05         6.89 o                         
   9   0   4          0.26          0.54         0.48 o                         
  10   0   4        664.80        651.38        12.08 o                         
  11   0   4        419.78        406.44         7.66 o                         
  12   0   4         94.78         98.92         2.16 o                         
  13   0   4         86.94         85.77         2.20 o                         
  14   0   4          9.50          8.60         0.82 o                         
  15   0   4         21.92         21.59         1.02 o                         
  16   0   4         36.43         34.71         1.87 o                         
 -19   1   4          7.57          8.23         0.84 o                         
 -18   1   4          1.32          1.40         0.56 o                         
 -17   1   4         14.62         13.93         0.82 o                         
 -16   1   4          0.21          1.40         0.40 o                         
 -15   1   4         17.68         21.19         0.82 o                         
 -14   1   4        801.22        812.97        15.00 o                         
 -13   1   4        621.59        609.81        10.16 o                         
 -12   1   4        299.63        310.50         5.33 o                         
 -11   1   4        149.18        142.08         2.62 o                         
 -10   1   4        121.62        125.99         2.44 o                         
  -9   1   4        700.99        732.88        22.26 o                         
  -8   1   4        364.08        378.28         8.30 o                         
  -7   1   4          8.55          5.36         0.42 o                         
  -6   1   4         21.38         30.84         0.73 o                         
  -5   1   4        275.57        279.81         5.04 o                         
  -4   1   4          3.78          2.42         0.36 o                         
  -3   1   4         25.79         31.40         0.90 o                         
  -2   1   4        498.92        478.79        10.17 o                         
  -1   1   4        753.69        655.39        31.68 o                         
   0   1   4          1.44          1.12         0.47 o                         
   1   1   4       1051.55        909.74        78.08 o                         
   2   1   4        109.11        103.48         2.95 o                         
   3   1   4         16.61         14.40         0.76 o                         
   4   1   4         96.88         88.84         2.68 o                         
   5   1   4         22.15         22.29         3.93 o                         
   6   1   4          4.45          4.49         1.40 o                         
   7   1   4         28.96         34.06         1.08 o                         
   8   1   4        144.32        145.92         2.25 o                         
   9   1   4        101.42        102.26         1.68 o                         
  10   1   4        478.91        473.53         6.72 o                         
  11   1   4        104.52         93.95         1.56 o                         
  12   1   4        281.19        296.34         4.65 o                         
  13   1   4          0.38          0.76         0.41 o                         
  14   1   4          0.49          0.35         0.30 o                         
  15   1   4          0.52          0.16         0.29 o                         
  16   1   4          1.21          1.87         0.84 o                         
 -19   2   4         52.30         47.64         2.06 o                         
 -18   2   4         48.79         42.57         1.22 o                         
 -17   2   4          1.06          0.62         0.35 o                         
 -16   2   4         61.27         58.96         3.38 o                         
 -15   2   4         60.44         60.82         1.69 o                         
 -14   2   4          0.62          1.27         0.39 o                         
 -13   2   4        187.69        182.16         4.26 o                         
 -12   2   4         30.68         32.58         1.17 o                         
 -11   2   4         17.58         18.03         1.34 o                         
 -10   2   4         65.28         65.01         1.55 o                         
  -9   2   4         31.04         32.08         1.17 o                         
  -8   2   4         14.57         13.58         0.89 o                         
  -7   2   4         38.36         32.01         1.30 o                         
  -6   2   4         32.28         35.30         1.06 o                         
  -5   2   4        366.54        337.59         5.80 o                         
  -4   2   4        258.67        252.60         5.16 o                         
  -3   2   4        156.34        145.02         2.94 o                         
  -2   2   4        377.23        354.20         6.30 o                         
  -1   2   4        103.52         94.32         1.88 o                         
   0   2   4          7.29          6.29         1.40 o                         
   1   2   4        143.94        132.65         3.09 o                         
   2   2   4       1123.88       1106.85        23.33 o                         
   3   2   4       2553.71       2582.39        53.97 o                         
   5   2   4         39.33         37.26         1.53 o                         
   6   2   4          1.67          0.88         0.32 o                         
   7   2   4        149.07        151.52         2.31 o                         
   8   2   4        273.07        279.05         4.06 o                         
   9   2   4         10.70          6.36         0.63 o                         
  10   2   4        464.11        473.91         7.95 o                         
  11   2   4        310.51        308.23         5.30 o                         
  12   2   4         21.20         21.98         0.71 o                         
  13   2   4         18.95         20.67         0.76 o                         
  14   2   4          1.03          1.41         0.26 o                         
  15   2   4          0.61          0.13         0.24 o                         
  16   2   4         16.75         16.83         1.59 o                         
 -18   3   4         18.43         17.55         0.76 o                         
 -17   3   4          0.00          0.20         0.40 o                         
 -16   3   4         10.65         11.62         0.91 o                         
 -15   3   4         17.73         19.06         0.84 o                         
 -14   3   4        659.21        645.16        10.73 o                         
 -13   3   4        136.17        109.22         2.15 o                         
 -12   3   4          4.98          6.32         0.69 o                         
 -11   3   4         13.61         18.21         0.67 o                         
 -10   3   4         49.79         52.60         1.19 o                         
  -9   3   4         31.20         27.92         0.79 o                         
  -8   3   4         11.25         14.38         0.65 o                         
  -7   3   4        399.29        385.40         8.04 o                         
  -6   3   4         49.64         40.58         1.15 o                         
  -5   3   4        266.99        294.63         5.10 o                         
  -4   3   4         79.61         79.81         1.62 o                         
  -3   3   4        450.81        452.13         8.44 o                         
  -2   3   4        569.12        593.94        11.01 o                         
  -1   3   4        165.25        182.02         3.22 o                         
   0   3   4          6.00          3.80         0.54 o                         
   1   3   4        207.19        207.85        10.29 o                         
   2   3   4       1192.65       1215.00        44.19 o                         
   3   3   4        249.30        254.56         7.04 o                         
   4   3   4        176.96        180.65         6.21 o                         
   5   3   4         61.32         61.63         1.22 o                         
   6   3   4          8.03          7.66         0.49 o                         
   7   3   4         11.89         10.85         0.60 o                         
   8   3   4          2.86          2.64         0.48 o                         
   9   3   4         39.12         40.39         0.95 o                         
  10   3   4        774.77        805.51        13.29 o                         
  11   3   4         62.55         63.45         1.37 o                         
  12   3   4        128.35        127.82         2.36 o                         
  13   3   4         54.65         54.73         1.15 o                         
  14   3   4        162.01        159.34         2.79 o                         
  15   3   4        111.56        103.71         2.38 o                         
  16   3   4         36.09         32.10         1.50 o                         
 -18   4   4          5.01          4.77         0.65 o                         
 -17   4   4          2.19          2.35         0.44 o                         
 -16   4   4          1.09          0.67         0.25 o                         
 -15   4   4          7.46          7.90         0.58 o                         
 -14   4   4          9.84          5.37         0.50 o                         
 -13   4   4          0.00          0.31         0.27 o                         
 -12   4   4         26.02         28.19         0.92 o                         
 -11   4   4         26.14         21.85         0.71 o                         
 -10   4   4         24.83         19.89         0.68 o                         
  -9   4   4         10.63          8.35         0.52 o                         
  -8   4   4         13.82         13.63         0.57 o                         
  -7   4   4         91.88         80.65         1.80 o                         
  -6   4   4         45.10         47.48         1.19 o                         
  -5   4   4         73.10         85.51         1.71 o                         
  -4   4   4        273.05        284.61         5.47 o                         
  -3   4   4         20.79         22.64         0.78 o                         
  -2   4   4         21.90         20.57         0.99 o                         
  -1   4   4          6.82          7.57         0.84 o                         
   0   4   4         53.15         45.49         2.15 o                         
   1   4   4        319.65        300.92         8.34 o                         
   2   4   4         17.37         29.56         0.83 o                         
   3   4   4        517.81        545.09         8.25 o                         
   4   4   4         22.50         27.69         0.70 o                         
   5   4   4         20.73         20.27         0.79 o                         
   6   4   4         30.24         26.58         0.72 o                         
   7   4   4         17.10         17.61         0.60 o                         
   8   4   4          0.07          0.13         0.25 o                         
   9   4   4          5.25          5.44         0.45 o                         
  10   4   4        157.75        162.82         2.70 o                         
  11   4   4        210.92        224.35         3.92 o                         
  12   4   4         20.43         22.38         0.65 o                         
  13   4   4          3.45          2.02         0.27 o                         
  14   4   4          7.91          5.53         0.38 o                         
  15   4   4         17.42         12.68         0.65 o                         
 -17   5   4          2.41          1.86         0.36 o                         
 -16   5   4         11.19         11.60         0.69 o                         
 -15   5   4         71.67         72.57         1.83 o                         
 -14   5   4         31.53         27.11         0.80 o                         
 -13   5   4          8.70          5.28         0.67 o                         
 -12   5   4          9.31          8.66         0.69 o                         
 -11   5   4         89.35         92.92         1.94 o                         
 -10   5   4         33.54         34.90         0.92 o                         
  -9   5   4         35.93         35.50         0.92 o                         
  -8   5   4        203.60        215.24         4.62 o                         
  -7   5   4         24.83         30.68         0.92 o                         
  -6   5   4        824.47        812.90        18.48 o                         
  -5   5   4        242.81        248.93         4.31 o                         
  -4   5   4        426.47        425.36         7.14 o                         
  -3   5   4        387.41        388.82         7.32 o                         
  -2   5   4         64.37         67.02         1.80 o                         
  -1   5   4          0.83          0.82         0.32 o                         
   0   5   4         34.87         35.56         1.17 o                         
   1   5   4         54.53         49.92         1.27 o                         
   2   5   4          7.64          9.66         0.55 o                         
   3   5   4        306.77        303.99         4.76 o                         
   4   5   4         19.60         14.45         0.93 o                         
   5   5   4         97.09         96.13         1.93 o                         
   6   5   4          5.55          6.74         0.51 o                         
   7   5   4         65.25         67.96         1.31 o                         
   8   5   4         33.15         37.12         0.95 o                         
   9   5   4         18.22         17.83         0.58 o                         
  10   5   4          1.26          0.92         0.28 o                         
  11   5   4         11.31         10.06         0.52 o                         
  12   5   4          5.01          3.89         0.33 o                         
  13   5   4          0.02          0.25         0.19 o                         
  14   5   4         17.31         14.59         0.84 o                         
 -15   6   4          0.42         -0.18         0.24 o                         
 -14   6   4         13.27         15.17         1.73 o                         
 -13   6   4          2.74          1.69         0.75 o                         
 -12   6   4          0.94          1.43         0.38 o                         
 -11   6   4          3.00          4.41         0.49 o                         
 -10   6   4          1.90          1.42         0.27 o                         
  -9   6   4         32.74         30.72         0.85 o                         
  -8   6   4          5.66          4.81         0.47 o                         
  -7   6   4         27.41         27.33         0.78 o                         
  -6   6   4          3.43          5.26         0.55 o                         
  -5   6   4         96.29         99.31         1.95 o                         
  -4   6   4        270.88        269.75         4.71 o                         
  -3   6   4          4.43          5.30         0.63 o                         
  -2   6   4         15.71         14.49         0.89 o                         
  -1   6   4          0.47          0.19         0.43 o                         
   0   6   4          1.63          1.24         0.36 o                         
   1   6   4         16.87         18.34         0.75 o                         
   2   6   4        221.26        205.63         3.64 o                         
   3   6   4        113.99        124.58         3.02 o                         
   4   6   4         72.93         75.68         1.58 o                         
   5   6   4         76.51         79.56         1.66 o                         
   6   6   4         36.15         39.98         1.33 o                         
   7   6   4          2.05          4.08         0.41 o                         
   8   6   4          2.91          2.14         0.40 o                         
   9   6   4          0.03          0.23         0.20 o                         
  10   6   4         62.45         61.39         1.14 o                         
  11   6   4          2.20          2.70         0.51 o                         
  12   6   4          0.01         -0.23         0.23 o                         
 -13   7   4         15.49         15.80         1.03 o                         
 -12   7   4         16.40         15.42         0.81 o                         
 -11   7   4         28.58         32.07         1.54 o                         
 -10   7   4         22.05         26.61         1.14 o                         
  -9   7   4          7.00          8.50         0.66 o                         
  -8   7   4         26.80         23.80         0.83 o                         
  -7   7   4        438.87        461.85        11.07 o                         
  -6   7   4         25.07         22.87         0.91 o                         
  -5   7   4         55.78         61.13         1.47 o                         
  -4   7   4         84.60         84.14         1.88 o                         
  -3   7   4        231.82        249.00        10.30 o                         
  -2   7   4        198.29        209.80         5.32 o                         
  -1   7   4          0.20          0.16         0.32 o                         
   0   7   4        188.30        180.79         4.17 o                         
   1   7   4        106.60        112.56         2.76 o                         
   2   7   4         87.90         92.97         2.47 o                         
   3   7   4        146.38        137.30         4.11 o                         
   4   7   4          9.10          7.89         0.82 o                         
   5   7   4          6.32          6.22         0.62 o                         
   6   7   4         14.75         11.94         0.61 o                         
   7   7   4         11.64          8.86         0.55 o                         
   8   7   4          4.00          4.48         0.64 o                         
   9   7   4          4.63          5.92         0.52 o                         
  10   7   4          0.00          0.02         0.28 o                         
 -11   8   4         89.07         91.82         3.56 o                         
  -8   8   4          9.16          9.07         1.12 o                         
  -7   8   4          0.42          0.09         0.56 o                         
  -6   8   4          2.84          3.36         0.84 o                         
  -5   8   4         31.77         26.31         1.14 o                         
  -4   8   4        128.98        129.77         2.60 o                         
  -3   8   4          6.18          6.51         0.53 o                         
  -2   8   4         32.73         35.12         0.93 o                         
  -1   8   4          6.90          6.46         0.47 o                         
   0   8   4          0.89          1.36         0.33 o                         
   1   8   4          5.77          8.61         0.66 o                         
   2   8   4        112.22        106.50         3.77 o                         
   3   8   4          8.73          8.65         0.56 o                         
   4   8   4         57.59         56.93         1.85 o                         
   5   8   4          4.14          4.58         0.93 o                         
   6   8   4         25.99         27.43         0.85 o                         
   7   8   4         57.11         57.15         2.01 o                         
   8   8   4         11.42          9.75         0.65 o                         
  -5   9   4         20.69         19.36         1.12 o                         
  -4   9   4          0.50          2.06         0.65 o                         
  -3   9   4          0.26          0.65         0.37 o                         
  -2   9   4          5.01          3.18         0.56 o                         
  -1   9   4          0.76          0.30         0.31 o                         
   0   9   4         18.91         17.59         0.73 o                         
   1   9   4         17.74         22.17         0.82 o                         
   2   9   4          3.42          5.07         0.89 o                         
   3   9   4         51.93         54.60         1.59 o                         
 -19   1   5          2.74          2.06         0.75 o                         
 -18   1   5          7.27          7.29         0.93 o                         
 -17   1   5         16.56         16.26         0.76 o                         
 -16   1   5         33.80         34.17         1.45 o                         
 -15   1   5         19.37         19.40         0.79 o                         
 -14   1   5          9.00          9.86         0.80 o                         
 -13   1   5         38.43         40.49         1.05 o                         
 -12   1   5        210.57        230.80         4.08 o                         
 -11   1   5        403.38        433.88         7.32 o                         
 -10   1   5         44.37         44.73         1.11 o                         
  -9   1   5         37.96         41.47         1.33 o                         
  -8   1   5        143.53        164.26         3.88 o                         
  -7   1   5        311.22        360.10         6.89 o                         
  -6   1   5        775.87        845.81        12.73 o                         
  -5   1   5        263.22        307.08         6.24 o                         
  -4   1   5       2641.06       2547.43        65.22 o                         
  -3   1   5        418.98        404.90        10.73 o                         
  -2   1   5         50.66         57.19         1.57 o                         
  -1   1   5        656.20        672.26        14.18 o                         
   0   1   5       1008.83       1009.47        26.04 o                         
   1   1   5        686.31        679.34        17.63 o                         
   2   1   5         61.78         57.51         1.89 o                         
   3   1   5          0.14          0.28         0.42 o                         
   4   1   5        142.69        126.38         5.35 o                         
   5   1   5         29.09         29.00         2.06 o                         
   6   1   5         38.28         36.90         0.86 o                         
   7   1   5        127.43        127.32         1.99 o                         
   8   1   5        130.64        137.67         2.15 o                         
   9   1   5         54.74         56.61         1.18 o                         
  10   1   5          3.64          3.77         0.38 o                         
  11   1   5          0.00          0.17         0.26 o                         
  12   1   5         33.04         33.68         0.76 o                         
  13   1   5          3.29          2.16         0.38 o                         
  14   1   5          3.24          4.46         0.37 o                         
  15   1   5          0.00         -0.02         0.31 o                         
  16   1   5          1.16          1.22         0.56 o                         
 -19   2   5          4.00          4.86         0.65 o                         
 -18   2   5          2.56          2.68         0.67 o                         
 -17   2   5          0.15         -0.18         0.31 o                         
 -16   2   5          1.77          1.64         0.34 o                         
 -15   2   5          4.06          5.14         0.62 o                         
 -14   2   5         91.95         96.09         2.46 o                         
 -13   2   5          2.41          2.02         0.49 o                         
 -12   2   5         34.23         36.87         1.11 o                         
 -11   2   5         45.61         43.13         1.22 o                         
 -10   2   5         78.60         75.71         1.75 o                         
  -9   2   5          0.64          0.33         0.35 o                         
  -8   2   5        292.79        302.23         7.64 o                         
  -7   2   5        737.29        815.05        17.51 o                         
  -6   2   5        140.08        156.51         3.26 o                         
  -5   2   5       1197.89       1196.73        21.91 o                         
  -4   2   5       1866.81       1904.07        30.90 o                         
  -3   2   5        875.88        941.17        15.40 o                         
  -2   2   5          5.17          8.29         0.39 o                         
  -1   2   5        143.89        147.28         3.51 o                         
   0   2   5         62.36         68.75         1.79 o                         
   1   2   5          0.30         -0.06         0.27 o                         
   2   2   5         46.21         46.78         1.70 o                         
   3   2   5       1437.69       1391.57        35.84 o                         
   4   2   5         32.87         27.36         1.31 o                         
   5   2   5          2.92          3.64         0.42 o                         
   6   2   5        247.26        257.61         3.76 o                         
   7   2   5        177.56        187.34         2.82 o                         
   8   2   5          0.13          0.84         0.66 o                         
   9   2   5         30.87         33.67         0.85 o                         
  10   2   5          5.17          4.56         0.42 o                         
  11   2   5         91.45         91.13         1.66 o                         
  12   2   5          0.90          1.03         0.26 o                         
  13   2   5          0.21          0.10         0.29 o                         
  14   2   5          0.81          0.88         0.22 o                         
  15   2   5          0.21          0.14         0.25 o                         
  16   2   5          3.01          1.78         0.47 o                         
 -19   3   5          0.09         -0.09         0.37 o                         
 -18   3   5         15.91         17.12         0.79 o                         
 -17   3   5         33.09         31.12         1.10 o                         
 -16   3   5         13.76         12.13         0.69 o                         
 -15   3   5          7.09          6.74         0.84 o                         
 -14   3   5         30.27         29.36         0.93 o                         
 -13   3   5         16.66         19.42         0.77 o                         
 -12   3   5          4.48          9.99         0.68 o                         
 -11   3   5         40.93         45.50         1.37 o                         
 -10   3   5         37.20         35.74         0.93 o                         
  -9   3   5        178.77        173.88         3.12 o                         
  -8   3   5        141.80        154.20         2.79 o                         
  -7   3   5        135.43        157.81         2.83 o                         
  -6   3   5        303.47        344.07         8.34 o                         
  -5   3   5       2177.50       2194.09        35.68 o                         
  -4   3   5       1210.36       1221.61        19.99 o                         
  -3   3   5        106.21        107.65         2.05 o                         
  -2   3   5         86.30         89.64         1.91 o                         
  -1   3   5        399.30        422.73        11.29 o                         
   0   3   5        458.12        449.20        15.00 o                         
   1   3   5        128.67        128.14         3.99 o                         
   2   3   5         75.07         83.85         2.72 o                         
   3   3   5        412.14        364.22         5.65 o                         
   4   3   5        161.44        157.42         2.39 o                         
   5   3   5         68.85         69.50         1.23 o                         
   6   3   5          1.36          1.16         0.27 o                         
   7   3   5          3.02          3.35         0.42 o                         
   8   3   5          5.40          6.98         0.46 o                         
   9   3   5          8.09          9.00         0.57 o                         
  10   3   5          3.77          5.53         0.50 o                         
  11   3   5         41.76         42.75         1.02 o                         
  12   3   5          5.40          5.18         0.41 o                         
  13   3   5          5.50          6.07         0.40 o                         
  14   3   5          1.01          0.42         0.21 o                         
  15   3   5          0.45          0.51         0.96 o                         
 -18   4   5          0.01          0.00         0.37 o                         
 -17   4   5          3.56          4.24         0.58 o                         
 -16   4   5         51.97         51.62         1.42 o                         
 -15   4   5        141.08        136.42         3.23 o                         
 -14   4   5          4.07          3.80         0.61 o                         
 -13   4   5         11.53         10.49         0.54 o                         
 -12   4   5        355.54        364.35         6.21 o                         
 -11   4   5        403.65        424.80         7.19 o                         
 -10   4   5        223.96        224.62         4.39 o                         
  -9   4   5         11.91         11.59         0.59 o                         
  -8   4   5          9.73         11.48         0.62 o                         
  -7   4   5          1.50          1.17         0.27 o                         
  -6   4   5          6.51          5.55         0.74 o                         
  -5   4   5        207.58        204.63         3.59 o                         
  -4   4   5        110.06        103.90         2.38 o                         
  -3   4   5         34.22         29.09         1.15 o                         
  -2   4   5          4.40          7.29         0.84 o                         
  -1   4   5         18.57         14.94         1.36 o                         
   0   4   5        316.42        306.06         6.72 o                         
   1   4   5        738.89        745.56        11.19 o                         
   2   4   5        260.09        276.07         4.32 o                         
   3   4   5        864.53        899.18        12.45 o                         
   4   4   5         49.55         48.13         0.97 o                         
   5   4   5        756.81        799.51        12.11 o                         
   6   4   5        130.54        125.10         2.15 o                         
   7   4   5         12.77         13.21         0.56 o                         
   8   4   5         10.55         11.21         0.51 o                         
   9   4   5          0.10         -0.24         0.24 o                         
  10   4   5         80.08         88.55         1.75 o                         
  11   4   5          7.53          6.93         0.41 o                         
  12   4   5          8.42          8.36         0.43 o                         
  13   4   5         34.78         29.54         0.75 o                         
  14   4   5         61.42         54.71         1.47 o                         
 -17   5   5          4.61          4.30         0.43 o                         
 -16   5   5          1.76          1.10         0.25 o                         
 -15   5   5          8.75         10.56         0.55 o                         
 -14   5   5         19.01         19.31         0.77 o                         
 -13   5   5         11.54         13.30         0.70 o                         
 -12   5   5         13.93         18.05         0.63 o                         
 -11   5   5         51.86         47.27         1.10 o                         
 -10   5   5         12.58         11.47         0.53 o                         
  -9   5   5          5.16          6.36         0.62 o                         
  -8   5   5         89.57         91.33         2.23 o                         
  -7   5   5        351.07        356.74         6.80 o                         
  -6   5   5        719.33        709.18        14.33 o                         
  -5   5   5        552.51        546.91        10.19 o                         
  -4   5   5        430.44        421.69         7.94 o                         
  -3   5   5          1.75          1.68         0.58 o                         
  -2   5   5         37.76         41.35         2.42 o                         
  -1   5   5         92.26         93.10         2.36 o                         
   0   5   5        254.38        266.26         5.13 o                         
   1   5   5        308.85        303.98         5.21 o                         
   2   5   5        104.75         89.25         1.79 o                         
   3   5   5         99.81        103.81         1.83 o                         
   4   5   5         20.96         21.99         0.67 o                         
   5   5   5         22.51         20.61         0.64 o                         
   6   5   5        130.08        130.00         2.23 o                         
   7   5   5          5.99          6.93         0.64 o                         
   8   5   5          7.30          5.85         0.41 o                         
   9   5   5          0.32          0.20         0.29 o                         
  10   5   5          1.45          0.51         0.20 o                         
  11   5   5         13.92         12.67         0.46 o                         
  12   5   5          0.02          0.10         0.17 o                         
  13   5   5          3.76          3.15         0.29 o                         
 -15   6   5          1.63          2.90         0.56 o                         
 -14   6   5          7.03          7.34         0.63 o                         
 -13   6   5          2.30          1.70         0.44 o                         
 -12   6   5          5.19          4.63         0.69 o                         
 -11   6   5         11.93         11.55         1.02 o                         
 -10   6   5         15.01         16.44         0.84 o                         
  -9   6   5          3.95          5.01         0.57 o                         
  -8   6   5         18.58         19.65         0.80 o                         
  -7   6   5        242.84        249.15         4.86 o                         
  -6   6   5         69.60         69.84         1.65 o                         
  -5   6   5         73.23         74.48         3.51 o                         
  -4   6   5        347.07        364.84         8.62 o                         
  -3   6   5       1049.50       1105.28        42.21 o                         
  -2   6   5        295.74        295.88        10.11 o                         
  -1   6   5          0.89         -0.19         0.30 o                         
   0   6   5        188.54        186.60         4.38 o                         
   1   6   5        228.30        218.00         5.31 o                         
   2   6   5         77.60         74.55         1.55 o                         
   3   6   5        218.70        234.05         4.11 o                         
   4   6   5        123.91        126.28         2.67 o                         
   5   6   5          0.23          0.83         0.29 o                         
   6   6   5          3.18          3.65         0.46 o                         
   7   6   5          1.83          1.22         0.31 o                         
   8   6   5          9.71         10.19         0.52 o                         
   9   6   5          0.13          0.27         0.21 o                         
  10   6   5          7.73          5.26         0.57 o                         
  11   6   5          7.43          8.15         0.91 o                         
  12   6   5          0.04         -0.28         0.28 o                         
 -13   7   5          0.02          2.34         0.65 o                         
 -12   7   5         36.52         36.49         1.30 o                         
 -11   7   5          5.24          5.14         1.40 o                         
 -10   7   5         18.15         14.57         0.83 o                         
  -9   7   5          1.17          1.70         0.66 o                         
  -8   7   5         49.26         48.25         1.27 o                         
  -7   7   5        250.86        242.61         4.70 o                         
  -6   7   5        464.60        470.70        10.19 o                         
  -5   7   5         53.80         57.92         4.07 o                         
  -4   7   5        118.89        117.41         6.01 o                         
  -3   7   5         10.02          7.77         0.81 o                         
  -2   7   5         35.62         35.28         0.99 o                         
  -1   7   5         16.52         16.85         0.76 o                         
   0   7   5         36.32         41.17         1.26 o                         
   1   7   5         69.87         72.44         2.16 o                         
   2   7   5        231.00        227.78        12.31 o                         
   3   7   5         21.57         20.72         1.45 o                         
   4   7   5         38.17         38.79         1.20 o                         
   5   7   5          0.90          1.01         0.34 o                         
   6   7   5         40.60         41.04         1.24 o                         
   7   7   5          2.74          3.18         0.39 o                         
   8   7   5          0.04          1.08         0.56 o                         
   9   7   5         30.58         30.86         1.02 o                         
  10   7   5         55.88         54.60         2.25 o                         
 -10   8   5         86.11         89.89         3.56 o                         
  -9   8   5          4.79          5.05         0.65 o                         
  -8   8   5         26.09         24.13         1.31 o                         
  -7   8   5          5.21          5.03         0.98 o                         
  -6   8   5         19.91         23.42         0.83 o                         
  -5   8   5          4.38          4.83         0.49 o                         
  -4   8   5         12.28          9.85         0.83 o                         
  -3   8   5         38.90         41.04         1.02 o                         
  -2   8   5          7.16          6.08         0.45 o                         
  -1   8   5         34.89         36.14         0.93 o                         
   0   8   5         21.99         23.01         0.92 o                         
   1   8   5         10.97         13.18         0.62 o                         
   2   8   5          4.21          5.71         0.73 o                         
   3   8   5         39.85         42.49         1.28 o                         
   4   8   5         31.68         34.51         1.25 o                         
   5   8   5         54.79         60.21         1.85 o                         
   6   8   5         17.18         19.73         1.12 o                         
   7   8   5          0.68          0.42         0.26 o                         
  -3   9   5          4.46          5.42         0.75 o                         
  -2   9   5          7.14          7.39         0.75 o                         
  -1   9   5          0.61          1.87         0.65 o                         
   0   9   5          0.01          0.37         0.37 o                         
   1   9   5          0.17          0.37         0.37 o                         
 -19   0   6          0.76          0.09         0.56 o                         
 -18   0   6          2.22          3.46         0.93 o                         
 -17   0   6          4.11          3.55         0.93 o                         
 -16   0   6         17.04         18.33         1.50 o                         
 -15   0   6         29.79         30.82         1.42 o                         
 -14   0   6          9.85          8.88         1.31 o                         
 -13   0   6        817.46        868.65        22.76 o                         
 -12   0   6       2869.09       2969.19       130.40 o                         
 -11   0   6        130.11        128.19         3.14 o                         
 -10   0   6          3.04          2.25         0.52 o                         
  -9   0   6         24.83         25.92         2.34 o                         
  -8   0   6        513.92        503.35        19.41 o                         
  -7   0   6       1019.23       1054.98        38.60 o                         
  -6   0   6         46.71         46.98         1.84 o                         
  -5   0   6       1540.87       1479.06        31.14 o                         
  -4   0   6         25.91         27.49         1.03 o                         
  -3   0   6        207.50        216.80         4.85 o                         
  -2   0   6         30.67         35.11         1.29 o                         
  -1   0   6         45.43         47.57         1.91 o                         
   0   0   6        722.75        724.34        18.71 o                         
   1   0   6       1932.50       1827.93        46.76 o                         
   2   0   6        542.71        546.91        14.16 o                         
   3   0   6       1299.57       1238.66        44.95 o                         
   4   0   6       1686.39       1697.36        43.58 o                         
   5   0   6       1016.10       1018.70        21.52 o                         
   6   0   6         24.55         26.39         0.92 o                         
   7   0   6          0.39          0.24         0.39 o                         
   8   0   6          0.00          0.44         0.41 o                         
   9   0   6         10.82         10.85         0.78 o                         
  10   0   6         16.51         20.55         0.83 o                         
  11   0   6        807.05        873.08        18.53 o                         
  12   0   6         54.73         55.47         2.31 o                         
  13   0   6        139.02        136.95         3.17 o                         
  14   0   6         89.47         86.50         2.55 o                         
  15   0   6         31.56         31.67         1.16 o                         
 -19   1   6         51.23         34.35         2.06 o                         
 -18   1   6         93.34         94.31         2.81 o                         
 -17   1   6         43.40         45.07         1.14 o                         
 -16   1   6         13.70         12.62         0.70 o                         
 -15   1   6        114.74        116.24         2.71 o                         
 -14   1   6          4.49          5.51         0.82 o                         
 -13   1   6        205.07        204.50         4.09 o                         
 -12   1   6        191.19        194.71         8.24 o                         
 -11   1   6          0.52          0.36         0.33 o                         
 -10   1   6        168.43        180.78         3.26 o                         
  -9   1   6        174.96        168.04         3.04 o                         
  -8   1   6         73.63         84.56         2.31 o                         
  -7   1   6        929.38        990.10        18.26 o                         
  -6   1   6        492.43        496.73         8.35 o                         
  -5   1   6        515.91        541.18        10.15 o                         
  -4   1   6        408.42        416.73         7.84 o                         
  -3   1   6       2791.46       2779.97        58.12 o                         
  -2   1   6        429.38        415.29         7.82 o                         
  -1   1   6        260.89        260.71         4.92 o                         
   0   1   6       1056.15       1060.10        27.42 o                         
   1   1   6        564.53        616.65        16.15 o                         
   2   1   6         10.42          7.29         0.93 o                         
   3   1   6        716.53        684.46        37.08 o                         
   4   1   6       1263.89       1270.55        18.91 o                         
   5   1   6        192.57        214.07         3.16 o                         
   6   1   6          3.25          3.27         0.32 o                         
   7   1   6         10.12         10.57         0.56 o                         
   8   1   6        131.82        133.48         2.10 o                         
   9   1   6         33.59         34.96         0.80 o                         
  10   1   6        114.72        122.41         1.97 o                         
  11   1   6        209.29        230.19         3.40 o                         
  12   1   6        376.18        380.31         8.23 o                         
  13   1   6         39.44         36.55         0.86 o                         
  14   1   6          0.56          0.53         0.29 o                         
  15   1   6          3.60          3.96         0.56 o                         
 -19   2   6         47.63         49.51         2.15 o                         
 -18   2   6         43.88         43.88         1.58 o                         
 -17   2   6         13.59         11.82         0.59 o                         
 -16   2   6          0.25          0.53         0.32 o                         
 -15   2   6         25.53         27.07         0.98 o                         
 -14   2   6        189.06        192.04         3.86 o                         
 -13   2   6       1024.49       1046.02        19.21 o                         
 -12   2   6        968.60        936.18        17.24 o                         
 -11   2   6         30.60         27.74         0.99 o                         
 -10   2   6         52.27         57.26         1.49 o                         
  -9   2   6        177.03        176.08         3.54 o                         
  -8   2   6         39.55         37.03         1.20 o                         
  -7   2   6         26.57         23.17         2.17 o                         
  -6   2   6         16.43         12.40         1.18 o                         
  -5   2   6        594.63        611.17        11.42 o                         
  -4   2   6        402.19        403.79         6.79 o                         
  -3   2   6         29.89         29.19         0.76 o                         
  -2   2   6         14.95         16.82         0.60 o                         
  -1   2   6        197.56        208.54         5.78 o                         
   0   2   6        131.00        126.80         3.71 o                         
   1   2   6         18.26         19.98         1.03 o                         
   2   2   6        146.33        142.18         4.14 o                         
   3   2   6         15.12         17.30         0.56 o                         
   4   2   6         22.63         21.38         0.58 o                         
   5   2   6          0.46          0.91         0.39 o                         
   6   2   6         93.93         95.24         1.59 o                         
   7   2   6          0.48          0.24         0.29 o                         
   8   2   6         25.26         28.32         0.72 o                         
   9   2   6         90.69         95.51         1.60 o                         
  10   2   6         34.83         34.27         0.78 o                         
  11   2   6        172.20        193.49         3.47 o                         
  12   2   6        123.17        119.66         2.20 o                         
  13   2   6         58.71         61.34         1.23 o                         
  14   2   6         26.05         24.28         0.68 o                         
  15   2   6          0.01         -0.25         0.70 o                         
 -19   3   6          0.00         -0.09         0.28 o                         
 -18   3   6          8.99          8.91         0.65 o                         
 -17   3   6          3.06          2.80         0.43 o                         
 -16   3   6         13.54         11.93         0.58 o                         
 -15   3   6         31.05         27.59         0.92 o                         
 -14   3   6          9.38          8.50         0.59 o                         
 -13   3   6        138.96        128.00         2.73 o                         
 -12   3   6          5.43          9.18         0.78 o                         
 -11   3   6        166.14        176.37         3.60 o                         
 -10   3   6          7.35         11.03         0.60 o                         
  -9   3   6         47.36         46.47         1.03 o                         
  -8   3   6        151.48        163.13         2.99 o                         
  -7   3   6        156.53        167.90         3.84 o                         
  -6   3   6        119.26        117.27         2.54 o                         
  -5   3   6        281.88        261.38         5.80 o                         
  -4   3   6        801.79        798.79        16.92 o                         
  -3   3   6         97.49        123.53         8.29 o                         
  -2   3   6         15.83         11.19         1.31 o                         
  -1   3   6         54.17         52.72         1.95 o                         
   0   3   6         36.17         42.90         1.75 o                         
   1   3   6          4.86          6.91         0.54 o                         
   2   3   6          0.47          0.22         0.29 o                         
   3   3   6        114.92         85.94         1.44 o                         
   4   3   6        586.14        687.21         9.59 o                         
   5   3   6          1.84          3.84         0.49 o                         
   6   3   6         31.05         32.20         0.83 o                         
   7   3   6          1.19          1.12         0.28 o                         
   8   3   6        117.80        131.36         2.26 o                         
   9   3   6        140.46        152.03         2.56 o                         
  10   3   6         19.23         21.63         0.69 o                         
  11   3   6         12.59         15.19         0.57 o                         
  12   3   6        135.47        134.17         2.43 o                         
  13   3   6         65.85         58.92         1.32 o                         
  14   3   6         31.71         31.77         0.77 o                         
 -18   4   6          1.15          1.28         0.51 o                         
 -17   4   6          5.62          5.29         0.42 o                         
 -16   4   6          3.53          3.36         0.73 o                         
 -15   4   6          0.19          0.01         0.32 o                         
 -14   4   6          1.57          2.00         0.79 o                         
 -13   4   6         73.47         69.49         2.46 o                         
 -12   4   6        252.56        201.62         4.04 o                         
 -11   4   6         16.66         15.69         0.69 o                         
 -10   4   6         12.91         11.26         0.62 o                         
  -9   4   6          4.50          7.08         0.82 o                         
  -8   4   6         14.77         14.71         0.73 o                         
  -7   4   6         22.60         20.76         0.82 o                         
  -6   4   6        216.41        209.89         4.81 o                         
  -5   4   6         88.56         81.74         2.13 o                         
  -4   4   6        284.53        272.31         6.60 o                         
  -3   4   6        146.43        144.20         2.97 o                         
  -2   4   6        284.84        258.06         5.70 o                         
  -1   4   6         53.30         45.98         1.10 o                         
   0   4   6         18.21         19.91         0.72 o                         
   1   4   6          7.26          9.06         0.64 o                         
   2   4   6          9.39          7.57         0.45 o                         
   3   4   6         11.73         14.66         0.53 o                         
   4   4   6         49.95         50.20         1.07 o                         
   5   4   6        181.27        177.10         2.69 o                         
   6   4   6         33.15         29.30         0.75 o                         
   7   4   6         45.63         42.29         0.90 o                         
   8   4   6          5.78          6.92         0.50 o                         
   9   4   6         53.27         56.77         1.26 o                         
  10   4   6         27.92         28.46         0.75 o                         
  11   4   6         33.28         31.46         0.78 o                         
  12   4   6         66.29         59.97         1.33 o                         
  13   4   6          0.01          0.19         0.27 o                         
  14   4   6         15.29         11.41         0.75 o                         
 -17   5   6          0.85          0.79         0.24 o                         
 -16   5   6          0.38          1.06         1.68 o                         
 -15   5   6          0.24          0.56         0.29 o                         
 -14   5   6          0.71          1.88         0.49 o                         
 -13   5   6         22.64         28.08         0.88 o                         
 -12   5   6        100.16         91.04         2.32 o                         
 -11   5   6         14.13         11.78         0.62 o                         
 -10   5   6          0.78          0.25         0.32 o                         
  -9   5   6         16.31         17.27         0.87 o                         
  -8   5   6         54.40         50.19         1.51 o                         
  -7   5   6        100.17         93.41         2.39 o                         
  -6   5   6         78.46         75.50         2.19 o                         
  -5   5   6         29.82         25.92         1.04 o                         
  -4   5   6          5.77          6.57         0.72 o                         
  -3   5   6          9.62          7.47         0.85 o                         
  -2   5   6        341.41        343.32         7.56 o                         
  -1   5   6         42.25         41.47         1.05 o                         
   0   5   6        120.33        117.61         2.49 o                         
   1   5   6        313.18        317.95         6.09 o                         
   2   5   6         97.60         88.34         1.77 o                         
   3   5   6         79.19         75.42         1.56 o                         
   4   5   6        143.76        140.15         2.40 o                         
   5   5   6        702.47        740.69        10.35 o                         
   6   5   6         40.29         41.29         0.93 o                         
   7   5   6         44.10         46.45         0.98 o                         
   8   5   6        103.94        107.55         3.41 o                         
   9   5   6         56.45         54.70         1.14 o                         
  10   5   6          1.99          2.35         0.30 o                         
  11   5   6          0.03          0.04         0.22 o                         
  12   5   6         46.69         41.81         1.77 o                         
 -14   6   6         14.31         13.98         0.72 o                         
 -13   6   6          6.76          5.36         0.79 o                         
 -12   6   6          1.48          4.33         0.61 o                         
 -11   6   6          8.88          7.71         0.62 o                         
 -10   6   6          4.47          3.29         0.46 o                         
  -9   6   6          3.78          5.79         0.73 o                         
  -8   6   6          9.48          8.06         0.95 o                         
  -7   6   6         19.28         22.16         1.09 o                         
  -6   6   6        162.77        176.46         3.56 o                         
  -5   6   6        151.03        150.11         3.54 o                         
  -4   6   6         50.99         54.46         1.60 o                         
  -3   6   6         89.82         87.54         2.25 o                         
  -2   6   6         87.13         83.73         2.18 o                         
  -1   6   6          7.10          5.84         0.72 o                         
   0   6   6         54.30         50.56         1.66 o                         
   1   6   6         36.30         31.00         0.95 o                         
   2   6   6          3.86          5.93         0.48 o                         
   3   6   6          0.01          0.36         0.27 o                         
   4   6   6        172.15        180.23         3.23 o                         
   5   6   6         73.87         80.14         1.80 o                         
   6   6   6         24.27         24.52         0.77 o                         
   7   6   6         67.24         64.25         1.69 o                         
   8   6   6          0.58          0.48         0.31 o                         
   9   6   6         22.85         20.34         0.72 o                         
  10   6   6          6.27          6.31         0.46 o                         
  11   6   6          0.02          0.20         0.23 o                         
 -13   7   6          7.88          6.64         0.65 o                         
 -12   7   6         22.77         28.27         1.02 o                         
 -11   7   6         97.29        108.46         3.24 o                         
 -10   7   6         57.33         61.88         2.00 o                         
  -9   7   6         10.11         10.32         0.70 o                         
  -8   7   6        127.99        126.08         4.99 o                         
  -7   7   6         93.17         95.92         2.32 o                         
  -6   7   6          0.93          0.92         0.43 o                         
  -5   7   6          2.19          2.32         0.72 o                         
  -4   7   6         16.90         17.04         0.96 o                         
  -3   7   6        271.74        267.80         6.00 o                         
  -2   7   6         11.12         12.51         0.77 o                         
  -1   7   6         18.01         15.15         0.73 o                         
   0   7   6          8.90          8.55         0.76 o                         
   1   7   6         23.91         22.02         0.84 o                         
   2   7   6         25.17         26.22         0.97 o                         
   3   7   6        147.64        158.63         4.51 o                         
   4   7   6          0.45          0.90         0.45 o                         
   5   7   6          7.62          7.15         0.52 o                         
   6   7   6         14.61         14.09         0.57 o                         
   7   7   6         14.21         11.91         0.58 o                         
   8   7   6          0.05          0.61         0.26 o                         
   9   7   6         11.53         11.97         0.84 o                         
 -10   8   6         13.99         15.52         0.84 o                         
  -9   8   6         11.63         10.75         0.75 o                         
  -8   8   6          2.58          2.43         0.56 o                         
  -7   8   6          8.21          8.88         0.75 o                         
  -6   8   6         26.38         27.53         1.04 o                         
  -5   8   6         93.99         96.04         2.25 o                         
  -4   8   6          3.66          2.99         0.45 o                         
  -3   8   6          2.58          3.00         0.46 o                         
  -2   8   6          7.43          6.99         0.48 o                         
  -1   8   6          6.34          6.30         0.53 o                         
   0   8   6         36.06         32.74         1.00 o                         
   1   8   6         22.45         23.27         0.79 o                         
   2   8   6          8.04          9.86         0.80 o                         
   3   8   6          0.27          0.02         0.32 o                         
   4   8   6        111.69        108.12         3.05 o                         
   5   8   6          1.51          2.46         0.43 o                         
 -19   1   7         16.68         22.35         1.22 o                         
 -18   1   7          2.10          1.89         0.52 o                         
 -17   1   7          0.05         -0.18         0.36 o                         
 -16   1   7         11.01          9.63         0.81 o                         
 -15   1   7         28.17         31.38         1.20 o                         
 -14   1   7         12.46         14.57         1.05 o                         
 -13   1   7          0.12          0.43         0.33 o                         
 -12   1   7        143.89        148.97         3.11 o                         
 -11   1   7         86.45         87.94         3.15 o                         
 -10   1   7        101.60        107.87         2.35 o                         
  -9   1   7          9.63         15.35         0.79 o                         
  -8   1   7          1.75          0.46         0.38 o                         
  -7   1   7         17.44         13.30         0.67 o                         
  -6   1   7         76.61         72.85         2.10 o                         
  -5   1   7        122.63        115.88         2.93 o                         
  -4   1   7          4.65          7.83         0.77 o                         
  -3   1   7          3.69          3.57         0.47 o                         
  -2   1   7          4.30          3.29         0.50 o                         
  -1   1   7          2.94          1.99         2.10 o                         
   0   1   7         12.57         15.90         0.89 o                         
   1   1   7         37.89         40.60         2.53 o                         
   2   1   7          0.61          0.68         0.37 o                         
   3   1   7         41.15         40.93         0.87 o                         
   4   1   7         32.50         41.60         0.87 o                         
   5   1   7        544.74        557.32         7.84 o                         
   6   1   7          0.10          0.48         0.26 o                         
   7   1   7         31.58         31.19         0.75 o                         
   8   1   7        162.41        171.51         2.63 o                         
   9   1   7        159.24        166.45         2.55 o                         
  10   1   7         22.90         23.65         0.68 o                         
  11   1   7         16.83         18.71         0.64 o                         
  12   1   7          9.03         10.97         0.46 o                         
  13   1   7         16.91         14.24         0.60 o                         
  14   1   7         20.85         19.89         0.62 o                         
 -19   2   7          6.22          9.54         0.84 o                         
 -18   2   7          4.10          4.67         0.84 o                         
 -17   2   7         15.76         16.33         0.67 o                         
 -16   2   7          8.35          7.03         0.55 o                         
 -15   2   7          0.43          0.07         0.36 o                         
 -14   2   7          1.03          0.61         0.33 o                         
 -13   2   7         13.37         11.80         0.70 o                         
 -12   2   7          3.24          2.77         0.57 o                         
 -11   2   7        156.41        163.49         3.35 o                         
 -10   2   7         16.82         17.44         0.81 o                         
  -9   2   7        109.28        120.36         2.58 o                         
  -8   2   7         44.54         52.81         1.38 o                         
  -7   2   7         10.87         15.35         0.79 o                         
  -6   2   7         40.47         39.08         1.09 o                         
  -5   2   7          2.28          0.25         0.29 o                         
  -4   2   7       2446.39       2632.41        77.22 o                         
  -3   2   7         25.63         31.65         1.82 o                         
  -2   2   7        799.89        790.20        20.93 o                         
  -1   2   7         91.18         85.44         2.76 o                         
   0   2   7        213.53        220.85         5.02 o                         
   1   2   7        372.61        416.14        14.41 o                         
   2   2   7         84.40         91.07         1.44 o                         
   3   2   7         14.70         18.29         0.59 o                         
   4   2   7          6.47          2.42         0.41 o                         
   5   2   7         96.84         92.83         1.55 o                         
   6   2   7         57.87         61.41         1.13 o                         
   7   2   7        112.54        119.30         1.93 o                         
   8   2   7          4.23          4.97         0.43 o                         
   9   2   7          5.97          5.28         0.40 o                         
  10   2   7         14.27         17.12         0.75 o                         
  11   2   7         11.61         13.43         0.55 o                         
  12   2   7          0.01          0.16         0.23 o                         
  13   2   7         34.54         32.39         0.82 o                         
  14   2   7          2.25          3.06         0.43 o                         
 -18   3   7         11.95         10.12         0.79 o                         
 -17   3   7          3.15          2.36         0.35 o                         
 -16   3   7          0.63          0.74         0.58 o                         
 -15   3   7          4.32          2.90         0.38 o                         
 -14   3   7         16.01         13.62         0.65 o                         
 -13   3   7          0.00          0.37         0.31 o                         
 -12   3   7         34.62         33.55         0.95 o                         
 -11   3   7         62.61         53.95         1.32 o                         
 -10   3   7         54.47         47.82         1.20 o                         
  -9   3   7         19.61         16.00         1.03 o                         
  -8   3   7         63.66         71.12         1.53 o                         
  -7   3   7        238.35        245.15         4.29 o                         
  -6   3   7        123.09        121.86         2.35 o                         
  -5   3   7         20.25         20.37         0.77 o                         
  -4   3   7         21.78         26.22         0.89 o                         
  -3   3   7          4.28          6.89         0.57 o                         
  -2   3   7          0.56          0.74         0.35 o                         
  -1   3   7         32.83         38.17         1.07 o                         
   0   3   7        150.09        159.49         3.21 o                         
   1   3   7        235.79        236.01         4.70 o                         
   2   3   7        103.63         98.20         1.75 o                         
   3   3   7         41.27         43.52         0.89 o                         
   4   3   7        362.09        347.42         5.41 o                         
   5   3   7        383.77        407.80         6.30 o                         
   6   3   7          1.65          1.00         0.27 o                         
   7   3   7        115.72        125.66         2.21 o                         
   8   3   7         97.19        101.04         1.81 o                         
   9   3   7         38.21         41.65         0.95 o                         
  10   3   7         28.46         28.96         0.78 o                         
  11   3   7         23.85         24.95         0.86 o                         
  12   3   7         49.30         49.40         1.55 o                         
  13   3   7         94.68         87.26         2.62 o                         
  14   3   7          8.85          9.63         0.84 o                         
 -18   4   7          7.24          7.39         0.65 o                         
 -17   4   7         16.74         18.96         1.00 o                         
 -16   4   7         46.08         50.75         1.36 o                         
 -15   4   7         66.61         64.20         1.47 o                         
 -14   4   7         39.49         37.88         1.02 o                         
 -13   4   7          3.51          3.94         0.46 o                         
 -12   4   7          0.91          0.50         0.30 o                         
 -11   4   7          8.58          7.68         0.56 o                         
 -10   4   7        114.10         89.88         5.31 o                         
  -9   4   7         74.88         73.88         1.75 o                         
  -8   4   7         68.40         75.14         1.96 o                         
  -7   4   7         10.95         12.48         0.67 o                         
  -6   4   7         50.76         45.86         1.29 o                         
  -5   4   7        129.98        118.14         2.53 o                         
  -4   4   7        479.35        505.53         9.46 o                         
  -3   4   7        359.29        369.35         6.25 o                         
  -2   4   7          3.00          4.64         0.55 o                         
  -1   4   7         35.81         35.74         0.97 o                         
   0   4   7         72.58         67.79         1.32 o                         
   1   4   7        171.79        162.55         2.69 o                         
   2   4   7         56.86         55.48         1.16 o                         
   3   4   7        105.08        106.55         1.75 o                         
   4   4   7        736.58        739.75         9.67 o                         
   5   4   7         41.84         42.67         0.97 o                         
   6   4   7        134.53        142.15         2.27 o                         
   7   4   7          5.42          5.55         0.44 o                         
   8   4   7        164.10        175.55         2.86 o                         
   9   4   7        171.22        171.42         3.13 o                         
  10   4   7         38.80         35.49         0.93 o                         
  11   4   7          0.16          0.20         0.21 o                         
  12   4   7         44.05         41.00         1.08 o                         
  13   4   7          0.55          0.35         0.19 o                         
 -16   5   7          0.26          0.09         0.26 o                         
 -15   5   7          0.98          0.66         0.24 o                         
 -14   5   7          0.00         -0.21         0.27 o                         
 -13   5   7         26.31         23.19         0.78 o                         
 -12   5   7         10.55         11.13         0.60 o                         
 -11   5   7         28.93         24.00         0.86 o                         
 -10   5   7          2.66          3.24         0.49 o                         
  -9   5   7         74.26         71.24         2.03 o                         
  -8   5   7        236.51        233.50         5.33 o                         
  -7   5   7         84.54         86.27         2.68 o                         
  -6   5   7         22.83         23.11         1.02 o                         
  -5   5   7         17.74         18.93         0.90 o                         
  -4   5   7         26.57         27.42         1.48 o                         
  -3   5   7         69.10         60.93         1.35 o                         
  -2   5   7         24.15         24.51         0.80 o                         
  -1   5   7        158.02        158.36         2.63 o                         
   0   5   7        427.00        422.71         7.13 o                         
   1   5   7        279.23        271.03         4.44 o                         
   2   5   7          4.52          3.74         0.44 o                         
   3   5   7         31.62         29.49         0.90 o                         
   4   5   7         68.89         79.80         1.62 o                         
   5   5   7        288.50        291.43         4.65 o                         
   6   5   7         13.97         13.94         0.76 o                         
   7   5   7         40.43         39.40         1.05 o                         
   8   5   7         23.71         22.37         0.73 o                         
   9   5   7          5.15          4.18         0.39 o                         
  10   5   7          8.65          8.91         0.41 o                         
  11   5   7         11.32         11.70         0.54 o                         
 -15   6   7          0.33          0.09         0.28 o                         
 -14   6   7         20.50         19.31         0.89 o                         
 -13   6   7         48.05         49.71         1.32 o                         
 -12   6   7          5.31          6.45         0.56 o                         
 -11   6   7          0.02          0.81         0.35 o                         
 -10   6   7         11.82          7.51         0.61 o                         
  -9   6   7          7.76          8.77         0.65 o                         
  -8   6   7        131.19        130.10         5.70 o                         
  -7   6   7        204.42        198.20         6.25 o                         
  -6   6   7         39.40         37.02         1.41 o                         
  -5   6   7        105.15        107.86         2.90 o                         
  -4   6   7       1627.69       1658.66        38.32 o                         
  -3   6   7         75.77         72.14         1.66 o                         
  -2   6   7         94.18        105.21         3.39 o                         
  -1   6   7          8.79          6.90         1.01 o                         
   0   6   7         83.49         78.09         1.80 o                         
   1   6   7         34.48         34.87         0.91 o                         
   2   6   7         23.26         27.86         0.79 o                         
   3   6   7         23.79         26.72         1.13 o                         
   4   6   7        209.40        219.53         4.28 o                         
   5   6   7         43.83         44.30         1.50 o                         
   6   6   7          0.01          0.09         0.24 o                         
   7   6   7         22.56         22.07         0.84 o                         
   8   6   7          0.05          0.00         0.22 o                         
   9   6   7          0.27          0.20         0.21 o                         
  10   6   7          0.88          1.03         0.75 o                         
 -12   7   7         10.55         11.61         0.56 o                         
 -11   7   7          1.17          1.23         0.29 o                         
 -10   7   7          2.38          2.21         0.82 o                         
  -9   7   7         17.70         16.39         0.68 o                         
  -8   7   7         54.41         51.01         1.38 o                         
  -7   7   7          8.90          9.11         0.56 o                         
  -6   7   7         34.88         32.86         1.10 o                         
  -5   7   7          0.98          1.14         0.38 o                         
  -4   7   7         36.13         37.22         1.15 o                         
  -3   7   7         11.52          9.00         0.57 o                         
  -2   7   7         18.51         14.80         0.64 o                         
  -1   7   7        132.18        141.43         2.86 o                         
   0   7   7        165.64        168.07         3.86 o                         
   1   7   7         76.39         73.53         1.91 o                         
   2   7   7          0.36          1.26         0.46 o                         
   3   7   7         30.27         28.81         1.68 o                         
   4   7   7          7.83         10.31         0.84 o                         
   5   7   7         60.37         55.96         1.63 o                         
   6   7   7          1.36          0.81         0.30 o                         
   7   7   7         17.70         18.42         1.12 o                         
  -9   8   7          0.96          0.56         0.28 o                         
  -8   8   7          0.91          1.68         0.47 o                         
  -7   8   7          0.09          0.19         0.28 o                         
  -6   8   7          1.36          3.36         0.56 o                         
  -5   8   7         16.35         14.76         1.03 o                         
  -4   8   7         66.19         64.93         1.62 o                         
  -3   8   7         19.46         22.69         0.94 o                         
  -2   8   7          1.10          0.77         0.29 o                         
  -1   8   7          2.63          2.59         0.51 o                         
   0   8   7         10.52         10.96         0.75 o                         
   1   8   7         24.26         23.97         1.36 o                         
   2   8   7          0.65          0.24         0.75 o                         
   3   8   7          0.82          1.16         0.98 o                         
   4   8   7        239.80        252.82         9.43 o                         
 -19   0   8         22.29         19.73         1.22 o                         
 -18   0   8         21.66         26.56         1.50 o                         
 -17   0   8          5.52          4.11         0.93 o                         
 -16   0   8        134.10        145.65         5.91 o                         
 -15   0   8        283.10        326.15        12.51 o                         
 -14   0   8         90.25         99.25         4.40 o                         
 -13   0   8         49.98         49.18         1.92 o                         
 -12   0   8        219.59        226.43         5.18 o                         
 -11   0   8        566.37        594.02        12.82 o                         
 -10   0   8         20.74         23.62         1.08 o                         
  -9   0   8        114.02        117.47         2.92 o                         
  -8   0   8        337.42        340.02         8.52 o                         
  -7   0   8       1958.24       1968.49        41.29 o                         
  -6   0   8       1127.42       1126.04        23.78 o                         
  -5   0   8         65.93         62.81         3.09 o                         
  -4   0   8       1735.99       1654.95        60.22 o                         
  -3   0   8        137.90        125.76         5.72 o                         
  -2   0   8       1365.17       1280.69        47.05 o                         
  -1   0   8        182.56        173.96         6.85 o                         
   0   0   8        353.86        356.81        11.21 o                         
   1   0   8         95.41        112.86         2.84 o                         
   2   0   8          0.37          0.37         0.68 o                         
   3   0   8        201.17        233.66         5.26 o                         
   4   0   8        432.85        494.33        10.70 o                         
   5   0   8         20.44         25.48         1.32 o                         
   6   0   8        131.93        149.63         3.57 o                         
   7   0   8         63.28         66.32         1.85 o                         
   8   0   8         44.29         48.98         1.75 o                         
   9   0   8          3.99          4.03         0.59 o                         
  10   0   8          3.56          2.43         1.03 o                         
  11   0   8         23.67         21.77         0.83 o                         
  12   0   8          3.56          3.17         0.49 o                         
  13   0   8        243.65        227.91         6.45 o                         
  14   0   8         42.62         39.13         1.78 o                         
 -19   1   8         58.32         66.00         2.72 o                         
 -18   1   8         25.32         28.81         0.93 o                         
 -17   1   8         14.26         15.19         0.89 o                         
 -16   1   8          2.05          2.25         0.32 o                         
 -15   1   8         56.31         61.06         1.98 o                         
 -14   1   8        142.12        152.98         3.14 o                         
 -13   1   8        216.45        228.30         4.52 o                         
 -12   1   8         84.31         89.53         2.05 o                         
 -11   1   8       3021.02       3146.92        57.02 o                         
 -10   1   8        130.26        128.19         2.75 o                         
  -9   1   8          1.61          1.14         0.38 o                         
  -8   1   8          1.74          0.54         0.32 o                         
  -7   1   8          0.36          0.30         0.57 o                         
  -6   1   8         59.29         63.88         1.44 o                         
  -5   1   8        403.84        427.97         7.25 o                         
  -4   1   8        233.32        235.06         3.81 o                         
  -3   1   8       1102.66       1032.14        21.89 o                         
  -2   1   8         38.56         45.08         1.25 o                         
  -1   1   8         83.81         96.19         2.12 o                         
   0   1   8        208.91        208.74         4.72 o                         
   1   1   8         51.56         48.04         1.06 o                         
   2   1   8         12.71         14.42         0.61 o                         
   3   1   8          0.70          1.86         0.40 o                         
   4   1   8        145.79        154.32         2.58 o                         
   5   1   8          0.79          0.84         0.28 o                         
   6   1   8         15.01         13.74         0.58 o                         
   7   1   8         68.26         72.03         1.39 o                         
   8   1   8         72.88         69.97         1.36 o                         
   9   1   8         32.44         36.54         0.85 o                         
  10   1   8          1.89          1.20         0.28 o                         
  11   1   8          2.15          2.90         0.32 o                         
  12   1   8        121.99        122.41         3.49 o                         
  13   1   8        131.10        125.28         2.48 o                         
  14   1   8         20.33         20.95         2.43 o                         
 -19   2   8         66.48         63.88         2.62 o                         
 -18   2   8        108.85        116.14         4.69 o                         
 -17   2   8         68.82         70.62         1.58 o                         
 -16   2   8          6.17          5.87         0.50 o                         
 -15   2   8        190.42        193.90         4.76 o                         
 -14   2   8        187.91        189.79         5.40 o                         
 -13   2   8          1.89          1.36         0.35 o                         
 -12   2   8         67.52         71.61         2.28 o                         
 -11   2   8        130.60        128.84         2.75 o                         
 -10   2   8          8.23          7.66         0.64 o                         
  -9   2   8        185.74        194.21         3.92 o                         
  -8   2   8         15.77         15.56         0.71 o                         
  -7   2   8        102.60         98.15         1.77 o                         
  -6   2   8        162.02        151.70         2.53 o                         
  -5   2   8          5.88          4.69         0.46 o                         
  -4   2   8         98.26        103.97         1.82 o                         
  -3   2   8        995.74        980.00        17.95 o                         
  -2   2   8         92.58         88.56         2.22 o                         
  -1   2   8         51.87         56.62         1.40 o                         
   0   2   8         53.92         51.89         1.36 o                         
   1   2   8          0.71          1.46         0.32 o                         
   2   2   8         30.15         27.89         0.92 o                         
   3   2   8        118.30        130.06         2.44 o                         
   4   2   8         55.30         67.13         1.63 o                         
   5   2   8          2.12          9.70         0.60 o                         
   6   2   8         68.28         89.52         1.65 o                         
   7   2   8          2.52          2.96         0.54 o                         
   8   2   8         79.36         83.61         1.69 o                         
   9   2   8        108.52        118.84         2.58 o                         
  10   2   8          0.15          0.24         0.24 o                         
  11   2   8        165.41        165.40         2.90 o                         
  12   2   8        193.46        184.16         3.55 o                         
  13   2   8          2.71          1.68         0.36 o                         
 -18   3   8         23.36         19.88         1.03 o                         
 -17   3   8        133.93        136.07         3.14 o                         
 -16   3   8         68.64         66.20         1.50 o                         
 -15   3   8          5.01          3.61         0.45 o                         
 -14   3   8          6.04          8.11         0.69 o                         
 -13   3   8         10.36         12.20         0.60 o                         
 -12   3   8         27.48         33.06         0.94 o                         
 -11   3   8       1253.66       1159.63        19.03 o                         
 -10   3   8          0.02          0.46         0.31 o                         
  -9   3   8          6.21          6.75         0.54 o                         
  -8   3   8         18.86         18.74         0.81 o                         
  -7   3   8        216.66        217.83         4.25 o                         
  -6   3   8        302.21        290.27         4.58 o                         
  -5   3   8         37.19         33.86         0.87 o                         
  -4   3   8        120.10        113.88         2.41 o                         
  -3   3   8        188.83        189.12         3.77 o                         
  -2   3   8        127.17        122.60         2.30 o                         
  -1   3   8         22.06         21.25         0.83 o                         
   0   3   8          0.13          0.13         0.31 o                         
   1   3   8         26.46         25.71         0.76 o                         
   2   3   8        117.33        121.22         2.13 o                         
   3   3   8          0.72          0.19         0.32 o                         
   4   3   8        301.76        313.80         5.38 o                         
   5   3   8        105.97        110.33         2.14 o                         
   6   3   8        122.32        126.41         2.40 o                         
   7   3   8         62.11         67.31         1.43 o                         
   8   3   8        177.43        190.84         3.45 o                         
   9   3   8        149.20        143.09         2.60 o                         
  10   3   8          2.96          2.71         0.38 o                         
  11   3   8          9.72          9.31         0.55 o                         
  12   3   8          0.18          0.38         0.21 o                         
  13   3   8         95.42         86.40         3.38 o                         
 -17   4   8          0.04          0.28         0.26 o                         
 -16   4   8          0.26          0.21         0.36 o                         
 -15   4   8          3.99          3.71         0.50 o                         
 -14   4   8          1.44          1.42         0.32 o                         
 -13   4   8          2.94          2.61         0.46 o                         
 -12   4   8          1.40          1.22         0.58 o                         
 -11   4   8         49.45         40.18         1.13 o                         
 -10   4   8          8.57         11.96         0.73 o                         
  -9   4   8        117.03        112.36         2.25 o                         
  -8   4   8         40.03         48.05         1.56 o                         
  -7   4   8         13.97          8.34         0.68 o                         
  -6   4   8        185.57        167.08         3.41 o                         
  -5   4   8        197.97        200.75         4.00 o                         
  -4   4   8          1.29          0.81         0.33 o                         
  -3   4   8         18.48         16.95         0.66 o                         
  -2   4   8        269.98        280.04         4.83 o                         
  -1   4   8         93.15        103.63         3.31 o                         
   0   4   8         71.08         64.06         1.30 o                         
   1   4   8        216.81        214.77         3.45 o                         
   2   4   8         18.21         19.64         0.63 o                         
   3   4   8        108.36        109.65         1.92 o                         
   4   4   8         43.39         45.30         0.93 o                         
   5   4   8        155.24        153.04         2.55 o                         
   6   4   8         16.29         19.33         0.66 o                         
   7   4   8        101.17        104.88         2.24 o                         
   8   4   8         23.71         23.03         0.71 o                         
   9   4   8          1.75          1.10         0.28 o                         
  10   4   8          2.39          2.09         0.33 o                         
  11   4   8          0.13          0.55         0.31 o                         
  12   4   8          0.13         -0.20         0.20 o                         
 -16   5   8          8.91          9.54         0.65 o                         
 -15   5   8          0.88          0.46         0.55 o                         
 -14   5   8         23.22         25.55         0.70 o                         
 -13   5   8        120.19        125.86         2.30 o                         
 -12   5   8        107.26        103.47         2.20 o                         
 -11   5   8          0.21          0.40         0.46 o                         
 -10   5   8          0.60          0.11         0.35 o                         
  -9   5   8         61.03         69.11         2.40 o                         
  -8   5   8         61.23         60.07         2.07 o                         
  -7   5   8          0.99          0.70         0.43 o                         
  -6   5   8          9.69         12.13         0.83 o                         
  -5   5   8         24.76         23.15         1.03 o                         
  -4   5   8        620.77        635.24        11.70 o                         
  -3   5   8          0.42          0.41         0.29 o                         
  -2   5   8          1.50          2.66         0.36 o                         
  -1   5   8        234.05        237.32         3.78 o                         
   0   5   8        520.38        540.47         8.23 o                         
   1   5   8        200.88        208.58         3.35 o                         
   2   5   8         10.01          9.88         0.56 o                         
   3   5   8         82.99         85.33         1.70 o                         
   4   5   8         10.54         11.19         0.55 o                         
   5   5   8        138.80        144.34         3.88 o                         
   6   5   8         40.15         33.14         0.86 o                         
   7   5   8          6.89          8.83         0.51 o                         
   8   5   8          0.70          0.17         0.22 o                         
   9   5   8          2.31          2.56         0.41 o                         
  10   5   8          0.15          0.32         0.20 o                         
 -14   6   8          7.48          3.83         0.56 o                         
 -13   6   8          6.43          4.30         0.56 o                         
 -12   6   8          0.26         -0.24         0.28 o                         
 -11   6   8          7.42         10.12         0.52 o                         
 -10   6   8        125.38        117.23         2.43 o                         
  -9   6   8          0.43          0.39         0.26 o                         
  -8   6   8         13.97         19.22         0.77 o                         
  -7   6   8         25.79         31.09         1.04 o                         
  -6   6   8          0.85          0.77         0.43 o                         
  -5   6   8         11.30         12.42         0.66 o                         
  -4   6   8          8.08          5.85         0.54 o                         
  -3   6   8          3.73          3.90         0.51 o                         
  -2   6   8          1.59          1.58         0.35 o                         
  -1   6   8         14.53         13.18         0.72 o                         
   0   6   8         51.31         56.22         1.38 o                         
   1   6   8         59.72         59.70         1.52 o                         
   2   6   8          3.13          4.24         0.41 o                         
   3   6   8         64.74         68.92         1.27 o                         
   4   6   8         14.50         16.51         0.57 o                         
   5   6   8         76.96         79.02         1.75 o                         
   6   6   8          5.38          3.85         0.45 o                         
   7   6   8         45.66         45.95         1.27 o                         
   8   6   8         12.07         10.36         0.42 o                         
 -12   7   8          5.83          5.14         0.65 o                         
 -11   7   8         28.50         31.64         1.06 o                         
 -10   7   8          1.57          0.86         0.29 o                         
  -9   7   8          0.78          1.00         0.29 o                         
  -8   7   8          1.42          1.28         0.41 o                         
  -7   7   8          0.73          1.25         0.71 o                         
  -6   7   8         18.84         20.42         0.92 o                         
  -5   7   8         10.24         11.80         0.79 o                         
  -4   7   8         51.56         55.12         1.51 o                         
  -3   7   8         50.04         48.46         1.37 o                         
  -2   7   8          1.69          1.17         0.32 o                         
  -1   7   8          3.19          4.57         0.63 o                         
   0   7   8         27.11         26.11         0.78 o                         
   1   7   8         13.80         14.10         0.71 o                         
   2   7   8          7.55          8.96         0.75 o                         
   3   7   8          1.40          1.25         0.33 o                         
   4   7   8         65.35         72.09         3.18 o                         
   5   7   8          4.48          3.74         0.75 o                         
   6   7   8         77.12         77.13         3.09 o                         
  -7   8   8         17.68         17.12         0.94 o                         
  -6   8   8          0.17          0.28         0.37 o                         
  -5   8   8         10.04          8.60         0.75 o                         
  -4   8   8          1.45          2.34         0.65 o                         
  -3   8   8          0.71          0.00         0.37 o                         
  -2   8   8         27.53         23.92         0.96 o                         
  -1   8   8         12.45         13.93         1.03 o                         
   0   8   8          0.09          0.84         0.47 o                         
   1   8   8          0.31          0.00         0.47 o                         
   2   8   8          1.89          2.71         0.75 o                         
 -19   1   9          4.89          4.39         0.65 o                         
 -18   1   9         92.47         91.36         2.14 o                         
 -17   1   9         32.28         30.12         0.99 o                         
 -16   1   9          2.36          1.38         0.65 o                         
 -15   1   9         26.43         25.94         1.16 o                         
 -14   1   9        135.10        138.38         3.83 o                         
 -13   1   9        179.68        182.68         3.70 o                         
 -12   1   9         53.88         50.06         1.35 o                         
 -11   1   9          6.28          9.30         0.71 o                         
 -10   1   9         36.59         28.38         0.98 o                         
  -9   1   9        402.66        405.14         8.91 o                         
  -8   1   9         69.91         65.70         1.60 o                         
  -7   1   9          3.67          4.92         0.51 o                         
  -6   1   9         53.47         50.54         1.11 o                         
  -5   1   9         14.38         10.76         0.59 o                         
  -4   1   9         65.71         70.41         1.49 o                         
  -3   1   9        546.10        510.90         8.52 o                         
  -2   1   9         69.42         56.05         1.28 o                         
  -1   1   9         67.31         74.16         1.54 o                         
   0   1   9        353.35        359.98         7.55 o                         
   1   1   9        180.72        186.34         3.05 o                         
   2   1   9          0.46          0.81         0.31 o                         
   3   1   9         82.27         86.15         1.62 o                         
   4   1   9         37.56         41.52         0.97 o                         
   5   1   9          2.80          4.41         0.45 o                         
   6   1   9         18.90         18.11         0.62 o                         
   7   1   9         19.76         21.18         0.68 o                         
   8   1   9         13.34         12.72         0.72 o                         
   9   1   9          0.87          0.61         0.22 o                         
  10   1   9          0.90          0.58         0.24 o                         
  11   1   9         16.53         16.07         0.66 o                         
  12   1   9         30.90         27.18         0.94 o                         
 -18   2   9        139.01        145.83         5.63 o                         
 -17   2   9          1.04          2.41         0.62 o                         
 -16   2   9         10.42         11.29         0.54 o                         
 -15   2   9         54.92         57.02         1.24 o                         
 -14   2   9        157.80        171.61         5.73 o                         
 -13   2   9        139.86        153.34         3.07 o                         
 -12   2   9          2.66          4.89         0.52 o                         
 -11   2   9         47.44         51.75         1.78 o                         
 -10   2   9        343.62        354.10         6.09 o                         
  -9   2   9        177.78        191.47         4.48 o                         
  -8   2   9         22.68         27.52         0.86 o                         
  -7   2   9         25.74         23.93         0.75 o                         
  -6   2   9          5.37          5.61         0.49 o                         
  -5   2   9         35.46         33.80         0.86 o                         
  -4   2   9          7.03          7.27         0.55 o                         
  -3   2   9        274.43        253.59         4.40 o                         
  -2   2   9        408.45        407.13        12.19 o                         
  -1   2   9         64.02         63.13         1.28 o                         
   0   2   9         62.95         63.76         1.30 o                         
   1   2   9        331.83        331.99         5.68 o                         
   2   2   9        121.50        127.79         2.68 o                         
   3   2   9         23.80         22.58         0.78 o                         
   4   2   9         64.80         65.58         1.44 o                         
   5   2   9         44.13         39.01         1.01 o                         
   6   2   9         95.75        100.75         1.98 o                         
   7   2   9         66.71         71.33         1.50 o                         
   8   2   9         14.24         17.23         0.85 o                         
   9   2   9         13.06         14.26         0.53 o                         
  10   2   9          0.17          0.07         0.27 o                         
  11   2   9          3.29          3.33         0.34 o                         
  12   2   9          2.53          3.24         0.32 o                         
 -18   3   9         13.45          8.60         0.75 o                         
 -17   3   9         42.49         41.60         1.32 o                         
 -16   3   9          1.89          1.72         0.45 o                         
 -15   3   9         49.60         48.64         1.21 o                         
 -14   3   9         61.70         58.74         1.29 o                         
 -13   3   9         23.59         22.20         0.89 o                         
 -12   3   9          7.98          8.84         0.53 o                         
 -11   3   9          2.68          7.90         0.55 o                         
 -10   3   9        109.22        118.71         2.08 o                         
  -9   3   9         81.61         91.68         1.69 o                         
  -8   3   9          1.93          1.15         0.30 o                         
  -7   3   9         37.07         41.00         0.98 o                         
  -6   3   9         63.07         71.51         1.42 o                         
  -5   3   9         22.59         22.79         0.79 o                         
  -4   3   9         31.16         33.90         1.09 o                         
  -3   3   9        624.92        645.34        11.99 o                         
  -2   3   9        315.28        309.96         5.94 o                         
  -1   3   9         58.74         60.56         1.23 o                         
   0   3   9         74.88         77.66         1.51 o                         
   1   3   9          6.73          6.39         0.62 o                         
   2   3   9        175.07        178.46         3.23 o                         
   3   3   9         52.71         57.14         1.30 o                         
   4   3   9         98.10         98.85         1.95 o                         
   5   3   9        263.68        284.25         4.93 o                         
   6   3   9         42.08         38.96         0.98 o                         
   7   3   9          5.66          6.05         0.66 o                         
   8   3   9         98.35         99.24         1.89 o                         
   9   3   9        102.34         98.89         1.84 o                         
  10   3   9          0.11          0.31         0.24 o                         
  11   3   9         31.40         30.59         1.79 o                         
 -17   4   9         31.79         31.14         1.50 o                         
 -16   4   9          9.95          8.62         0.79 o                         
 -15   4   9          1.85          2.75         0.37 o                         
 -14   4   9         13.10         14.42         0.58 o                         
 -13   4   9         34.02         31.46         0.82 o                         
 -12   4   9         50.70         44.47         1.17 o                         
 -11   4   9          0.33          0.67         0.27 o                         
 -10   4   9         21.56         29.36         0.80 o                         
  -9   4   9        133.45        130.16         2.31 o                         
  -8   4   9        169.76        163.53         2.74 o                         
  -7   4   9        115.25        114.21         2.26 o                         
  -6   4   9         18.57         17.50         0.81 o                         
  -5   4   9        339.22        343.82         6.57 o                         
  -4   4   9        256.39        250.45         4.90 o                         
  -3   4   9          1.54          2.41         0.43 o                         
  -2   4   9         25.44         25.80         0.81 o                         
  -1   4   9          9.66         10.99         0.60 o                         
   0   4   9        120.36        125.52         2.38 o                         
   1   4   9         90.43         98.06         1.77 o                         
   2   4   9         23.88         21.67         0.66 o                         
   3   4   9        486.46        524.26         7.39 o                         
   4   4   9        424.00        461.80         7.07 o                         
   5   4   9         10.46          8.91         0.51 o                         
   6   4   9        119.04        121.18         2.05 o                         
   7   4   9        207.82        200.55         3.49 o                         
   8   4   9         10.65          9.82         0.56 o                         
   9   4   9         17.31         15.53         0.51 o                         
  10   4   9         16.58         15.05         0.50 o                         
 -15   5   9          2.69          2.24         0.47 o                         
 -14   5   9         10.89          7.38         0.48 o                         
 -13   5   9          2.26          1.11         0.30 o                         
 -12   5   9         30.67         30.75         0.82 o                         
 -11   5   9        200.29        207.64         4.09 o                         
 -10   5   9          3.86          2.09         0.47 o                         
  -9   5   9         69.07         57.96         3.04 o                         
  -8   5   9         40.98         41.71         1.44 o                         
  -7   5   9        167.17        157.61         4.32 o                         
  -6   5   9        135.74        132.04         2.74 o                         
  -5   5   9         17.56         15.14         0.72 o                         
  -4   5   9         42.94         47.37         1.25 o                         
  -3   5   9        466.01        484.03         8.11 o                         
  -2   5   9         61.11         62.53         1.52 o                         
  -1   5   9          1.19          1.30         0.32 o                         
   0   5   9         42.72         46.49         1.01 o                         
   1   5   9         13.82         16.60         0.63 o                         
   2   5   9          1.53          0.93         0.31 o                         
   3   5   9          0.89          0.93         0.33 o                         
   4   5   9         25.80         24.05         0.78 o                         
   5   5   9         50.99         55.69         1.30 o                         
   6   5   9        177.65        172.09         4.86 o                         
   7   5   9          9.37          9.09         0.76 o                         
   8   5   9          7.07          6.07         0.41 o                         
   9   5   9         19.55         18.34         0.50 o                         
 -13   6   9         19.27         19.09         0.76 o                         
 -12   6   9          0.52          0.24         0.31 o                         
 -11   6   9         51.89         57.62         1.47 o                         
 -10   6   9          8.97          8.06         0.77 o                         
  -9   6   9         25.71         31.73         1.19 o                         
  -8   6   9         33.43         35.67         1.09 o                         
  -7   6   9          1.60          1.45         0.31 o                         
  -6   6   9          5.25          4.73         0.47 o                         
  -5   6   9         15.06         13.70         0.68 o                         
  -4   6   9          8.72          8.89         0.59 o                         
  -3   6   9         82.10         74.01         1.67 o                         
  -2   6   9         32.04         29.90         0.82 o                         
  -1   6   9         11.81         11.45         0.60 o                         
   0   6   9         24.08         22.35         0.76 o                         
   1   6   9         14.83         14.80         0.62 o                         
   2   6   9          1.63          1.36         0.28 o                         
   3   6   9         10.59         10.51         0.55 o                         
   4   6   9          1.64          2.79         0.55 o                         
   5   6   9         72.88         72.35         1.77 o                         
   6   6   9         74.65         68.74         1.66 o                         
   7   6   9          6.91          6.80         0.56 o                         
 -11   7   9         42.22         44.84         1.87 o                         
 -10   7   9          0.03         -0.28         0.37 o                         
  -9   7   9          3.48          3.24         0.47 o                         
  -8   7   9          1.26          2.20         0.39 o                         
  -7   7   9          0.10          0.15         0.31 o                         
  -6   7   9          1.08          1.07         0.31 o                         
  -5   7   9          8.13          6.38         0.58 o                         
  -4   7   9         11.62          8.86         0.65 o                         
  -3   7   9          8.15          7.61         0.78 o                         
  -2   7   9        104.86         99.77         3.23 o                         
  -1   7   9         14.51         13.15         0.74 o                         
   0   7   9         28.12         25.21         0.82 o                         
   1   7   9          3.51          2.01         0.33 o                         
   2   7   9          6.50          8.88         1.12 o                         
   3   7   9          4.34          3.65         0.75 o                         
   4   7   9          4.75          5.80         0.75 o                         
  -4   8   9          1.30          3.36         1.03 o                         
 -18   0  10         53.19         51.57         2.25 o                         
 -17   0  10         12.10         10.47         0.93 o                         
 -16   0  10          7.78          7.57         0.93 o                         
 -15   0  10        118.25        120.50         4.97 o                         
 -14   0  10        112.65        122.73         5.15 o                         
 -13   0  10          6.25          3.74         0.75 o                         
 -12   0  10         80.72         85.65         3.14 o                         
 -11   0  10        647.83        671.15        17.58 o                         
 -10   0  10       2822.16       2843.86        72.84 o                         
  -9   0  10        131.82        129.76         3.87 o                         
  -8   0  10          9.46         11.28         0.99 o                         
  -7   0  10        387.17        361.16         9.89 o                         
  -6   0  10       1091.51       1027.71        26.85 o                         
  -5   0  10        729.50        659.35        12.22 o                         
  -4   0  10         85.26         78.66         3.42 o                         
  -3   0  10         15.89         22.40         2.20 o                         
  -2   0  10        134.15        130.99         3.91 o                         
  -1   0  10        529.80        506.30        19.04 o                         
   0   0  10         69.89         68.04         3.28 o                         
   1   0  10          0.52          0.35         0.52 o                         
   2   0  10        138.29        142.50         2.99 o                         
   3   0  10        347.23        369.03         7.08 o                         
   4   0  10         75.86         84.86         1.97 o                         
   5   0  10         18.03         19.91         0.84 o                         
   6   0  10         29.18         31.98         1.01 o                         
   7   0  10         16.21         18.38         0.74 o                         
   8   0  10          7.89          8.49         0.59 o                         
   9   0  10         12.80         13.08         0.89 o                         
  10   0  10          1.93          1.44         0.36 o                         
  11   0  10         41.16         44.17         1.97 o                         
 -18   1  10          1.81          1.78         0.65 o                         
 -17   1  10         35.09         34.03         1.26 o                         
 -16   1  10         68.15         66.70         1.74 o                         
 -15   1  10         88.44         87.33         1.90 o                         
 -14   1  10         30.60         32.34         2.53 o                         
 -13   1  10         16.59         19.01         0.86 o                         
 -12   1  10        231.19        235.02         5.33 o                         
 -11   1  10        377.62        387.60         7.42 o                         
 -10   1  10          0.20          0.40         0.42 o                         
  -9   1  10        217.70        208.36         4.79 o                         
  -8   1  10          0.09          0.51         0.41 o                         
  -7   1  10         49.32         52.98         1.13 o                         
  -6   1  10         14.75         15.57         0.70 o                         
  -5   1  10         86.87         86.33         1.99 o                         
  -4   1  10        549.58        553.95         8.44 o                         
  -3   1  10        564.02        549.21         8.37 o                         
  -2   1  10        335.24        323.93         6.29 o                         
  -1   1  10        735.39        702.67        13.04 o                         
   0   1  10        243.29        230.38         4.08 o                         
   1   1  10         85.24         85.56         1.55 o                         
   2   1  10          9.06         12.00         0.61 o                         
   3   1  10          1.63          1.32         0.31 o                         
   4   1  10         34.74         40.84         1.04 o                         
   5   1  10         15.47         19.59         0.82 o                         
   6   1  10          0.85          2.04         0.37 o                         
   7   1  10        134.38        145.14        14.67 o                         
   8   1  10         44.95         45.01         0.95 o                         
   9   1  10          3.39          3.72         0.38 o                         
  10   1  10         18.61         18.22         0.52 o                         
  11   1  10          0.10          0.31         0.20 o                         
 -18   2  10          8.41          8.88         0.75 o                         
 -17   2  10          0.18          1.78         0.65 o                         
 -16   2  10         31.77         29.21         1.00 o                         
 -15   2  10        168.47        159.93         3.20 o                         
 -14   2  10        243.90        231.11         4.04 o                         
 -13   2  10        112.57        111.40         3.25 o                         
 -12   2  10          0.53          0.21         0.30 o                         
 -11   2  10         10.18          8.43         0.56 o                         
 -10   2  10         32.86         26.41         0.82 o                         
  -9   2  10       1179.54       1143.70        17.17 o                         
  -8   2  10        234.47        226.51         3.67 o                         
  -7   2  10         43.95         45.67         1.04 o                         
  -6   2  10          0.56          0.50         0.33 o                         
  -5   2  10        122.35        119.54         2.54 o                         
  -4   2  10        233.17        225.99         3.98 o                         
  -3   2  10          6.22          6.46         0.56 o                         
  -2   2  10        463.28        431.21         6.66 o                         
  -1   2  10         43.78         41.16         1.37 o                         
   0   2  10          0.99          1.91         0.43 o                         
   1   2  10          2.49          2.31         0.39 o                         
   2   2  10        123.56        124.46         2.37 o                         
   3   2  10         85.58         96.55         1.92 o                         
   4   2  10         19.99         19.96         0.74 o                         
   5   2  10        132.71        153.56         2.82 o                         
   6   2  10          5.24          5.18         0.52 o                         
   7   2  10         20.84         20.49         0.64 o                         
   8   2  10        107.05        105.40         2.19 o                         
   9   2  10         83.14         80.41         1.39 o                         
  10   2  10          8.43          6.51         0.31 o                         
  11   2  10        176.37        164.12         3.60 o                         
 -17   3  10          9.38          7.72         0.56 o                         
 -16   3  10          0.15         -0.06         0.25 o                         
 -15   3  10         11.65         11.68         0.55 o                         
 -14   3  10         13.22         11.58         0.49 o                         
 -13   3  10          0.34          0.49         0.26 o                         
 -12   3  10         29.08         26.27         0.83 o                         
 -11   3  10         18.60         14.16         0.57 o                         
 -10   3  10         69.18         79.51         1.51 o                         
  -9   3  10          3.30          2.63         0.38 o                         
  -8   3  10         18.37         20.37         0.69 o                         
  -7   3  10        224.84        220.70         3.97 o                         
  -6   3  10        515.86        510.24         8.55 o                         
  -5   3  10        200.53        206.45         4.12 o                         
  -4   3  10         33.18         28.69         0.92 o                         
  -3   3  10        487.54        461.72         8.70 o                         
  -2   3  10          3.54          1.36         0.35 o                         
  -1   3  10        550.66        545.84         8.33 o                         
   0   3  10          6.25          5.22         0.63 o                         
   1   3  10          6.93          6.72         0.52 o                         
   2   3  10         10.37         10.67         0.56 o                         
   3   3  10         44.66         49.43         1.17 o                         
   4   3  10         10.93         12.17         0.59 o                         
   5   3  10         68.70         77.58         1.60 o                         
   6   3  10         14.80         16.34         0.53 o                         
   7   3  10        193.76        184.38         3.21 o                         
   8   3  10         46.05         47.40         0.91 o                         
   9   3  10          6.45          5.08         0.31 o                         
  10   3  10         16.40         16.33         0.51 o                         
 -16   4  10          1.56          2.84         0.45 o                         
 -15   4  10          0.84          0.60         0.27 o                         
 -14   4  10          0.56          0.99         0.34 o                         
 -13   4  10          6.26          6.66         0.55 o                         
 -12   4  10          2.35          2.47         0.37 o                         
 -11   4  10        165.95        165.12         2.71 o                         
 -10   4  10        244.11        198.10         5.09 o                         
  -9   4  10         13.91         12.33         0.56 o                         
  -8   4  10         73.41         67.54         1.61 o                         
  -7   4  10        254.68        244.47         4.79 o                         
  -6   4  10        198.31        175.58         3.57 o                         
  -5   4  10          0.68          0.21         0.54 o                         
  -4   4  10        133.60        138.09         2.92 o                         
  -3   4  10        123.19        116.71         2.53 o                         
  -2   4  10        149.92        161.08         2.99 o                         
  -1   4  10          1.91          1.26         0.47 o                         
   0   4  10          5.32          5.98         0.66 o                         
   1   4  10          1.05          1.51         0.27 o                         
   2   4  10         37.70         39.91         0.91 o                         
   3   4  10         38.56         43.85         1.35 o                         
   4   4  10          2.62          1.44         0.26 o                         
   5   4  10          9.37          7.85         0.43 o                         
   6   4  10         45.85         46.02         0.98 o                         
   7   4  10          0.91          0.52         0.24 o                         
   8   4  10         12.11         10.84         0.40 o                         
   9   4  10          1.45          1.90         0.28 o                         
 -15   5  10         33.22         32.38         1.40 o                         
 -14   5  10         12.62         11.69         1.03 o                         
 -13   5  10          5.34          6.60         1.36 o                         
 -12   5  10         60.09         60.01         1.80 o                         
 -11   5  10         82.67         73.23         1.85 o                         
 -10   5  10         12.67         11.54         0.61 o                         
  -9   5  10         49.86         43.69         1.28 o                         
  -8   5  10         53.37         59.92         1.63 o                         
  -7   5  10          1.51          2.98         1.19 o                         
  -6   5  10          0.27          0.25         0.28 o                         
  -5   5  10          8.48          9.11         0.80 o                         
  -4   5  10         58.94         59.79         1.73 o                         
  -3   5  10        152.93        145.80         3.83 o                         
  -2   5  10          1.82          3.36         0.43 o                         
  -1   5  10         11.71         11.94         0.73 o                         
   0   5  10        111.06        108.53         2.39 o                         
   1   5  10         99.43         97.21         1.70 o                         
   2   5  10          0.17         -0.25         0.25 o                         
   3   5  10         54.18         52.69         1.18 o                         
   4   5  10         28.70         25.16         0.69 o                         
   5   5  10         39.32         43.10         1.02 o                         
   6   5  10         42.56         46.02         1.12 o                         
   7   5  10          1.17          2.65         0.38 o                         
   8   5  10          0.93          0.89         0.36 o                         
 -12   6  10          0.25          0.12         0.28 o                         
 -11   6  10         47.98         58.19         1.47 o                         
 -10   6  10          0.01         -0.06         0.26 o                         
  -9   6  10         10.91         14.58         0.62 o                         
  -8   6  10         11.60         11.77         0.73 o                         
  -7   6  10          0.39         -0.05         0.26 o                         
  -6   6  10          5.30          7.05         0.53 o                         
  -5   6  10          7.53          7.57         0.57 o                         
  -4   6  10          1.63          1.11         0.30 o                         
  -3   6  10          0.03          0.39         0.33 o                         
  -2   6  10        172.64        158.65         2.82 o                         
  -1   6  10          1.07          0.95         0.29 o                         
   0   6  10          5.52          6.59         0.50 o                         
   1   6  10         30.54         29.36         0.95 o                         
   2   6  10         40.09         36.33         1.04 o                         
   3   6  10         13.71         12.31         0.78 o                         
   4   6  10          9.88          7.76         0.57 o                         
   5   6  10         22.77         22.39         0.94 o                         
  -9   7  10          3.30          2.71         0.56 o                         
  -8   7  10         14.42         15.34         0.94 o                         
  -7   7  10          0.05         -0.28         0.37 o                         
  -6   7  10          1.39          0.79         0.42 o                         
  -5   7  10         10.34         10.31         0.60 o                         
  -4   7  10         28.19         27.13         1.40 o                         
  -3   7  10          5.51          7.76         0.93 o                         
  -2   7  10          1.94          1.50         0.56 o                         
  -1   7  10         11.67         10.47         0.84 o                         
   0   7  10         11.61         12.15         0.93 o                         
 -18   1  11          0.45          2.06         0.65 o                         
 -17   1  11         24.40         33.65         1.21 o                         
 -16   1  11         35.09         38.37         1.19 o                         
 -15   1  11         58.11         57.31         1.59 o                         
 -14   1  11         43.60         43.65         1.13 o                         
 -13   1  11          0.61          0.51         0.37 o                         
 -12   1  11        167.62        168.95         3.43 o                         
 -11   1  11        463.33        479.82         9.02 o                         
 -10   1  11        275.34        294.09        12.49 o                         
  -9   1  11          6.05          4.78         0.76 o                         
  -8   1  11        249.13        245.09         4.84 o                         
  -7   1  11        595.53        592.86        11.34 o                         
  -6   1  11        594.58        581.68         8.86 o                         
  -5   1  11        162.52        155.38         2.62 o                         
  -4   1  11          5.18          4.69         0.45 o                         
  -3   1  11        156.25        151.39         2.82 o                         
  -2   1  11        228.32        223.97         4.44 o                         
  -1   1  11        312.35        307.74         5.94 o                         
   0   1  11        226.22        237.61         4.68 o                         
   1   1  11          6.62          7.62         0.61 o                         
   2   1  11         38.10         37.93         0.97 o                         
   3   1  11        140.41        152.76         2.83 o                         
   4   1  11        115.00        125.04         2.17 o                         
   5   1  11          5.78          7.39         0.52 o                         
   6   1  11         31.80         30.94         0.74 o                         
   7   1  11          7.11          7.84         0.52 o                         
   8   1  11          2.49          2.05         0.33 o                         
   9   1  11          7.18          7.54         0.46 o                         
  10   1  11          0.75          0.67         0.22 o                         
 -17   2  11         13.25         15.52         0.94 o                         
 -16   2  11          0.60         -0.11         0.31 o                         
 -15   2  11          4.34          6.35         0.44 o                         
 -14   2  11          3.48          2.19         0.35 o                         
 -13   2  11         46.95         49.47         1.25 o                         
 -12   2  11         27.00         31.49         1.49 o                         
 -11   2  11         23.43         24.57         0.85 o                         
 -10   2  11        138.38        154.90         3.19 o                         
  -9   2  11          0.03          2.57         0.39 o                         
  -8   2  11         89.10         99.85         1.98 o                         
  -7   2  11         62.55         62.89         1.40 o                         
  -6   2  11         35.36         35.60         0.97 o                         
  -5   2  11          0.85          1.15         0.34 o                         
  -4   2  11         12.17         16.96         0.71 o                         
  -3   2  11          4.48          7.09         0.62 o                         
  -2   2  11          7.83          9.53         0.69 o                         
  -1   2  11        382.54        382.48         7.29 o                         
   0   2  11          8.50         11.54         0.63 o                         
   1   2  11          8.51          6.48         0.60 o                         
   2   2  11         84.38         86.07         1.76 o                         
   3   2  11         59.55         59.29         1.20 o                         
   4   2  11          0.00          0.37         0.51 o                         
   5   2  11         48.21         47.17         0.97 o                         
   6   2  11         16.75         15.46         0.50 o                         
   7   2  11         56.89         56.24         1.05 o                         
   8   2  11          0.60          0.95         0.20 o                         
   9   2  11          0.40         -0.08         0.19 o                         
 -16   3  11         18.12         24.46         0.89 o                         
 -15   3  11          2.65          4.37         0.42 o                         
 -14   3  11          0.54          0.79         0.25 o                         
 -13   3  11          0.36          0.53         0.27 o                         
 -12   3  11          0.49          0.52         0.43 o                         
 -11   3  11          0.00          0.31         0.32 o                         
 -10   3  11         41.07         33.78         0.99 o                         
  -9   3  11         67.72         74.54         1.53 o                         
  -8   3  11          3.78          4.13         0.59 o                         
  -7   3  11         78.66         69.85         1.50 o                         
  -6   3  11        142.46        126.66         2.71 o                         
  -5   3  11        138.27        131.14         3.00 o                         
  -4   3  11          8.32          9.70         0.80 o                         
  -3   3  11        113.91        103.42         2.30 o                         
  -2   3  11        356.69        332.55         8.26 o                         
  -1   3  11         94.48         82.27         2.47 o                         
   0   3  11         99.29        114.80         2.20 o                         
   1   3  11        135.11        145.68         2.69 o                         
   2   3  11         81.43         82.55         1.56 o                         
   3   3  11          9.03         11.18         0.59 o                         
   4   3  11        134.42        143.06         2.37 o                         
   5   3  11         22.68         23.09         0.60 o                         
   6   3  11         94.21         91.03         1.55 o                         
   7   3  11         20.40         23.30         0.57 o                         
   8   3  11         63.75         59.62         1.73 o                         
   9   3  11          5.93          5.61         0.37 o                         
 -15   4  11         25.79         24.61         0.94 o                         
 -14   4  11          5.75          6.47         0.47 o                         
 -13   4  11          3.02          3.30         0.50 o                         
 -12   4  11          5.75          4.49         0.48 o                         
 -11   4  11          5.44          6.15         0.46 o                         
 -10   4  11         16.15         20.16         0.73 o                         
  -9   4  11        218.18        244.66         4.83 o                         
  -8   4  11          0.18          0.72         0.33 o                         
  -7   4  11        107.14        107.68         2.64 o                         
  -6   4  11         13.47         11.38         0.59 o                         
  -5   4  11         33.71         38.26         1.09 o                         
  -4   4  11        117.91        128.08         2.69 o                         
  -3   4  11        154.76        158.91         3.29 o                         
  -2   4  11        204.41        202.05         6.12 o                         
  -1   4  11         93.67        109.01         3.34 o                         
   0   4  11         15.00         16.56         0.79 o                         
   1   4  11         20.93         20.80         0.70 o                         
   2   4  11          0.01          0.10         0.28 o                         
   3   4  11          0.24          0.49         0.23 o                         
   4   4  11         19.00         19.51         0.55 o                         
   5   4  11         73.05         70.05         1.36 o                         
   6   4  11         26.78         27.81         0.87 o                         
   7   4  11        107.52        111.94         1.96 o                         
 -14   5  11          7.67          7.11         0.56 o                         
 -13   5  11          1.72          2.24         0.47 o                         
 -12   5  11          3.49          1.84         0.36 o                         
 -11   5  11          9.56          6.71         0.45 o                         
 -10   5  11          4.94          4.79         0.44 o                         
  -9   5  11         17.13         19.99         0.75 o                         
  -8   5  11          1.89          0.18         0.27 o                         
  -7   5  11          0.26         -0.01         0.29 o                         
  -6   5  11         17.23         14.46         0.63 o                         
  -5   5  11          1.33          1.43         0.45 o                         
  -4   5  11         30.58         28.11         0.83 o                         
  -3   5  11          6.17          4.73         0.47 o                         
  -2   5  11          9.72         12.15         0.61 o                         
  -1   5  11         12.77         12.49         0.60 o                         
   0   5  11          1.55          2.75         0.35 o                         
   1   5  11          6.98          8.46         0.54 o                         
   2   5  11         12.59         13.55         0.58 o                         
   3   5  11          0.76          0.77         0.28 o                         
   4   5  11         35.86         39.40         1.05 o                         
   5   5  11          1.64          3.28         0.42 o                         
   6   5  11         73.20         73.41         2.58 o                         
 -11   6  11          1.76          1.37         0.29 o                         
 -10   6  11         28.12         29.84         0.99 o                         
  -9   6  11         63.97         65.62         2.12 o                         
  -8   6  11         15.19         16.70         0.62 o                         
  -7   6  11          0.86          1.21         0.48 o                         
  -6   6  11          0.45          0.70         0.26 o                         
  -5   6  11          0.43          0.18         0.27 o                         
  -4   6  11          6.00          5.01         0.50 o                         
  -3   6  11         21.64         22.76         0.84 o                         
  -2   6  11         27.33         29.56         0.99 o                         
  -1   6  11         32.40         28.61         1.12 o                         
   0   6  11         25.15         26.23         1.54 o                         
   1   6  11         52.88         51.27         1.35 o                         
   2   6  11          0.39          0.89         0.69 o                         
   3   6  11         19.39         16.27         1.12 o                         
  -6   7  11        105.82        115.52         4.41 o                         
  -5   7  11         22.53         24.98         1.22 o                         
  -3   7  11         17.00         21.32         1.12 o                         
  -2   7  11         14.33         17.30         0.94 o                         
 -17   0  12         18.66         21.51         1.22 o                         
 -16   0  12         15.66         17.88         0.85 o                         
 -15   0  12         19.05         20.11         0.92 o                         
 -14   0  12         12.12         12.35         1.50 o                         
 -13   0  12          5.43          3.31         0.69 o                         
 -12   0  12         27.10         20.19         2.76 o                         
 -11   0  12        126.35        120.19         3.17 o                         
 -10   0  12         58.19         64.53         2.66 o                         
  -9   0  12        358.48        329.36         7.28 o                         
  -8   0  12        395.21        413.90         9.03 o                         
  -7   0  12       1012.23        987.94        21.03 o                         
  -6   0  12        158.70        169.94         4.91 o                         
  -5   0  12         24.55         20.90         1.02 o                         
  -4   0  12        179.04        185.95         4.33 o                         
  -3   0  12        112.36        116.59         2.88 o                         
  -2   0  12        159.85        173.83         4.08 o                         
  -1   0  12       1150.32       1238.99        32.07 o                         
   0   0  12        301.98        333.49         9.05 o                         
   1   0  12        175.31        182.69         5.21 o                         
   2   0  12        188.35        187.76         5.31 o                         
   3   0  12        300.73        295.99         6.62 o                         
   4   0  12         72.73         73.13         1.93 o                         
   5   0  12          5.30          5.20         0.67 o                         
   6   0  12         73.91         74.01         2.29 o                         
   7   0  12         35.69         32.08         1.59 o                         
   8   0  12        132.30        140.99         3.85 o                         
 -17   1  12         38.17         41.37         1.87 o                         
 -16   1  12         45.01         51.36         2.12 o                         
 -15   1  12          6.25          8.56         0.49 o                         
 -14   1  12          3.16          4.19         0.44 o                         
 -13   1  12          0.10          0.26         0.30 o                         
 -12   1  12         16.70         17.66         0.69 o                         
 -11   1  12         24.32         26.22         0.86 o                         
 -10   1  12          1.18          0.95         0.31 o                         
  -9   1  12         36.25         31.27         0.90 o                         
  -8   1  12        533.12        498.22         9.43 o                         
  -7   1  12         32.79         30.86         0.82 o                         
  -6   1  12         62.98         64.77         1.29 o                         
  -5   1  12          0.68          0.34         0.33 o                         
  -4   1  12        321.15        311.52         5.36 o                         
  -3   1  12        457.82        465.63         7.83 o                         
  -2   1  12         19.71         22.68         0.83 o                         
  -1   1  12         39.23         35.23         0.97 o                         
   0   1  12        153.96        157.41         3.22 o                         
   1   1  12          3.25          3.04         0.42 o                         
   2   1  12          8.77         10.45         0.65 o                         
   3   1  12          1.94          2.49         0.35 o                         
   4   1  12         41.41         37.37         0.93 o                         
   5   1  12        154.43        157.38         2.81 o                         
   6   1  12         52.30         58.37         1.18 o                         
   7   1  12          0.40          0.35         0.21 o                         
   8   1  12         43.62         42.66         0.96 o                         
 -16   2  12         13.67         15.57         0.81 o                         
 -15   2  12          0.55          0.07         0.35 o                         
 -14   2  12          3.88          4.44         0.42 o                         
 -13   2  12          3.18          3.11         0.45 o                         
 -12   2  12          2.76          2.55         0.49 o                         
 -11   2  12          9.21          8.68         0.65 o                         
 -10   2  12          3.45          4.32         0.62 o                         
  -9   2  12         50.82         47.89         1.61 o                         
  -8   2  12         26.18         25.54         0.81 o                         
  -7   2  12          0.75          1.38         0.36 o                         
  -6   2  12         84.03         79.80         1.64 o                         
  -5   2  12          0.18         -0.20         0.32 o                         
  -4   2  12        300.78        295.69         5.72 o                         
  -3   2  12        876.61        898.67        15.90 o                         
  -2   2  12        426.98        434.21         7.32 o                         
  -1   2  12        292.88        304.41         5.87 o                         
   0   2  12          0.26          1.85         0.69 o                         
   1   2  12       1212.76       1308.75        21.38 o                         
   2   2  12        239.75        245.59         5.66 o                         
   3   2  12         11.40         12.34         0.53 o                         
   4   2  12          9.76          9.68         0.44 o                         
   5   2  12         26.08         25.84         0.64 o                         
   6   2  12         17.32         15.12         0.45 o                         
   7   2  12         62.89         59.18         1.13 o                         
   8   2  12         26.43         27.37         0.85 o                         
 -15   3  12          0.45          0.70         0.33 o                         
 -14   3  12          0.07          0.38         0.39 o                         
 -13   3  12          7.60          6.98         0.45 o                         
 -12   3  12         34.80         30.22         0.85 o                         
 -11   3  12         26.73         21.15         0.74 o                         
 -10   3  12          0.95          0.34         0.27 o                         
  -9   3  12         13.71         18.93         0.65 o                         
  -8   3  12        114.58         95.70         2.07 o                         
  -7   3  12         18.91         22.24         0.72 o                         
  -6   3  12         81.65         87.33         2.96 o                         
  -5   3  12        151.19        155.95         3.18 o                         
  -4   3  12        176.38        161.97         5.21 o                         
  -3   3  12         19.98         16.17         0.81 o                         
  -2   3  12         93.42        110.63         2.72 o                         
  -1   3  12        214.23        236.36         5.33 o                         
   0   3  12         42.05         41.83         1.82 o                         
   1   3  12          2.32          3.81         0.40 o                         
   2   3  12          0.00         -0.01         0.24 o                         
   3   3  12          5.37          7.87         0.55 o                         
   4   3  12         10.06          8.20         0.41 o                         
   5   3  12         44.38         42.83         0.86 o                         
   6   3  12          2.79          3.68         0.34 o                         
   7   3  12          6.67          6.34         0.38 o                         
 -14   4  12          0.00          0.28         0.37 o                         
 -13   4  12          8.42          7.35         0.55 o                         
 -12   4  12         21.49         18.48         1.31 o                         
 -11   4  12         13.19          9.25         1.47 o                         
 -10   4  12          0.53          1.34         0.29 o                         
  -9   4  12         42.87         38.07         1.02 o                         
  -8   4  12          0.26          1.04         0.29 o                         
  -7   4  12         59.70         43.36         1.10 o                         
  -6   4  12          0.03          0.31         0.26 o                         
  -5   4  12         15.19         14.39         0.64 o                         
  -4   4  12         31.18         34.85         0.97 o                         
  -3   4  12          8.37          9.80         0.74 o                         
  -2   4  12         12.68         11.11         0.62 o                         
  -1   4  12        263.43        249.00         5.55 o                         
   0   4  12          1.18          0.74         0.33 o                         
   1   4  12         24.72         23.36         0.96 o                         
   2   4  12         24.56         19.64         0.63 o                         
   3   4  12         28.98         25.92         0.78 o                         
   4   4  12          1.06          0.74         0.24 o                         
   5   4  12         16.39         14.88         0.52 o                         
   6   4  12         42.16         43.06         1.87 o                         
 -12   5  12          1.08          0.56         0.28 o                         
 -11   5  12         16.75         20.76         1.40 o                         
 -10   5  12         23.72         27.67         0.84 o                         
  -9   5  12         99.12        113.67         2.63 o                         
  -8   5  12         62.26         52.34         1.21 o                         
  -7   5  12         16.21         16.07         0.60 o                         
  -6   5  12          2.18          2.49         0.46 o                         
  -5   5  12          0.95          0.85         0.27 o                         
  -4   5  12         14.89         13.48         0.56 o                         
  -3   5  12         16.35         14.68         0.61 o                         
  -2   5  12          7.63          7.26         0.52 o                         
  -1   5  12          0.30          0.28         0.27 o                         
   0   5  12         54.79         53.40         1.49 o                         
   1   5  12          3.33          2.65         0.69 o                         
   2   5  12         11.05         14.33         1.87 o                         
   3   5  12          3.69          3.72         0.49 o                         
   4   5  12          4.96          2.80         0.75 o                         
  -9   6  12         40.05         37.09         1.26 o                         
  -8   6  12          5.59          4.50         0.49 o                         
  -7   6  12         17.62         15.90         0.66 o                         
  -6   6  12          3.05          3.33         0.45 o                         
  -5   6  12          0.40         -0.33         0.33 o                         
  -4   6  12          0.99          1.48         0.43 o                         
  -3   6  12         21.06         23.19         1.40 o                         
  -2   6  12         18.64         22.16         1.22 o                         
  -1   6  12         11.14         10.38         0.75 o                         
 -16   1  13          0.49          0.14         0.26 o                         
 -15   1  13          0.67          0.53         0.29 o                         
 -14   1  13          5.74          7.12         0.68 o                         
 -13   1  13         15.95         16.80         0.58 o                         
 -12   1  13         17.41         17.08         0.60 o                         
 -11   1  13         19.42         16.67         0.76 o                         
 -10   1  13         16.91         15.97         0.65 o                         
  -9   1  13          0.21          0.40         0.34 o                         
  -8   1  13         50.21         55.20         1.66 o                         
  -7   1  13          3.84          5.25         0.57 o                         
  -6   1  13         24.10         23.56         0.82 o                         
  -5   1  13         20.03         21.51         0.81 o                         
  -4   1  13         58.18         62.32         1.38 o                         
  -3   1  13         95.77        100.83         1.82 o                         
  -2   1  13         17.50         17.44         0.69 o                         
  -1   1  13         57.23         56.31         1.41 o                         
   0   1  13        105.59        103.16         1.99 o                         
   1   1  13        219.19        208.85         4.07 o                         
   2   1  13         79.72         75.76         1.67 o                         
   3   1  13          0.38          0.10         0.23 o                         
   4   1  13         48.42         46.24         1.11 o                         
   5   1  13        112.21        102.89         1.71 o                         
   6   1  13         96.07         89.88         1.78 o                         
   7   1  13         14.62         12.91         0.60 o                         
 -15   2  13         48.80         53.73         2.25 o                         
 -14   2  13          4.70          5.18         0.42 o                         
 -13   2  13          0.28          0.87         0.29 o                         
 -12   2  13          6.05          5.62         0.44 o                         
 -11   2  13          7.02          7.03         0.47 o                         
 -10   2  13          0.33         -0.07         0.30 o                         
  -9   2  13         33.08         25.86         0.82 o                         
  -8   2  13         21.13         20.76         0.69 o                         
  -7   2  13          0.64          0.68         0.31 o                         
  -6   2  13         12.23         10.86         0.84 o                         
  -5   2  13          1.60          1.41         0.43 o                         
  -4   2  13         19.43         21.08         1.08 o                         
  -3   2  13         58.99         63.33         2.12 o                         
  -2   2  13         55.67         59.40         1.49 o                         
  -1   2  13          1.63          1.15         0.27 o                         
   0   2  13         29.61         32.86         0.84 o                         
   1   2  13         28.52         32.23         0.91 o                         
   2   2  13        119.37        128.51         2.62 o                         
   3   2  13         16.46         17.97         0.62 o                         
   4   2  13          4.27          3.86         0.36 o                         
   5   2  13          0.09          0.26         0.23 o                         
   6   2  13         22.32         21.10         0.76 o                         
 -14   3  13          1.37          3.80         0.98 o                         
 -13   3  13          2.27          3.85         0.66 o                         
 -12   3  13          3.38          3.63         0.45 o                         
 -11   3  13          4.41          4.04         0.43 o                         
 -10   3  13         41.98         41.23         1.04 o                         
  -9   3  13          6.83          9.17         0.50 o                         
  -8   3  13        199.33        209.48         4.08 o                         
  -7   3  13         27.30         32.49         0.92 o                         
  -6   3  13         20.21         20.29         0.71 o                         
  -5   3  13         14.44         12.21         0.66 o                         
  -4   3  13         35.24         28.11         0.97 o                         
  -3   3  13          4.61          2.82         0.58 o                         
  -2   3  13          0.10         -0.13         0.67 o                         
  -1   3  13          1.69          1.22         0.30 o                         
   0   3  13        121.95        114.91         2.74 o                         
   1   3  13         89.74         81.05         1.76 o                         
   2   3  13         36.59         35.03         0.84 o                         
   3   3  13          1.36          1.10         0.23 o                         
   4   3  13         41.88         37.38         0.94 o                         
   5   3  13         52.51         49.00         1.31 o                         
 -13   4  13          5.41          6.17         0.56 o                         
 -12   4  13         18.34         21.70         1.12 o                         
 -11   4  13         33.63         32.46         2.48 o                         
 -10   4  13         22.59         24.97         1.13 o                         
  -9   4  13          4.60          7.07         0.47 o                         
  -8   4  13          1.15          0.75         0.24 o                         
  -7   4  13         42.10         45.59         1.11 o                         
  -6   4  13          9.01          8.56         0.48 o                         
  -5   4  13         36.80         37.84         0.99 o                         
  -4   4  13         38.51         40.92         1.22 o                         
  -3   4  13         31.05         30.87         1.02 o                         
  -2   4  13         21.96         21.24         0.77 o                         
  -1   4  13          9.29         10.14         0.59 o                         
   0   4  13          0.17          0.88         0.25 o                         
   1   4  13        102.31         97.86         2.31 o                         
   2   4  13         31.67         31.30         1.00 o                         
   3   4  13         24.57         21.39         0.82 o                         
 -10   5  13          0.39          0.75         0.37 o                         
  -9   5  13          6.27          5.94         0.56 o                         
  -8   5  13         85.94         97.54         2.72 o                         
  -7   5  13         94.78         91.86         3.33 o                         
  -6   5  13          0.85          3.23         1.03 o                         
  -5   5  13          1.11          0.67         0.24 o                         
  -4   5  13          0.55          2.25         0.47 o                         
  -3   5  13          2.45          0.92         0.25 o                         
  -2   5  13          5.16          5.06         0.55 o                         
  -1   5  13          4.99          7.48         0.77 o                         
   0   5  13         52.39         59.54         2.53 o                         
   1   5  13         35.70         42.21         1.87 o                         
 -13   0  14         27.95         27.59         1.50 o                         
 -12   0  14          1.12          0.47         0.65 o                         
 -11   0  14          3.13          3.55         0.84 o                         
 -10   0  14          1.72          1.03         0.56 o                         
  -9   0  14          0.85          0.73         0.43 o                         
  -8   0  14          1.27          1.77         0.43 o                         
  -7   0  14        139.38        118.74         3.45 o                         
  -6   0  14          5.34          3.79         0.69 o                         
  -5   0  14          6.22          4.84         0.65 o                         
  -4   0  14        105.14         95.47         2.34 o                         
  -3   0  14        168.12        162.12         3.70 o                         
  -2   0  14          3.63          5.38         0.60 o                         
  -1   0  14        120.06        105.70         2.54 o                         
   0   0  14         19.20         15.33         0.70 o                         
   1   0  14         74.36         67.01         1.75 o                         
   2   0  14         16.97         16.81         0.79 o                         
   3   0  14         53.01         58.08         2.39 o                         
   4   0  14         64.82         62.27         1.85 o                         
   5   0  14        100.04         95.30         3.14 o                         
 -14   1  14         12.51         13.23         0.66 o                         
 -13   1  14          8.83          9.73         0.59 o                         
 -12   1  14         13.28         14.31         0.73 o                         
 -11   1  14          0.00          0.90         3.08 o                         
 -10   1  14         27.74         29.82         0.95 o                         
  -9   1  14          9.16         12.58         0.66 o                         
  -8   1  14         42.12         33.81         1.06 o                         
  -7   1  14          0.43         -0.06         0.29 o                         
  -6   1  14          2.55          2.25         0.35 o                         
  -5   1  14         76.76         62.67         1.31 o                         
  -4   1  14         33.31         28.57         0.78 o                         
  -3   1  14          2.83          2.53         0.41 o                         
  -2   1  14         57.06         55.65         1.09 o                         
  -1   1  14          0.01         -0.08         0.34 o                         
   0   1  14        211.32        199.64         3.45 o                         
   1   1  14        188.85        188.48         3.26 o                         
   2   1  14         49.80         52.64         1.17 o                         
   3   1  14        126.65        116.52         3.54 o                         
   4   1  14         24.09         21.62         0.66 o                         
 -13   2  14          0.81          1.10         1.22 o                         
 -12   2  14          2.47          2.30         0.37 o                         
 -11   2  14          1.17          0.84         0.31 o                         
 -10   2  14          6.36          5.79         0.82 o                         
  -9   2  14         32.37         26.47         0.88 o                         
  -8   2  14          3.62          2.35         0.42 o                         
  -7   2  14          8.14          5.93         0.50 o                         
  -6   2  14          7.96          6.47         0.50 o                         
  -5   2  14          0.04          0.37         0.28 o                         
  -4   2  14          8.42          6.96         0.56 o                         
  -3   2  14         18.85         17.22         0.71 o                         
  -2   2  14         15.16         12.83         0.67 o                         
  -1   2  14        171.18        152.63         3.00 o                         
   0   2  14         61.11         56.27         2.99 o                         
   1   2  14         14.85         16.32         0.52 o                         
   2   2  14          3.92          2.25         0.32 o                         
   3   2  14          1.78          1.18         0.32 o                         
   4   2  14         30.47         27.18         1.12 o                         
 -12   3  14         11.58         11.87         0.58 o                         
 -11   3  14          0.06          0.63         0.29 o                         
 -10   3  14          1.49          1.59         0.47 o                         
  -9   3  14          7.41          7.08         1.54 o                         
  -8   3  14         23.43         19.25         0.82 o                         
  -7   3  14          0.10         -0.07         0.27 o                         
  -6   3  14         34.08         32.02         1.00 o                         
  -5   3  14          0.41          0.69         0.28 o                         
  -4   3  14          5.20          6.92         0.66 o                         
  -3   3  14          0.10          0.34         0.27 o                         
  -2   3  14          7.96          7.05         0.48 o                         
  -1   3  14         92.40         87.79         2.13 o                         
   0   3  14        278.11        268.03         5.82 o                         
   1   3  14          5.48          4.11         0.84 o                         
   2   3  14         39.14         43.35         1.10 o                         
   3   3  14         90.64         83.01         3.28 o                         
 -10   4  14          3.32          2.80         0.47 o                         
  -9   4  14          1.41          2.37         0.75 o                         
  -8   4  14         28.31         33.83         1.40 o                         
  -7   4  14         42.20         47.20         1.49 o                         
  -6   4  14         49.10         42.68         1.97 o                         
  -5   4  14          1.55          0.52         0.30 o                         
  -4   4  14          6.20          6.30         0.43 o                         
  -3   4  14          6.97          6.80         0.45 o                         
  -2   4  14         10.63          8.89         0.52 o                         
  -1   4  14          5.38          4.57         0.41 o                         
   0   4  14          2.77          2.68         0.32 o                         
 -12   1  15          7.63          8.74         0.56 o                         
 -11   1  15          1.26          0.84         0.33 o                         
 -10   1  15          0.34          0.43         0.26 o                         
  -9   1  15          0.16          0.52         0.45 o                         
  -8   1  15          0.12          0.23         0.31 o                         
  -7   1  15          0.07         -0.18         0.29 o                         
  -6   1  15          0.54         -0.13         0.29 o                         
  -5   1  15          0.44          0.73         0.42 o                         
  -4   1  15          1.46          1.47         0.30 o                         
  -3   1  15          0.55          0.33         0.24 o                         
  -2   1  15          0.47          0.63         0.27 o                         
  -1   1  15          1.32          1.00         0.25 o                         
   0   1  15         12.80         13.57         0.52 o                         
   1   1  15         15.29         16.92         0.66 o                         
   2   1  15          0.07         -0.09         0.26 o                         
 -11   2  15         26.90         29.09         1.40 o                         
 -10   2  15         82.85         92.14         2.55 o                         
  -9   2  15         55.28         60.98         1.82 o                         
  -8   2  15         24.84         25.03         1.01 o                         
  -7   2  15         40.51         39.67         1.36 o                         
  -6   2  15        128.32        136.78         3.81 o                         
  -5   2  15          0.40          0.49         0.31 o                         
  -4   2  15         17.60         15.59         0.65 o                         
  -3   2  15         12.79         11.38         0.53 o                         
  -2   2  15          9.25          9.09         0.56 o                         
  -1   2  15         18.91         20.60         0.82 o                         
   0   2  15         16.79         16.74         0.57 o                         
   1   2  15         13.89         12.68         0.53 o                         
 -10   3  15          2.11          2.91         0.45 o                         
  -9   3  15          1.48          1.54         1.03 o                         
  -8   3  15          6.16          4.49         0.56 o                         
  -7   3  15         20.04         22.70         0.89 o                         
  -6   3  15          6.64          8.30         0.50 o                         
  -5   3  15         24.17         26.64         0.99 o                         
  -4   3  15         13.26         15.15         0.57 o                         
  -3   3  15          9.09          9.11         0.47 o                         
  -2   3  15         16.25         17.50         0.59 o                         
  -1   3  15          2.00          1.12         0.22 o                         
  -9   0  16          5.27          4.11         0.75 o                         
  -8   0  16          2.27          1.59         0.56 o                         
  -7   0  16         49.68         50.45         2.25 o                         
  -6   0  16         45.00         53.91         2.34 o                         
  -5   0  16         17.19         18.42         1.40 o                         
  -9   1  16         20.64         20.77         1.12 o                         
  -8   1  16          2.00          2.43         0.75 o                         
  -7   1  16          2.69          3.37         0.75 o                         
  -6   1  16         35.97         42.98         1.36 o                         
  -5   1  16         15.51         13.39         0.79 o                         
  -4   1  16          1.09          2.14         0.98 o                         
  -3   1  16          6.09          7.39         0.75 o                         
  -6   2  16          2.44          2.43         0.65 o                         
                                                                                
